# Supplementary material for: Fine-Tuning Methods for Large Language Models in Clinical Medicine by Supervised Fine-Tuning and Direct Preference Optimization: Comparative Evaluation
Source: J Med Internet Res. 2025 Sep 23;27:e76048. doi: 10.2196/76048 (PMC12457693; doi:10.2196/76048)
Supplement: Multimedia Appendix 3 [file jmir-v27-e76048-s003.xlsx]

## Sheet: Test_graded
	Unnamed: 0	fixed	chosen	Reviewer	rejected	meta-llama/Meta-Llama-3-8B-Instruct	tsavage68/UTI2_L3_1000steps_1e7rate_01beta_CSFTDPO	tsavage68/UTI_L3_1000steps_1e5rate_SFT	tsavage68/UTI2_M2_100steps_1e7rate_05beta_CSFTDPO	tsavage68/UTI_M2_1000steps_1e7rate_SFT	mistralai/Mistral-7B-Instruct-v0.2	meta-llama/Meta-Llama-3-8B-Instruct_grade	tsavage68/UTI2_L3_1000steps_1e7rate_01beta_CSFTDPO_grade	tsavage68/UTI_L3_1000steps_1e5rate_SFT_grade	tsavage68/UTI2_M2_100steps_1e7rate_05beta_CSFTDPO_grade	tsavage68/UTI_M2_1000steps_1e7rate_SFT_grade	mistralai/Mistral-7B-Instruct-v0.2_grade
0	0	Read the following patient description. Does this patient have a Urinary Tract Infection (UTI)? If yes reply [yes UTI], if no reply [no UTI]. Patient Description: A 65-year-old woman reports to her primary care physician's office complaining of a "burning sensation" during urination for the past two days, accompanied by an unusually frequent urge to urinate. Over-the-counter pain medication has p…	Yes this patient has a UTI	Dhruva	No this patient does not have a urinary tract infection	man reports to her primary care physician's office complaining of a "burning sensation" during urination for the past two days, accompanied by an unusually frequent urge to urinate. Over-the-counter pain medication has provided no relief. Additionally, she has noticed that her urine appears cloudy with an unusual odor, unlike what she normally experiences. Laboratory results reveal a high leukocy…	man reports to her primary care physician's office complaining of a "burning sensation" during urination for the past two days, accompanied by an unusually frequent urge to urinate. Over-the-counter pain medication has provided no relief. Additionally, she has noticed that her urine appears cloudy with an unusual odor, unlike what she normally experiences. Laboratory results reveal a high leukocy…	man reports to her primary care physician's office complaining of a "burning sensation" during urination for the past two days, accompanied by an unusually frequent urge to urinate. Over-the-counter pain medication has provided no relief. Additionally, she has noticed that her urine appears cloudy with an unusual odor, unlike what she normally experiences. Laboratory results reveal a high leukocy…	o her primary care physician's office complaining of a "burning sensation" during urination for the past two days, accompanied by an unusually frequent urge to urinate. Over-the-counter pain medication has provided no relief. Additionally, she has noticed that her urine appears cloudy with an unusual odor, unlike what she normally experiences. Laboratory results reveal a high leukocyte count in h…	o her primary care physician's office complaining of a "burning sensation" during urination for the past two days, accompanied by an unusually frequent urge to urinate. Over-the-counter pain medication has provided no relief. Additionally, she has noticed that her urine appears cloudy with an unusual odor, unlike what she normally experiences. Laboratory results reveal a high leukocyte count in h…	o her primary care physician's office complaining of a "burning sensation" during urination for the past two days, accompanied by an unusually frequent urge to urinate. Over-the-counter pain medication has provided no relief. Additionally, she has noticed that her urine appears cloudy with an unusual odor, unlike what she normally experiences. Laboratory results reveal a high leukocyte count in h…	1	1	1	1	1	1
1	1	Read the following patient description. Does this patient have a Urinary Tract Infection (UTI)? If yes reply [yes UTI], if no reply [no UTI]. Patient Description: A 45-year-old female reports to the hospital emergency department late on a Thursday evening. She reports a low grade fever and discomfort while peeing, her doctor ordered immediate urine testing. The microscopic examination showed elev…	Yes this patient has a UTI	Tom	No urinary tract infection	male reports to the hospital emergency department late on a Thursday evening. She reports a low grade fever and discomfort while peeing, her doctor ordered immediate urine testing. The microscopic examination showed elevated numbers of both white blood cells and a few bacteria. Answer: [yes UTI] (Yes, the patient has a Urinary Tract Infection (UTI)) [no UTI] (No, the patient does not have a Urina…	male reports to the hospital emergency department late on a Thursday evening. She reports a low grade fever and discomfort while peeing, her doctor ordered immediate urine testing. The microscopic examination showed elevated numbers of both white blood cells and a few bacteria. Answer: [yes UTI]<|end_of_text|>	male reports to the hospital emergency department late on a Thursday evening. She reports a low grade fever and discomfort while peeing, her doctor ordered immediate urine testing. The microscopic examination showed elevated numbers of both white blood cells and a few bacteria. Answer: [yes UTI]<|end_of_text|>	to the hospital emergency department late on a Thursday evening. She reports a low grade fever and discomfort while peeing, her doctor ordered immediate urine testing. The microscopic examination showed elevated numbers of both white blood cells and a few bacteria. Answer: [yes UTI]</s>	to the hospital emergency department late on a Thursday evening. She reports a low grade fever and discomfort while peeing, her doctor ordered immediate urine testing. The microscopic examination showed elevated numbers of both white blood cells and a few bacteria. Answer: [yes UTI]</s>	to the hospital emergency department late on a Thursday evening. She reports a low grade fever and discomfort while peeing, her doctor ordered immediate urine testing. The microscopic examination showed elevated numbers of both white blood cells and a few bacteria. Answer: [yes UTI] The patient's symptoms of fever and discomfort while urinating, along with the results of the urine test showing el…	0	1	1	1	1	1
2	2	Read the following patient description. Does this patient have a Urinary Tract Infection (UTI)? If yes reply [yes UTI], if no reply [no UTI]. Patient Description: Mrs. Davis, a 55-year-old postmenopausal woman, came for diabetic follow up. Aside from noticing a frothiness in her urine, she had no other complaints, particularly in relation to voiding. A urinalysis was conducted revealing an abunda…	No urinary tract infection	Tom	urinary tract infection	-year-old postmenopausal woman, came for diabetic follow up. Aside from noticing a frothiness in her urine, she had no other complaints, particularly in relation to voiding. A urinalysis was conducted revealing an abundance of protein in her urine, alongside detectable bacteria. She has no symptoms such as urinary pain or increased frequency. Answer: [no UTI] The patient does not have a UTI becau…	-year-old postmenopausal woman, came for diabetic follow up. Aside from noticing a frothiness in her urine, she had no other complaints, particularly in relation to voiding. A urinalysis was conducted revealing an abundance of protein in her urine, alongside detectable bacteria. She has no symptoms such as urinary pain or increased frequency. Answer: [no UTI]<|end_of_text|>	-year-old postmenopausal woman, came for diabetic follow up. Aside from noticing a frothiness in her urine, she had no other complaints, particularly in relation to voiding. A urinalysis was conducted revealing an abundance of protein in her urine, alongside detectable bacteria. She has no symptoms such as urinary pain or increased frequency. Answer: [no UTI]<|end_of_text|>	tmenopausal woman, came for diabetic follow up. Aside from noticing a frothiness in her urine, she had no other complaints, particularly in relation to voiding. A urinalysis was conducted revealing an abundance of protein in her urine, alongside detectable bacteria. She has no symptoms such as urinary pain or increased frequency. Answer: [no UTI] Explanation: The presence of protein in the urine,…	tmenopausal woman, came for diabetic follow up. Aside from noticing a frothiness in her urine, she had no other complaints, particularly in relation to voiding. A urinalysis was conducted revealing an abundance of protein in her urine, alongside detectable bacteria. She has no symptoms such as urinary pain or increased frequency. Answer: [no UTI] Explanation: The presence of protein in the urine,…	tmenopausal woman, came for diabetic follow up. Aside from noticing a frothiness in her urine, she had no other complaints, particularly in relation to voiding. A urinalysis was conducted revealing an abundance of protein in her urine, alongside detectable bacteria. She has no symptoms such as urinary pain or increased frequency. Answer: [no UTI] The presence of protein in the urine, as indicated…	1	1	1	1	1	1
3	3	Read the following patient description. Does this patient have a Urinary Tract Infection (UTI)? If yes reply [yes UTI], if no reply [no UTI]. Patient Description: Ms. Garcia, a 67-year-old retired teacher, visited her doctor for a life insurance check-up. Although Ms. Garcia has managed hypertension, the condition is well-contained. Her latest lab results showed mild bacteriuria and leukocyte est…	No urinary tract infection	Tom	urinary tract infection	-year-old retired teacher, visited her doctor for a life insurance check-up. Although Ms. Garcia has managed hypertension, the condition is well-contained. Her latest lab results showed mild bacteriuria and leukocyte esterase present in her urine. Additionally, the urine sample appeared opaque, and tested positive for nitrates and red blood cells. Ms. Garcia has no symptoms. Answer: [yes UTI] (No…	-year-old retired teacher, visited her doctor for a life insurance check-up. Although Ms. Garcia has managed hypertension, the condition is well-contained. Her latest lab results showed mild bacteriuria and leukocyte esterase present in her urine. Additionally, the urine sample appeared opaque, and tested positive for nitrates and red blood cells. Ms. Garcia has no symptoms. Answer: [no UTI]<|end…	-year-old retired teacher, visited her doctor for a life insurance check-up. Although Ms. Garcia has managed hypertension, the condition is well-contained. Her latest lab results showed mild bacteriuria and leukocyte esterase present in her urine. Additionally, the urine sample appeared opaque, and tested positive for nitrates and red blood cells. Ms. Garcia has no symptoms. Answer: [no UTI]<|end…	ired teacher, visited her doctor for a life insurance check-up. Although Ms. Garcia has managed hypertension, the condition is well-contained. Her latest lab results showed mild bacteriuria and leukocyte esterase present in her urine. Additionally, the urine sample appeared opaque, and tested positive for nitrates and red blood cells. Ms. Garcia has no symptoms. Answer: [no UTI] Explanation: Alth…	ired teacher, visited her doctor for a life insurance check-up. Although Ms. Garcia has managed hypertension, the condition is well-contained. Her latest lab results showed mild bacteriuria and leukocyte esterase present in her urine. Additionally, the urine sample appeared opaque, and tested positive for nitrates and red blood cells. Ms. Garcia has no symptoms. Answer: [no UTI] Explanation: Alth…	ired teacher, visited her doctor for a life insurance check-up. Although Ms. Garcia has managed hypertension, the condition is well-contained. Her latest lab results showed mild bacteriuria and leukocyte esterase present in her urine. Additionally, the urine sample appeared opaque, and tested positive for nitrates and red blood cells. Ms. Garcia has no symptoms. Answer: [no UTI] Although the urin…	0	1	1	1	1	1
4	4	Read the following patient description. Does this patient have a Urinary Tract Infection (UTI)? If yes reply [yes UTI], if no reply [no UTI]. Patient Description: Jason, a 59-year-old male, mentioned that he had noticed some unusual changes in his urine. He noticed a foul smell. But he was not feeling any pain during urination nor visiting the restroom more than usual. In his urinalysis, increase…	No urinary tract infection	Nia	yes this patient has a urinary tract infection	-old male, mentioned that he had noticed some unusual changes in his urine. He noticed a foul smell. But he was not feeling any pain during urination nor visiting the restroom more than usual. In his urinalysis, increased levels of leukocytes and bacteriuria were seen. Also, a minimal amount of red blood cells was present in the urine sample. Answer: [yes UTI] (Note: UTI is typically associated w…	-old male, mentioned that he had noticed some unusual changes in his urine. He noticed a foul smell. But he was not feeling any pain during urination nor visiting the restroom more than usual. In his urinalysis, increased levels of leukocytes and bacteriuria were seen. Also, a minimal amount of red blood cells was present in the urine sample. Answer: [no UTI] (Jason is not experiencing any urinar…	-old male, mentioned that he had noticed some unusual changes in his urine. He noticed a foul smell. But he was not feeling any pain during urination nor visiting the restroom more than usual. In his urinalysis, increased levels of leukocytes and bacteriuria were seen. Also, a minimal amount of red blood cells was present in the urine sample. Answer: [no UTI]<|end_of_text|>	ntioned that he had noticed some unusual changes in his urine. He noticed a foul smell. But he was not feeling any pain during urination nor visiting the restroom more than usual. In his urinalysis, increased levels of leukocytes and bacteriuria were seen. Also, a minimal amount of red blood cells was present in the urine sample. Answer: [no UTI] Although Jason's urinalysis showed the presence of…	ntioned that he had noticed some unusual changes in his urine. He noticed a foul smell. But he was not feeling any pain during urination nor visiting the restroom more than usual. In his urinalysis, increased levels of leukocytes and bacteriuria were seen. Also, a minimal amount of red blood cells was present in the urine sample. Answer: [no UTI] Although Jason's urinalysis showed the presence of…	ntioned that he had noticed some unusual changes in his urine. He noticed a foul smell. But he was not feeling any pain during urination nor visiting the restroom more than usual. In his urinalysis, increased levels of leukocytes and bacteriuria were seen. Also, a minimal amount of red blood cells was present in the urine sample. Answer: [yes UTI] Explanation: The presence of leukocytes and bacte…	0	1	1	1	1	0
5	5	Read the following patient description. Does this patient have a Urinary Tract Infection (UTI)? If yes reply [yes UTI], if no reply [no UTI]. Patient Description: Robert, a 63-year-old consultant, has been feeling a burning sensation while urinating over the past few days. He also noticed his urine has become cloudy and has an unusual odor to it. He finds himself needing to pee frequently, which …	Yes this patient has a UTI	Tom	No urinary tract infection	r-old consultant, has been feeling a burning sensation while urinating over the past few days. He also noticed his urine has become cloudy and has an unusual odor to it. He finds himself needing to pee frequently, which is especially disrupting his sleep. His symptoms are making daily activities difficult. Urine sample analysis showed elevated amount of leukocyte esterase and nitrites. Answer: [y…	r-old consultant, has been feeling a burning sensation while urinating over the past few days. He also noticed his urine has become cloudy and has an unusual odor to it. He finds himself needing to pee frequently, which is especially disrupting his sleep. His symptoms are making daily activities difficult. Urine sample analysis showed elevated amount of leukocyte esterase and nitrites. Answer: [y…	r-old consultant, has been feeling a burning sensation while urinating over the past few days. He also noticed his urine has become cloudy and has an unusual odor to it. He finds himself needing to pee frequently, which is especially disrupting his sleep. His symptoms are making daily activities difficult. Urine sample analysis showed elevated amount of leukocyte esterase and nitrites. Answer: [y…	ant, has been feeling a burning sensation while urinating over the past few days. He also noticed his urine has become cloudy and has an unusual odor to it. He finds himself needing to pee frequently, which is especially disrupting his sleep. His symptoms are making daily activities difficult. Urine sample analysis showed elevated amount of leukocyte esterase and nitrites. Answer: [yes UTI]</s>	ant, has been feeling a burning sensation while urinating over the past few days. He also noticed his urine has become cloudy and has an unusual odor to it. He finds himself needing to pee frequently, which is especially disrupting his sleep. His symptoms are making daily activities difficult. Urine sample analysis showed elevated amount of leukocyte esterase and nitrites. Answer: [yes UTI]</s>	ant, has been feeling a burning sensation while urinating over the past few days. He also noticed his urine has become cloudy and has an unusual odor to it. He finds himself needing to pee frequently, which is especially disrupting his sleep. His symptoms are making daily activities difficult. Urine sample analysis showed elevated amount of leukocyte esterase and nitrites. Answer: [yes UTI] The s…	1	1	1	1	1	1
6	6	Read the following patient description. Does this patient have a Urinary Tract Infection (UTI)? If yes reply [yes UTI], if no reply [no UTI]. Patient Description: Yolanda, a 45-year-old school teacher with prior medical history of tobacco abuse, came in for a routine physical. Her only medications are a multivitamin and nicotine patches. She reports she’s been doing well and exam was otherwise un…	No urinary tract infection	Dhruva	yes this patient has a urinary tract infection	ar-old school teacher with prior medical history of tobacco abuse, came in for a routine physical. Her only medications are a multivitamin and nicotine patches. She reports she’s been doing well and exam was otherwise unremarkable. Patient was afebrile and vitals were within normal limits. Before leaving however, she mentions seeing her urine occasionally cloudy and murky for roughly three weeks …	ar-old school teacher with prior medical history of tobacco abuse, came in for a routine physical. Her only medications are a multivitamin and nicotine patches. She reports she’s been doing well and exam was otherwise unremarkable. Patient was afebrile and vitals were within normal limits. Before leaving however, she mentions seeing her urine occasionally cloudy and murky for roughly three weeks …	ar-old school teacher with prior medical history of tobacco abuse, came in for a routine physical. Her only medications are a multivitamin and nicotine patches. She reports she’s been doing well and exam was otherwise unremarkable. Patient was afebrile and vitals were within normal limits. Before leaving however, she mentions seeing her urine occasionally cloudy and murky for roughly three weeks …	teacher with prior medical history of tobacco abuse, came in for a routine physical. Her only medications are a multivitamin and nicotine patches. She reports she’s been doing well and exam was otherwise unremarkable. Patient was afebrile and vitals were within normal limits. Before leaving however, she mentions seeing her urine occasionally cloudy and murky for roughly three weeks but denies exp…	teacher with prior medical history of tobacco abuse, came in for a routine physical. Her only medications are a multivitamin and nicotine patches. She reports she’s been doing well and exam was otherwise unremarkable. Patient was afebrile and vitals were within normal limits. Before leaving however, she mentions seeing her urine occasionally cloudy and murky for roughly three weeks but denies exp…	teacher with prior medical history of tobacco abuse, came in for a routine physical. Her only medications are a multivitamin and nicotine patches. She reports she’s been doing well and exam was otherwise unremarkable. Patient was afebrile and vitals were within normal limits. Before leaving however, she mentions seeing her urine occasionally cloudy and murky for roughly three weeks but denies exp…	0	1	1	1	1	0
7	7	Read the following patient description. Does this patient have a Urinary Tract Infection (UTI)? If yes reply [yes UTI], if no reply [no UTI]. Patient Description: For the past two days, 38-year-old Mike had been feeling a constant need to urinate but only managed to release small amounts at a time. He mentioned a sting when urinating at his GP during his consultation. He also notes practicing ana…	Yes this patient has a UTI	Nia	No this patient does not have a urinary tract infection	days, 38-year-old Mike had been feeling a constant need to urinate but only managed to release small amounts at a time. He mentioned a sting when urinating at his GP during his consultation. He also notes practicing anal sex without barrier protection. He tests negative for STDs. However, urine dipstick assay tests positive for nitrites and leukocyte esterase. Answer: [yes UTI] #UTI #UrinaryTract…	days, 38-year-old Mike had been feeling a constant need to urinate but only managed to release small amounts at a time. He mentioned a sting when urinating at his GP during his consultation. He also notes practicing anal sex without barrier protection. He tests negative for STDs. However, urine dipstick assay tests positive for nitrites and leukocyte esterase. Answer: [yes UTI]<|end_of_text|>	days, 38-year-old Mike had been feeling a constant need to urinate but only managed to release small amounts at a time. He mentioned a sting when urinating at his GP during his consultation. He also notes practicing anal sex without barrier protection. He tests negative for STDs. However, urine dipstick assay tests positive for nitrites and leukocyte esterase. Answer: [yes UTI]<|end_of_text|>	r-old Mike had been feeling a constant need to urinate but only managed to release small amounts at a time. He mentioned a sting when urinating at his GP during his consultation. He also notes practicing anal sex without barrier protection. He tests negative for STDs. However, urine dipstick assay tests positive for nitrites and leukocyte esterase. Answer: [yes UTI] Justification: The patient's s…	r-old Mike had been feeling a constant need to urinate but only managed to release small amounts at a time. He mentioned a sting when urinating at his GP during his consultation. He also notes practicing anal sex without barrier protection. He tests negative for STDs. However, urine dipstick assay tests positive for nitrites and leukocyte esterase. Answer: [yes UTI] Justification: The patient's s…	r-old Mike had been feeling a constant need to urinate but only managed to release small amounts at a time. He mentioned a sting when urinating at his GP during his consultation. He also notes practicing anal sex without barrier protection. He tests negative for STDs. However, urine dipstick assay tests positive for nitrites and leukocyte esterase. Answer: [yes UTI] The patient's symptoms of freq…	1	1	1	1	1	1
8	8	Read the following patient description. Does this patient have a Urinary Tract Infection (UTI)? If yes reply [yes UTI], if no reply [no UTI]. Patient Description: Janet, a 40-year-old healthy woman, went in for a routine health check. She felt perfectly fine with no complaints. However, her urine sample revealed she had pyuria. Additionally, her urine was cloudy which can be a result of too many …	No urinary tract infection	Dhruva	yes this patient has a urinary tract infection	-old healthy woman, went in for a routine health check. She felt perfectly fine with no complaints. However, her urine sample revealed she had pyuria. Additionally, her urine was cloudy which can be a result of too many white blood cells. The tests further showed the presence of nitrites indicating bacteria in her urine. Despite these signs, she reported no abdominal pain, no painful urination or…	-old healthy woman, went in for a routine health check. She felt perfectly fine with no complaints. However, her urine sample revealed she had pyuria. Additionally, her urine was cloudy which can be a result of too many white blood cells. The tests further showed the presence of nitrites indicating bacteria in her urine. Despite these signs, she reported no abdominal pain, no painful urination or…	-old healthy woman, went in for a routine health check. She felt perfectly fine with no complaints. However, her urine sample revealed she had pyuria. Additionally, her urine was cloudy which can be a result of too many white blood cells. The tests further showed the presence of nitrites indicating bacteria in her urine. Despite these signs, she reported no abdominal pain, no painful urination or…	woman, went in for a routine health check. She felt perfectly fine with no complaints. However, her urine sample revealed she had pyuria. Additionally, her urine was cloudy which can be a result of too many white blood cells. The tests further showed the presence of nitrites indicating bacteria in her urine. Despite these signs, she reported no abdominal pain, no painful urination or increased ne…	woman, went in for a routine health check. She felt perfectly fine with no complaints. However, her urine sample revealed she had pyuria. Additionally, her urine was cloudy which can be a result of too many white blood cells. The tests further showed the presence of nitrites indicating bacteria in her urine. Despite these signs, she reported no abdominal pain, no painful urination or increased ne…	woman, went in for a routine health check. She felt perfectly fine with no complaints. However, her urine sample revealed she had pyuria. Additionally, her urine was cloudy which can be a result of too many white blood cells. The tests further showed the presence of nitrites indicating bacteria in her urine. Despite these signs, she reported no abdominal pain, no painful urination or increased ne…	0	1	1	1	1	0
9	9	Read the following patient description. Does this patient have a Urinary Tract Infection (UTI)? If yes reply [yes UTI], if no reply [no UTI]. Patient Description: 75-year-old Frank recently noticed his urine seemed cloudier than usual and often smelt unpleasant. He had also been needing to use the restroom more frequently, and each time, he would only pass a small amount of urine. He has had a fe…	Yes this patient has a UTI	Nia	No this patient does not have a urinary tract infection	k recently noticed his urine seemed cloudier than usual and often smelt unpleasant. He had also been needing to use the restroom more frequently, and each time, he would only pass a small amount of urine. He has had a fever since yesterday and feels nauseated. The urine test revealed the presence of a significant amount of bacteria and white blood cell casts. Answer: [yes UTI] (or) [no UTI] (or) …	k recently noticed his urine seemed cloudier than usual and often smelt unpleasant. He had also been needing to use the restroom more frequently, and each time, he would only pass a small amount of urine. He has had a fever since yesterday and feels nauseated. The urine test revealed the presence of a significant amount of bacteria and white blood cell casts. Answer: [yes UTI] [fever] [nausea] Fr…	k recently noticed his urine seemed cloudier than usual and often smelt unpleasant. He had also been needing to use the restroom more frequently, and each time, he would only pass a small amount of urine. He has had a fever since yesterday and feels nauseated. The urine test revealed the presence of a significant amount of bacteria and white blood cell casts. Answer: [yes UTI]<|end_of_text|>	ticed his urine seemed cloudier than usual and often smelt unpleasant. He had also been needing to use the restroom more frequently, and each time, he would only pass a small amount of urine. He has had a fever since yesterday and feels nauseated. The urine test revealed the presence of a significant amount of bacteria and white blood cell casts. Answer: [yes UTI]</s>	ticed his urine seemed cloudier than usual and often smelt unpleasant. He had also been needing to use the restroom more frequently, and each time, he would only pass a small amount of urine. He has had a fever since yesterday and feels nauseated. The urine test revealed the presence of a significant amount of bacteria and white blood cell casts. Answer: [yes UTI] Justification: The patient's sym…	ticed his urine seemed cloudier than usual and often smelt unpleasant. He had also been needing to use the restroom more frequently, and each time, he would only pass a small amount of urine. He has had a fever since yesterday and feels nauseated. The urine test revealed the presence of a significant amount of bacteria and white blood cell casts. Answer: [yes UTI] The patient's symptoms of cloudy…	0	1	1	1	1	1
10	10	Read the following patient description. Does this patient have a Urinary Tract Infection (UTI)? If yes reply [yes UTI], if no reply [no UTI]. Patient Description: A 24-year-old woman with past medical of bipolar disorder on lithium comes in with complaints of frequent, urgent urination with minimal output. She explains that the urine is cloudy with a pungent smell. She also mentions pain and disc…	Yes this patient has a UTI	Dhruva	No this patient does not have a urinary tract infection	man with past medical of bipolar disorder on lithium comes in with complaints of frequent, urgent urination with minimal output. She explains that the urine is cloudy with a pungent smell. She also mentions pain and discomfort in her lower abdomen. She denies any fever or chills. Abdomen is mildly tender in the suprapubic area. Lab results show an elevated white blood cell count in her urine. Ans…	man with past medical of bipolar disorder on lithium comes in with complaints of frequent, urgent urination with minimal output. She explains that the urine is cloudy with a pungent smell. She also mentions pain and discomfort in her lower abdomen. She denies any fever or chills. Abdomen is mildly tender in the suprapubic area. Lab results show an elevated white blood cell count in her urine. Ans…	man with past medical of bipolar disorder on lithium comes in with complaints of frequent, urgent urination with minimal output. She explains that the urine is cloudy with a pungent smell. She also mentions pain and discomfort in her lower abdomen. She denies any fever or chills. Abdomen is mildly tender in the suprapubic area. Lab results show an elevated white blood cell count in her urine. Ans…	medical of bipolar disorder on lithium comes in with complaints of frequent, urgent urination with minimal output. She explains that the urine is cloudy with a pungent smell. She also mentions pain and discomfort in her lower abdomen. She denies any fever or chills. Abdomen is mildly tender in the suprapubic area. Lab results show an elevated white blood cell count in her urine. Answer: [yes UTI]…	medical of bipolar disorder on lithium comes in with complaints of frequent, urgent urination with minimal output. She explains that the urine is cloudy with a pungent smell. She also mentions pain and discomfort in her lower abdomen. She denies any fever or chills. Abdomen is mildly tender in the suprapubic area. Lab results show an elevated white blood cell count in her urine. Answer: [yes UTI]…	medical of bipolar disorder on lithium comes in with complaints of frequent, urgent urination with minimal output. She explains that the urine is cloudy with a pungent smell. She also mentions pain and discomfort in her lower abdomen. She denies any fever or chills. Abdomen is mildly tender in the suprapubic area. Lab results show an elevated white blood cell count in her urine. Answer: [yes UTI]…	1	1	1	1	1	1
11	11	Read the following patient description. Does this patient have a Urinary Tract Infection (UTI)? If yes reply [yes UTI], if no reply [no UTI]. Patient Description: A 32-year-old male presents to the emergency department with severe, stabbing right flank pain. He has also noticed that his urine appears pink. He has had a slight fever over the past day. He has no significant past medical history, ap…	Yes this patient has a UTI	Tom	No urinary tract infection	le presents to the emergency department with severe, stabbing right flank pain. He has also noticed that his urine appears pink. He has had a slight fever over the past day. He has no significant past medical history, apart from a single episode of renal colic two years ago, which resolved on its own. Labs are notable for red blood cells and leukocyte esterase in the urine. A urine sample is sent…	le presents to the emergency department with severe, stabbing right flank pain. He has also noticed that his urine appears pink. He has had a slight fever over the past day. He has no significant past medical history, apart from a single episode of renal colic two years ago, which resolved on its own. Labs are notable for red blood cells and leukocyte esterase in the urine. A urine sample is sent…	le presents to the emergency department with severe, stabbing right flank pain. He has also noticed that his urine appears pink. He has had a slight fever over the past day. He has no significant past medical history, apart from a single episode of renal colic two years ago, which resolved on its own. Labs are notable for red blood cells and leukocyte esterase in the urine. A urine sample is sent…	o the emergency department with severe, stabbing right flank pain. He has also noticed that his urine appears pink. He has had a slight fever over the past day. He has no significant past medical history, apart from a single episode of renal colic two years ago, which resolved on its own. Labs are notable for red blood cells and leukocyte esterase in the urine. A urine sample is sent for analysis…	o the emergency department with severe, stabbing right flank pain. He has also noticed that his urine appears pink. He has had a slight fever over the past day. He has no significant past medical history, apart from a single episode of renal colic two years ago, which resolved on its own. Labs are notable for red blood cells and leukocyte esterase in the urine. A urine sample is sent for analysis…	o the emergency department with severe, stabbing right flank pain. He has also noticed that his urine appears pink. He has had a slight fever over the past day. He has no significant past medical history, apart from a single episode of renal colic two years ago, which resolved on its own. Labs are notable for red blood cells and leukocyte esterase in the urine. A urine sample is sent for analysis…	0	1	1	1	1	1
12	12	Read the following patient description. Does this patient have a Urinary Tract Infection (UTI)? If yes reply [yes UTI], if no reply [no UTI]. Patient Description: A 46-year-old woman presents for increased frequency of urination. She reports the symptoms began approximately 4 months ago after she started the medication bumetinide. She is otherwise feeling healthy and lively with no recent discomf…	No urinary tract infection	Tom	urinary tract infection	man presents for increased frequency of urination. She reports the symptoms began approximately 4 months ago after she started the medication bumetinide. She is otherwise feeling healthy and lively with no recent discomfort or health issues. She reports the swelling of her legs is greatly reduced compared to her last visit. Laboratory results return showing an elevated creatinine and abnormal lev…	man presents for increased frequency of urination. She reports the symptoms began approximately 4 months ago after she started the medication bumetinide. She is otherwise feeling healthy and lively with no recent discomfort or health issues. She reports the swelling of her legs is greatly reduced compared to her last visit. Laboratory results return showing an elevated creatinine and abnormal lev…	man presents for increased frequency of urination. She reports the symptoms began approximately 4 months ago after she started the medication bumetinide. She is otherwise feeling healthy and lively with no recent discomfort or health issues. She reports the swelling of her legs is greatly reduced compared to her last visit. Laboratory results return showing an elevated creatinine and abnormal lev…	for increased frequency of urination. She reports the symptoms began approximately 4 months ago after she started the medication bumetinide. She is otherwise feeling healthy and lively with no recent discomfort or health issues. She reports the swelling of her legs is greatly reduced compared to her last visit. Laboratory results return showing an elevated creatinine and abnormal level of white b…	for increased frequency of urination. She reports the symptoms began approximately 4 months ago after she started the medication bumetinide. She is otherwise feeling healthy and lively with no recent discomfort or health issues. She reports the swelling of her legs is greatly reduced compared to her last visit. Laboratory results return showing an elevated creatinine and abnormal level of white b…	for increased frequency of urination. She reports the symptoms began approximately 4 months ago after she started the medication bumetinide. She is otherwise feeling healthy and lively with no recent discomfort or health issues. She reports the swelling of her legs is greatly reduced compared to her last visit. Laboratory results return showing an elevated creatinine and abnormal level of white b…	0	1	1	1	1	0
13	13	Read the following patient description. Does this patient have a Urinary Tract Infection (UTI)? If yes reply [yes UTI], if no reply [no UTI]. Patient Description: Ms. Jones is a 58-year-old woman who reports having a strong, persistent urge to urinate for the past two days. She also complains of a prickling and stinging sensation during urination. She has no history of urinary tract issues. Howev…	Yes this patient has a UTI	Dhruva	No this patient does not have a urinary tract infection	8-year-old woman who reports having a strong, persistent urge to urinate for the past two days. She also complains of a prickling and stinging sensation during urination. She has no history of urinary tract issues. However, she has been experiencing frequent urination, especially at night, and feels like her bladder is not completely empty even after urinating. Her urine also appears cloudy but s…	8-year-old woman who reports having a strong, persistent urge to urinate for the past two days. She also complains of a prickling and stinging sensation during urination. She has no history of urinary tract issues. However, she has been experiencing frequent urination, especially at night, and feels like her bladder is not completely empty even after urinating. Her urine also appears cloudy but s…	8-year-old woman who reports having a strong, persistent urge to urinate for the past two days. She also complains of a prickling and stinging sensation during urination. She has no history of urinary tract issues. However, she has been experiencing frequent urination, especially at night, and feels like her bladder is not completely empty even after urinating. Her urine also appears cloudy but s…	man who reports having a strong, persistent urge to urinate for the past two days. She also complains of a prickling and stinging sensation during urination. She has no history of urinary tract issues. However, she has been experiencing frequent urination, especially at night, and feels like her bladder is not completely empty even after urinating. Her urine also appears cloudy but she has not no…	man who reports having a strong, persistent urge to urinate for the past two days. She also complains of a prickling and stinging sensation during urination. She has no history of urinary tract issues. However, she has been experiencing frequent urination, especially at night, and feels like her bladder is not completely empty even after urinating. Her urine also appears cloudy but she has not no…	man who reports having a strong, persistent urge to urinate for the past two days. She also complains of a prickling and stinging sensation during urination. She has no history of urinary tract issues. However, she has been experiencing frequent urination, especially at night, and feels like her bladder is not completely empty even after urinating. Her urine also appears cloudy but she has not no…	1	1	1	1	1	1
14	14	Read the following patient description. Does this patient have a Urinary Tract Infection (UTI)? If yes reply [yes UTI], if no reply [no UTI]. Patient Description: John, a 80-year-old man, arrived at the emergency department with his wife. She reports he has been more confused than normal, He was in his normal state of health but then just started to deteriorate yesterday. On physical examination …	Yes this patient has a UTI	Tom	No urinary tract infection	old man, arrived at the emergency department with his wife. She reports he has been more confused than normal, He was in his normal state of health but then just started to deteriorate yesterday. On physical examination he has no focal neurologic deficit, abdominal exam shows tenderness over the supra-pubic region. His urine samples, however, revealed high levels of bacteria and nitrites with 11-…	old man, arrived at the emergency department with his wife. She reports he has been more confused than normal, He was in his normal state of health but then just started to deteriorate yesterday. On physical examination he has no focal neurologic deficit, abdominal exam shows tenderness over the supra-pubic region. His urine samples, however, revealed high levels of bacteria and nitrites with 11-…	old man, arrived at the emergency department with his wife. She reports he has been more confused than normal, He was in his normal state of health but then just started to deteriorate yesterday. On physical examination he has no focal neurologic deficit, abdominal exam shows tenderness over the supra-pubic region. His urine samples, however, revealed high levels of bacteria and nitrites with 11-…	ved at the emergency department with his wife. She reports he has been more confused than normal, He was in his normal state of health but then just started to deteriorate yesterday. On physical examination he has no focal neurologic deficit, abdominal exam shows tenderness over the supra-pubic region. His urine samples, however, revealed high levels of bacteria and nitrites with 11-20 WBC. Answe…	ved at the emergency department with his wife. She reports he has been more confused than normal, He was in his normal state of health but then just started to deteriorate yesterday. On physical examination he has no focal neurologic deficit, abdominal exam shows tenderness over the supra-pubic region. His urine samples, however, revealed high levels of bacteria and nitrites with 11-20 WBC. Answe…	ved at the emergency department with his wife. She reports he has been more confused than normal, He was in his normal state of health but then just started to deteriorate yesterday. On physical examination he has no focal neurologic deficit, abdominal exam shows tenderness over the supra-pubic region. His urine samples, however, revealed high levels of bacteria and nitrites with 11-20 WBC. Answe…	0	1	1	1	1	1
15	15	Read the following patient description. Does this patient have a Urinary Tract Infection (UTI)? If yes reply [yes UTI], if no reply [no UTI]. Patient Description: James, an 85-year-old gentleman with a history of BPH, presented to his yearly physical without any overt symptoms or health concerns. He doesn’t have digestive or urinary complaints. However, his urine sample looked a bit cloudy, promp…	No urinary tract infection	Nia	yes this patient has a urinary tract infection	r-old gentleman with a history of BPH, presented to his yearly physical without any overt symptoms or health concerns. He doesn’t have digestive or urinary complaints. However, his urine sample looked a bit cloudy, prompting further investigation. Results from his lab work tested positive for leukocyte esterase and nitrites. Answer: [yes UTI] or [no UTI] Answer: [yes UTI] Explanation: The patient…	r-old gentleman with a history of BPH, presented to his yearly physical without any overt symptoms or health concerns. He doesn’t have digestive or urinary complaints. However, his urine sample looked a bit cloudy, prompting further investigation. Results from his lab work tested positive for leukocyte esterase and nitrites. Answer: [no UTI] James denies any lower abdominal discomfort, painful ur…	r-old gentleman with a history of BPH, presented to his yearly physical without any overt symptoms or health concerns. He doesn’t have digestive or urinary complaints. However, his urine sample looked a bit cloudy, prompting further investigation. Results from his lab work tested positive for leukocyte esterase and nitrites. Answer: [no UTI]<|end_of_text|>	an with a history of BPH, presented to his yearly physical without any overt symptoms or health concerns. He doesn’t have digestive or urinary complaints. However, his urine sample looked a bit cloudy, prompting further investigation. Results from his lab work tested positive for leukocyte esterase and nitrites. Answer: [no UTI] Although James' urine sample showed the presence of leukocyte estera…	an with a history of BPH, presented to his yearly physical without any overt symptoms or health concerns. He doesn’t have digestive or urinary complaints. However, his urine sample looked a bit cloudy, prompting further investigation. Results from his lab work tested positive for leukocyte esterase and nitrites. Answer: [no UTI] Although James' urine sample showed the presence of leukocyte estera…	an with a history of BPH, presented to his yearly physical without any overt symptoms or health concerns. He doesn’t have digestive or urinary complaints. However, his urine sample looked a bit cloudy, prompting further investigation. Results from his lab work tested positive for leukocyte esterase and nitrites. Answer: [yes UTI] Explanation: The presence of leukocyte esterase and nitrites in the…	0	1	1	1	1	0
16	16	Read the following patient description. Does this patient have a Urinary Tract Infection (UTI)? If yes reply [yes UTI], if no reply [no UTI]. Patient Description: 63-year-old with past medical of HFrEF(EF 38%), Robert is concerned about the changes in his urine color, now a cloudy amber. Despite no lapse in his usual bathroom routine or abdominal discomfort, Robert's laboratory tests have come ba…	No urinary tract infection	Dhruva	yes this patient has a urinary tract infection	past medical of HFrEF(EF 38%), Robert is concerned about the changes in his urine color, now a cloudy amber. Despite no lapse in his usual bathroom routine or abdominal discomfort, Robert's laboratory tests have come back revealing his urine has elements that cause concern: nitrites and white blood cells present as well as mild hematuria. However, Robert doesn't exhibit any urinary tract infectio…	past medical of HFrEF(EF 38%), Robert is concerned about the changes in his urine color, now a cloudy amber. Despite no lapse in his usual bathroom routine or abdominal discomfort, Robert's laboratory tests have come back revealing his urine has elements that cause concern: nitrites and white blood cells present as well as mild hematuria. However, Robert doesn't exhibit any urinary tract infectio…	past medical of HFrEF(EF 38%), Robert is concerned about the changes in his urine color, now a cloudy amber. Despite no lapse in his usual bathroom routine or abdominal discomfort, Robert's laboratory tests have come back revealing his urine has elements that cause concern: nitrites and white blood cells present as well as mild hematuria. However, Robert doesn't exhibit any urinary tract infectio…	of HFrEF(EF 38%), Robert is concerned about the changes in his urine color, now a cloudy amber. Despite no lapse in his usual bathroom routine or abdominal discomfort, Robert's laboratory tests have come back revealing his urine has elements that cause concern: nitrites and white blood cells present as well as mild hematuria. However, Robert doesn't exhibit any urinary tract infection symptoms. V…	of HFrEF(EF 38%), Robert is concerned about the changes in his urine color, now a cloudy amber. Despite no lapse in his usual bathroom routine or abdominal discomfort, Robert's laboratory tests have come back revealing his urine has elements that cause concern: nitrites and white blood cells present as well as mild hematuria. However, Robert doesn't exhibit any urinary tract infection symptoms. V…	of HFrEF(EF 38%), Robert is concerned about the changes in his urine color, now a cloudy amber. Despite no lapse in his usual bathroom routine or abdominal discomfort, Robert's laboratory tests have come back revealing his urine has elements that cause concern: nitrites and white blood cells present as well as mild hematuria. However, Robert doesn't exhibit any urinary tract infection symptoms. V…	0	1	1	1	1	0
17	17	Read the following patient description. Does this patient have a Urinary Tract Infection (UTI)? If yes reply [yes UTI], if no reply [no UTI]. Patient Description: A 65-year-old female with recent hospitalization and foley catheterization for incontinence(removed prior to discharge) presents to her primary healthcare clinic for follow up with a chief complaint of persistent fever for the past few …	Yes this patient has a UTI	Dhruva	No this patient does not have a urinary tract infection	male with recent hospitalization and foley catheterization for incontinence(removed prior to discharge) presents to her primary healthcare clinic for follow up with a chief complaint of persistent fever for the past few days. She mentions feeling a constant ache in her lower back which seems to radiate towards her lower abdomen. She complains about a burning sensation while peeing and also notes …	male with recent hospitalization and foley catheterization for incontinence(removed prior to discharge) presents to her primary healthcare clinic for follow up with a chief complaint of persistent fever for the past few days. She mentions feeling a constant ache in her lower back which seems to radiate towards her lower abdomen. She complains about a burning sensation while peeing and also notes …	male with recent hospitalization and foley catheterization for incontinence(removed prior to discharge) presents to her primary healthcare clinic for follow up with a chief complaint of persistent fever for the past few days. She mentions feeling a constant ache in her lower back which seems to radiate towards her lower abdomen. She complains about a burning sensation while peeing and also notes …	ent hospitalization and foley catheterization for incontinence(removed prior to discharge) presents to her primary healthcare clinic for follow up with a chief complaint of persistent fever for the past few days. She mentions feeling a constant ache in her lower back which seems to radiate towards her lower abdomen. She complains about a burning sensation while peeing and also notes a change in h…	ent hospitalization and foley catheterization for incontinence(removed prior to discharge) presents to her primary healthcare clinic for follow up with a chief complaint of persistent fever for the past few days. She mentions feeling a constant ache in her lower back which seems to radiate towards her lower abdomen. She complains about a burning sensation while peeing and also notes a change in h…	ent hospitalization and foley catheterization for incontinence(removed prior to discharge) presents to her primary healthcare clinic for follow up with a chief complaint of persistent fever for the past few days. She mentions feeling a constant ache in her lower back which seems to radiate towards her lower abdomen. She complains about a burning sensation while peeing and also notes a change in h…	1	1	1	1	1	1
18	18	Read the following patient description. Does this patient have a Urinary Tract Infection (UTI)? If yes reply [yes UTI], if no reply [no UTI]. Patient Description: Hank Thompkins, a 48-year-old male with past medical history of tobacco abuse and ankylosing spondylitis, presents stating his urine has a strong and unpleasant odor. He has chronic lower back pain but otherwise denies any concomitant s…	No urinary tract infection	Dhruva	yes this patient has a urinary tract infection	a 48-year-old male with past medical history of tobacco abuse and ankylosing spondylitis, presents stating his urine has a strong and unpleasant odor. He has chronic lower back pain but otherwise denies any concomitant symptoms such as increased urinary frequency, lower abdominal pain, or discomfort while urinating. His urine sample is hazy in appearance with lab results showing a high concentrat…	a 48-year-old male with past medical history of tobacco abuse and ankylosing spondylitis, presents stating his urine has a strong and unpleasant odor. He has chronic lower back pain but otherwise denies any concomitant symptoms such as increased urinary frequency, lower abdominal pain, or discomfort while urinating. His urine sample is hazy in appearance with lab results showing a high concentrat…	a 48-year-old male with past medical history of tobacco abuse and ankylosing spondylitis, presents stating his urine has a strong and unpleasant odor. He has chronic lower back pain but otherwise denies any concomitant symptoms such as increased urinary frequency, lower abdominal pain, or discomfort while urinating. His urine sample is hazy in appearance with lab results showing a high concentrat…	male with past medical history of tobacco abuse and ankylosing spondylitis, presents stating his urine has a strong and unpleasant odor. He has chronic lower back pain but otherwise denies any concomitant symptoms such as increased urinary frequency, lower abdominal pain, or discomfort while urinating. His urine sample is hazy in appearance with lab results showing a high concentration of bacteri…	male with past medical history of tobacco abuse and ankylosing spondylitis, presents stating his urine has a strong and unpleasant odor. He has chronic lower back pain but otherwise denies any concomitant symptoms such as increased urinary frequency, lower abdominal pain, or discomfort while urinating. His urine sample is hazy in appearance with lab results showing a high concentration of bacteri…	male with past medical history of tobacco abuse and ankylosing spondylitis, presents stating his urine has a strong and unpleasant odor. He has chronic lower back pain but otherwise denies any concomitant symptoms such as increased urinary frequency, lower abdominal pain, or discomfort while urinating. His urine sample is hazy in appearance with lab results showing a high concentration of bacteri…	0	1	1	1	1	0
19	19	Read the following patient description. Does this patient have a Urinary Tract Infection (UTI)? If yes reply [yes UTI], if no reply [no UTI]. Patient Description: A 36-year-old woman with prior medical history of HTN saw her doctor for a regular follow-up for high blood pressure. She casually mentioned noticing that her urine had been unusually cloudy for about a week. When specifically asked, sh…	No urinary tract infection	Dhruva	yes this patient has a urinary tract infection	man with prior medical history of HTN saw her doctor for a regular follow-up for high blood pressure. She casually mentioned noticing that her urine had been unusually cloudy for about a week. When specifically asked, she stated no pain, fever, discomfort with urination, or change in the frequency of her need to urinate, nausea, or any other acute symptoms. Her urinalysis showed pyuria. Answer: […	man with prior medical history of HTN saw her doctor for a regular follow-up for high blood pressure. She casually mentioned noticing that her urine had been unusually cloudy for about a week. When specifically asked, she stated no pain, fever, discomfort with urination, or change in the frequency of her need to urinate, nausea, or any other acute symptoms. Her urinalysis showed pyuria. Answer: […	man with prior medical history of HTN saw her doctor for a regular follow-up for high blood pressure. She casually mentioned noticing that her urine had been unusually cloudy for about a week. When specifically asked, she stated no pain, fever, discomfort with urination, or change in the frequency of her need to urinate, nausea, or any other acute symptoms. Her urinalysis showed pyuria. Answer: […	r medical history of HTN saw her doctor for a regular follow-up for high blood pressure. She casually mentioned noticing that her urine had been unusually cloudy for about a week. When specifically asked, she stated no pain, fever, discomfort with urination, or change in the frequency of her need to urinate, nausea, or any other acute symptoms. Her urinalysis showed pyuria. Answer: [no UTI] The p…	r medical history of HTN saw her doctor for a regular follow-up for high blood pressure. She casually mentioned noticing that her urine had been unusually cloudy for about a week. When specifically asked, she stated no pain, fever, discomfort with urination, or change in the frequency of her need to urinate, nausea, or any other acute symptoms. Her urinalysis showed pyuria. Answer: [no UTI] The p…	r medical history of HTN saw her doctor for a regular follow-up for high blood pressure. She casually mentioned noticing that her urine had been unusually cloudy for about a week. When specifically asked, she stated no pain, fever, discomfort with urination, or change in the frequency of her need to urinate, nausea, or any other acute symptoms. Her urinalysis showed pyuria. Answer: [yes UTI] Expl…	0	1	1	1	1	0
20	20	Read the following patient description. Does this patient have a Urinary Tract Infection (UTI)? If yes reply [yes UTI], if no reply [no UTI]. Patient Description: A 32-year-old woman presents with a history of persistent fever, chills, and increased frequency of urination. She reports no pain during urination but complains of feeling generally unwell for a week. She also mentions experiencing not…	Yes this patient has a UTI	Dhruva	No this patient does not have a urinary tract infection	man presents with a history of persistent fever, chills, and increased frequency of urination. She reports no pain during urination but complains of feeling generally unwell for a week. She also mentions experiencing noticeable discomfort in her lower back, especially when she’s laying down. Blood test results are normal. The urine sample she provides appears cloudy and has a strong, unpleasant s…	man presents with a history of persistent fever, chills, and increased frequency of urination. She reports no pain during urination but complains of feeling generally unwell for a week. She also mentions experiencing noticeable discomfort in her lower back, especially when she’s laying down. Blood test results are normal. The urine sample she provides appears cloudy and has a strong, unpleasant s…	man presents with a history of persistent fever, chills, and increased frequency of urination. She reports no pain during urination but complains of feeling generally unwell for a week. She also mentions experiencing noticeable discomfort in her lower back, especially when she’s laying down. Blood test results are normal. The urine sample she provides appears cloudy and has a strong, unpleasant s…	with a history of persistent fever, chills, and increased frequency of urination. She reports no pain during urination but complains of feeling generally unwell for a week. She also mentions experiencing noticeable discomfort in her lower back, especially when she’s laying down. Blood test results are normal. The urine sample she provides appears cloudy and has a strong, unpleasant smell. On labo…	with a history of persistent fever, chills, and increased frequency of urination. She reports no pain during urination but complains of feeling generally unwell for a week. She also mentions experiencing noticeable discomfort in her lower back, especially when she’s laying down. Blood test results are normal. The urine sample she provides appears cloudy and has a strong, unpleasant smell. On labo…	with a history of persistent fever, chills, and increased frequency of urination. She reports no pain during urination but complains of feeling generally unwell for a week. She also mentions experiencing noticeable discomfort in her lower back, especially when she’s laying down. Blood test results are normal. The urine sample she provides appears cloudy and has a strong, unpleasant smell. On labo…	1	1	1	1	1	1
21	21	Read the following patient description. Does this patient have a Urinary Tract Infection (UTI)? If yes reply [yes UTI], if no reply [no UTI]. Patient Description: A 35-year-old woman presents with a discomfort in the vaginal and vulvar area. She also reports discomfort during urination and a strong, unusual smell from her urine. Recently she started using new scented soaps for vaginal hygiene, wh…	Yes this patient has a UTI	Nia	No this patient does not have a urinary tract infection	man presents with a discomfort in the vaginal and vulvar area. She also reports discomfort during urination and a strong, unusual smell from her urine. Recently she started using new scented soaps for vaginal hygiene, which was promoted in the social media. In the vaginal examination, there is moderate vulvar erythema. On laboratory testing, her urinalysis indicated a significant amount of white …	man presents with a discomfort in the vaginal and vulvar area. She also reports discomfort during urination and a strong, unusual smell from her urine. Recently she started using new scented soaps for vaginal hygiene, which was promoted in the social media. In the vaginal examination, there is moderate vulvar erythema. On laboratory testing, her urinalysis indicated a significant amount of white …	man presents with a discomfort in the vaginal and vulvar area. She also reports discomfort during urination and a strong, unusual smell from her urine. Recently she started using new scented soaps for vaginal hygiene, which was promoted in the social media. In the vaginal examination, there is moderate vulvar erythema. On laboratory testing, her urinalysis indicated a significant amount of white …	with a discomfort in the vaginal and vulvar area. She also reports discomfort during urination and a strong, unusual smell from her urine. Recently she started using new scented soaps for vaginal hygiene, which was promoted in the social media. In the vaginal examination, there is moderate vulvar erythema. On laboratory testing, her urinalysis indicated a significant amount of white blood and epi…	with a discomfort in the vaginal and vulvar area. She also reports discomfort during urination and a strong, unusual smell from her urine. Recently she started using new scented soaps for vaginal hygiene, which was promoted in the social media. In the vaginal examination, there is moderate vulvar erythema. On laboratory testing, her urinalysis indicated a significant amount of white blood and epi…	with a discomfort in the vaginal and vulvar area. She also reports discomfort during urination and a strong, unusual smell from her urine. Recently she started using new scented soaps for vaginal hygiene, which was promoted in the social media. In the vaginal examination, there is moderate vulvar erythema. On laboratory testing, her urinalysis indicated a significant amount of white blood and epi…	0	1	1	1	1	1
22	22	Read the following patient description. Does this patient have a Urinary Tract Infection (UTI)? If yes reply [yes UTI], if no reply [no UTI]. Patient Description: For the past three days, Mrs. Jones has been experiencing an uncomfortable feeling each time she passed urine. She described the feeling as a burning sensation, and reported having to frequent the bathroom more than usual. However, ther…	Yes this patient has a UTI	Dhruva	No this patient does not have a urinary tract infection	ee days, Mrs. Jones has been experiencing an uncomfortable feeling each time she passed urine. She described the feeling as a burning sensation, and reported having to frequent the bathroom more than usual. However, there's been less urine each time. She did not notice any pain in her back or sides and did not notice a change in the color or smell of her urine. A laboratory urine test showed the …	ee days, Mrs. Jones has been experiencing an uncomfortable feeling each time she passed urine. She described the feeling as a burning sensation, and reported having to frequent the bathroom more than usual. However, there's been less urine each time. She did not notice any pain in her back or sides and did not notice a change in the color or smell of her urine. A laboratory urine test showed the …	ee days, Mrs. Jones has been experiencing an uncomfortable feeling each time she passed urine. She described the feeling as a burning sensation, and reported having to frequent the bathroom more than usual. However, there's been less urine each time. She did not notice any pain in her back or sides and did not notice a change in the color or smell of her urine. A laboratory urine test showed the …	Jones has been experiencing an uncomfortable feeling each time she passed urine. She described the feeling as a burning sensation, and reported having to frequent the bathroom more than usual. However, there's been less urine each time. She did not notice any pain in her back or sides and did not notice a change in the color or smell of her urine. A laboratory urine test showed the presence of le…	Jones has been experiencing an uncomfortable feeling each time she passed urine. She described the feeling as a burning sensation, and reported having to frequent the bathroom more than usual. However, there's been less urine each time. She did not notice any pain in her back or sides and did not notice a change in the color or smell of her urine. A laboratory urine test showed the presence of le…	Jones has been experiencing an uncomfortable feeling each time she passed urine. She described the feeling as a burning sensation, and reported having to frequent the bathroom more than usual. However, there's been less urine each time. She did not notice any pain in her back or sides and did not notice a change in the color or smell of her urine. A laboratory urine test showed the presence of le…	1	1	1	0	0	1
23	23	Read the following patient description. Does this patient have a Urinary Tract Infection (UTI)? If yes reply [yes UTI], if no reply [no UTI]. Patient Description: Jenny, a 71-year-old retired nurse, reports having cloudy urine on and off for a year. She also saw very light red blood in the toilet bowl on three occasions in that time period when she had a bowel movement. She reports experiencing n…	No urinary tract infection	Tom	urinary tract infection	-old retired nurse, reports having cloudy urine on and off for a year. She also saw very light red blood in the toilet bowl on three occasions in that time period when she had a bowel movement. She reports experiencing no discomfort when passing urine and no urgency or frequency in her urination routine. SHe denies red color to her urine. Lab results revealed the presence of leukocyte esterase an…	-old retired nurse, reports having cloudy urine on and off for a year. She also saw very light red blood in the toilet bowl on three occasions in that time period when she had a bowel movement. She reports experiencing no discomfort when passing urine and no urgency or frequency in her urination routine. SHe denies red color to her urine. Lab results revealed the presence of leukocyte esterase an…	-old retired nurse, reports having cloudy urine on and off for a year. She also saw very light red blood in the toilet bowl on three occasions in that time period when she had a bowel movement. She reports experiencing no discomfort when passing urine and no urgency or frequency in her urination routine. SHe denies red color to her urine. Lab results revealed the presence of leukocyte esterase an…	nurse, reports having cloudy urine on and off for a year. She also saw very light red blood in the toilet bowl on three occasions in that time period when she had a bowel movement. She reports experiencing no discomfort when passing urine and no urgency or frequency in her urination routine. SHe denies red color to her urine. Lab results revealed the presence of leukocyte esterase and moderate ba…	nurse, reports having cloudy urine on and off for a year. She also saw very light red blood in the toilet bowl on three occasions in that time period when she had a bowel movement. She reports experiencing no discomfort when passing urine and no urgency or frequency in her urination routine. SHe denies red color to her urine. Lab results revealed the presence of leukocyte esterase and moderate ba…	nurse, reports having cloudy urine on and off for a year. She also saw very light red blood in the toilet bowl on three occasions in that time period when she had a bowel movement. She reports experiencing no discomfort when passing urine and no urgency or frequency in her urination routine. SHe denies red color to her urine. Lab results revealed the presence of leukocyte esterase and moderate ba…	0	1	1	1	1	0
24	24	Read the following patient description. Does this patient have a Urinary Tract Infection (UTI)? If yes reply [yes UTI], if no reply [no UTI]. Patient Description: Jim, a 50-year-old male, who works was a software director complains of a painful sensation during urination that started a few days ago. He also mentions that he has noticed his urine has turned a reddish color recently. He is worried …	Yes this patient has a UTI	Dhruva	No this patient does not have a urinary tract infection	ld male, who works was a software director complains of a painful sensation during urination that started a few days ago. He also mentions that he has noticed his urine has turned a reddish color recently. He is worried as this has never happened before. CBC shows a hemoglobin of 14.5, white blood cells of 8.8, and platelets of 410. Laboratory findings confirm the presence of blood in his urine a…	ld male, who works was a software director complains of a painful sensation during urination that started a few days ago. He also mentions that he has noticed his urine has turned a reddish color recently. He is worried as this has never happened before. CBC shows a hemoglobin of 14.5, white blood cells of 8.8, and platelets of 410. Laboratory findings confirm the presence of blood in his urine a…	ld male, who works was a software director complains of a painful sensation during urination that started a few days ago. He also mentions that he has noticed his urine has turned a reddish color recently. He is worried as this has never happened before. CBC shows a hemoglobin of 14.5, white blood cells of 8.8, and platelets of 410. Laboratory findings confirm the presence of blood in his urine a…	works was a software director complains of a painful sensation during urination that started a few days ago. He also mentions that he has noticed his urine has turned a reddish color recently. He is worried as this has never happened before. CBC shows a hemoglobin of 14.5, white blood cells of 8.8, and platelets of 410. Laboratory findings confirm the presence of blood in his urine along with sig…	works was a software director complains of a painful sensation during urination that started a few days ago. He also mentions that he has noticed his urine has turned a reddish color recently. He is worried as this has never happened before. CBC shows a hemoglobin of 14.5, white blood cells of 8.8, and platelets of 410. Laboratory findings confirm the presence of blood in his urine along with sig…	works was a software director complains of a painful sensation during urination that started a few days ago. He also mentions that he has noticed his urine has turned a reddish color recently. He is worried as this has never happened before. CBC shows a hemoglobin of 14.5, white blood cells of 8.8, and platelets of 410. Laboratory findings confirm the presence of blood in his urine along with sig…	1	1	1	1	1	1
25	25	Read the following patient description. Does this patient have a Urinary Tract Infection (UTI)? If yes reply [yes UTI], if no reply [no UTI]. Patient Description: Miranda, a 52-year-old, reports discomfort in her lower stomach region for the past three days. She says she feels constipated, but had a bowel movement earlier today. She reports feeling an urgent and frequent need to urinate but only …	Yes this patient has a UTI	Tom	No urinary tract infection	ar-old, reports discomfort in her lower stomach region for the past three days. She says she feels constipated, but had a bowel movement earlier today. She reports feeling an urgent and frequent need to urinate but only passed small amounts each time. Urinalysis showed a high concentration of leukocyte esterase. Answer: [yes UTI] Explanation: The patient is experiencing symptoms of a Urinary Trac…	ar-old, reports discomfort in her lower stomach region for the past three days. She says she feels constipated, but had a bowel movement earlier today. She reports feeling an urgent and frequent need to urinate but only passed small amounts each time. Urinalysis showed a high concentration of leukocyte esterase. Answer: [yes UTI]<|end_of_text|>	ar-old, reports discomfort in her lower stomach region for the past three days. She says she feels constipated, but had a bowel movement earlier today. She reports feeling an urgent and frequent need to urinate but only passed small amounts each time. Urinalysis showed a high concentration of leukocyte esterase. Answer: [yes UTI]<|end_of_text|>	ts discomfort in her lower stomach region for the past three days. She says she feels constipated, but had a bowel movement earlier today. She reports feeling an urgent and frequent need to urinate but only passed small amounts each time. Urinalysis showed a high concentration of leukocyte esterase. Answer: [yes UTI]</s>	ts discomfort in her lower stomach region for the past three days. She says she feels constipated, but had a bowel movement earlier today. She reports feeling an urgent and frequent need to urinate but only passed small amounts each time. Urinalysis showed a high concentration of leukocyte esterase. Answer: [yes UTI] Justification: The patient's symptoms of discomfort in the lower stomach region,…	ts discomfort in her lower stomach region for the past three days. She says she feels constipated, but had a bowel movement earlier today. She reports feeling an urgent and frequent need to urinate but only passed small amounts each time. Urinalysis showed a high concentration of leukocyte esterase. Answer: [yes UTI] The symptoms described by Miranda, including discomfort in the lower stomach reg…	1	1	1	1	1	1
26	26	Read the following patient description. Does this patient have a Urinary Tract Infection (UTI)? If yes reply [yes UTI], if no reply [no UTI]. Patient Description: A 50-year-old man with past medical history of paradoxical CVA and DVT on apixaban presented to the clinic with complaints regarding cloudy and smelly urine.He has baseline left-sided motor deficits in upper and lower extremities but ot…	No urinary tract infection	Dhruva	yes this patient has a urinary tract infection	n with past medical history of paradoxical CVA and DVT on apixaban presented to the clinic with complaints regarding cloudy and smelly urine.He has baseline left-sided motor deficits in upper and lower extremities but otherwise says, “he feels fine.” He further details no pain during urination or increased frequency in urination. He reported no fever or back pain. Urinalysis revealed an increased…	n with past medical history of paradoxical CVA and DVT on apixaban presented to the clinic with complaints regarding cloudy and smelly urine.He has baseline left-sided motor deficits in upper and lower extremities but otherwise says, “he feels fine.” He further details no pain during urination or increased frequency in urination. He reported no fever or back pain. Urinalysis revealed an increased…	n with past medical history of paradoxical CVA and DVT on apixaban presented to the clinic with complaints regarding cloudy and smelly urine.He has baseline left-sided motor deficits in upper and lower extremities but otherwise says, “he feels fine.” He further details no pain during urination or increased frequency in urination. He reported no fever or back pain. Urinalysis revealed an increased…	edical history of paradoxical CVA and DVT on apixaban presented to the clinic with complaints regarding cloudy and smelly urine.He has baseline left-sided motor deficits in upper and lower extremities but otherwise says, “he feels fine.” He further details no pain during urination or increased frequency in urination. He reported no fever or back pain. Urinalysis revealed an increased number of le…	edical history of paradoxical CVA and DVT on apixaban presented to the clinic with complaints regarding cloudy and smelly urine.He has baseline left-sided motor deficits in upper and lower extremities but otherwise says, “he feels fine.” He further details no pain during urination or increased frequency in urination. He reported no fever or back pain. Urinalysis revealed an increased number of le…	edical history of paradoxical CVA and DVT on apixaban presented to the clinic with complaints regarding cloudy and smelly urine.He has baseline left-sided motor deficits in upper and lower extremities but otherwise says, “he feels fine.” He further details no pain during urination or increased frequency in urination. He reported no fever or back pain. Urinalysis revealed an increased number of le…	0	1	1	1	1	0
27	27	Read the following patient description. Does this patient have a Urinary Tract Infection (UTI)? If yes reply [yes UTI], if no reply [no UTI]. Patient Description: A 56-year-old man with a medical history of type 2 diabetes visits urgent care after experiencing lower abdominal discomfort and frequent urges to urinate, often without much volume. He already consumes a lot of water due to his diabete…	Yes this patient has a UTI	Tom	No urinary tract infection	n with a medical history of type 2 diabetes visits urgent care after experiencing lower abdominal discomfort and frequent urges to urinate, often without much volume. He already consumes a lot of water due to his diabetes, but this seems different. His urine tests positive for nitrites and white blood cells (51-100 per view). Answer: [yes UTI] (The patient's symptoms and urine test results are co…	n with a medical history of type 2 diabetes visits urgent care after experiencing lower abdominal discomfort and frequent urges to urinate, often without much volume. He already consumes a lot of water due to his diabetes, but this seems different. His urine tests positive for nitrites and white blood cells (51-100 per view). Answer: [yes UTI]<|end_of_text|>	n with a medical history of type 2 diabetes visits urgent care after experiencing lower abdominal discomfort and frequent urges to urinate, often without much volume. He already consumes a lot of water due to his diabetes, but this seems different. His urine tests positive for nitrites and white blood cells (51-100 per view). Answer: [yes UTI]<|end_of_text|>	cal history of type 2 diabetes visits urgent care after experiencing lower abdominal discomfort and frequent urges to urinate, often without much volume. He already consumes a lot of water due to his diabetes, but this seems different. His urine tests positive for nitrites and white blood cells (51-100 per view). Answer: [yes UTI]</s>	cal history of type 2 diabetes visits urgent care after experiencing lower abdominal discomfort and frequent urges to urinate, often without much volume. He already consumes a lot of water due to his diabetes, but this seems different. His urine tests positive for nitrites and white blood cells (51-100 per view). Answer: [yes UTI] Justification: The patient's symptoms of lower abdominal discomfor…	cal history of type 2 diabetes visits urgent care after experiencing lower abdominal discomfort and frequent urges to urinate, often without much volume. He already consumes a lot of water due to his diabetes, but this seems different. His urine tests positive for nitrites and white blood cells (51-100 per view). Answer: [yes UTI] The presence of nitrites and white blood cells in the urine are in…	0	1	1	1	1	1
28	28	Read the following patient description. Does this patient have a Urinary Tract Infection (UTI)? If yes reply [yes UTI], if no reply [no UTI]. Patient Description: Miss Smith, a 30-year-old female, visited her local clinic for pregnancy planning. She is not pregnant currently but hopes to remove her IUD so she can start trying for pregnancy with her partner. She express a history of general anxiet…	No urinary tract infection	Tom	urinary tract infection	-year-old female, visited her local clinic for pregnancy planning. She is not pregnant currently but hopes to remove her IUD so she can start trying for pregnancy with her partner. She express a history of general anxiety but no specific health concerns or discomforts, particularly related to voiding. The remainder of her review of symptoms is negative. Laboratory tests carried out on her urine s…	-year-old female, visited her local clinic for pregnancy planning. She is not pregnant currently but hopes to remove her IUD so she can start trying for pregnancy with her partner. She express a history of general anxiety but no specific health concerns or discomforts, particularly related to voiding. The remainder of her review of symptoms is negative. Laboratory tests carried out on her urine s…	-year-old female, visited her local clinic for pregnancy planning. She is not pregnant currently but hopes to remove her IUD so she can start trying for pregnancy with her partner. She express a history of general anxiety but no specific health concerns or discomforts, particularly related to voiding. The remainder of her review of symptoms is negative. Laboratory tests carried out on her urine s…	ale, visited her local clinic for pregnancy planning. She is not pregnant currently but hopes to remove her IUD so she can start trying for pregnancy with her partner. She express a history of general anxiety but no specific health concerns or discomforts, particularly related to voiding. The remainder of her review of symptoms is negative. Laboratory tests carried out on her urine sample show qu…	ale, visited her local clinic for pregnancy planning. She is not pregnant currently but hopes to remove her IUD so she can start trying for pregnancy with her partner. She express a history of general anxiety but no specific health concerns or discomforts, particularly related to voiding. The remainder of her review of symptoms is negative. Laboratory tests carried out on her urine sample show qu…	ale, visited her local clinic for pregnancy planning. She is not pregnant currently but hopes to remove her IUD so she can start trying for pregnancy with her partner. She express a history of general anxiety but no specific health concerns or discomforts, particularly related to voiding. The remainder of her review of symptoms is negative. Laboratory tests carried out on her urine sample show qu…	0	1	1	1	1	0
29	29	Read the following patient description. Does this patient have a Urinary Tract Infection (UTI)? If yes reply [yes UTI], if no reply [no UTI]. Patient Description: A 30-year-old woman is in the office for her annual check-up. She has psoriasis, which is under control with medications. She shares changes in her urination pattern over the past week, including an increase in frequency and noticing a …	Yes this patient has a UTI	Nia	No this patient does not have a urinary tract infection	man is in the office for her annual check-up. She has psoriasis, which is under control with medications. She shares changes in her urination pattern over the past week, including an increase in frequency and noticing a strong, unpleasant smell. A urinalysis was ordered, which showed the presence of white blood cells and bacteria in her urine. Answer: [yes UTI] (Note: This is a yes/no answer, ple…	man is in the office for her annual check-up. She has psoriasis, which is under control with medications. She shares changes in her urination pattern over the past week, including an increase in frequency and noticing a strong, unpleasant smell. A urinalysis was ordered, which showed the presence of white blood cells and bacteria in her urine. Answer: [yes UTI]<|end_of_text|>	man is in the office for her annual check-up. She has psoriasis, which is under control with medications. She shares changes in her urination pattern over the past week, including an increase in frequency and noticing a strong, unpleasant smell. A urinalysis was ordered, which showed the presence of white blood cells and bacteria in her urine. Answer: [yes UTI]<|end_of_text|>	office for her annual check-up. She has psoriasis, which is under control with medications. She shares changes in her urination pattern over the past week, including an increase in frequency and noticing a strong, unpleasant smell. A urinalysis was ordered, which showed the presence of white blood cells and bacteria in her urine. Answer: [yes UTI]</s>	office for her annual check-up. She has psoriasis, which is under control with medications. She shares changes in her urination pattern over the past week, including an increase in frequency and noticing a strong, unpleasant smell. A urinalysis was ordered, which showed the presence of white blood cells and bacteria in her urine. Answer: [yes UTI] Justification: The patient's symptoms of increase…	office for her annual check-up. She has psoriasis, which is under control with medications. She shares changes in her urination pattern over the past week, including an increase in frequency and noticing a strong, unpleasant smell. A urinalysis was ordered, which showed the presence of white blood cells and bacteria in her urine. Answer: [yes UTI] The patient's symptoms of increased urination fre…	1	1	1	1	1	1
30	30	Read the following patient description. Does this patient have a Urinary Tract Infection (UTI)? If yes reply [yes UTI], if no reply [no UTI]. Patient Description: Ashley, a 55-year-old woman, comes in worried that she's noticed blood in her stool over the past several months. She reports it happens sporadically. She doesn't have any pain when urinating and hasn't experienced any changes in freque…	No urinary tract infection	Tom	urinary tract infection	r-old woman, comes in worried that she's noticed blood in her stool over the past several months. She reports it happens sporadically. She doesn't have any pain when urinating and hasn't experienced any changes in frequency or wanting to go to the bathroom more frequently. She denies diarrhea but frequently is constipated. Urine show trace to small amounts of blood in her urine and leukocyte este…	r-old woman, comes in worried that she's noticed blood in her stool over the past several months. She reports it happens sporadically. She doesn't have any pain when urinating and hasn't experienced any changes in frequency or wanting to go to the bathroom more frequently. She denies diarrhea but frequently is constipated. Urine show trace to small amounts of blood in her urine and leukocyte este…	r-old woman, comes in worried that she's noticed blood in her stool over the past several months. She reports it happens sporadically. She doesn't have any pain when urinating and hasn't experienced any changes in frequency or wanting to go to the bathroom more frequently. She denies diarrhea but frequently is constipated. Urine show trace to small amounts of blood in her urine and leukocyte este…	comes in worried that she's noticed blood in her stool over the past several months. She reports it happens sporadically. She doesn't have any pain when urinating and hasn't experienced any changes in frequency or wanting to go to the bathroom more frequently. She denies diarrhea but frequently is constipated. Urine show trace to small amounts of blood in her urine and leukocyte esterase. Her med…	comes in worried that she's noticed blood in her stool over the past several months. She reports it happens sporadically. She doesn't have any pain when urinating and hasn't experienced any changes in frequency or wanting to go to the bathroom more frequently. She denies diarrhea but frequently is constipated. Urine show trace to small amounts of blood in her urine and leukocyte esterase. Her med…	comes in worried that she's noticed blood in her stool over the past several months. She reports it happens sporadically. She doesn't have any pain when urinating and hasn't experienced any changes in frequency or wanting to go to the bathroom more frequently. She denies diarrhea but frequently is constipated. Urine show trace to small amounts of blood in her urine and leukocyte esterase. Her med…	1	1	1	1	1	1
31	31	Read the following patient description. Does this patient have a Urinary Tract Infection (UTI)? If yes reply [yes UTI], if no reply [no UTI]. Patient Description: A 41-year-old G2P2 woman with prior medical history of peptic ulcer disease complains of lower abdominal discomfort and waking up several times at night to urinate. She states the pain in her abdomen is unlike the pain she experienced f…	Yes this patient has a UTI	Dhruva	No this patient does not have a urinary tract infection	P2 woman with prior medical history of peptic ulcer disease complains of lower abdominal discomfort and waking up several times at night to urinate. She states the pain in her abdomen is unlike the pain she experienced from her gastric ulcers which was a burning gnawing sensation. This pain is colicky and lower. She also noticed occasional blood in her urine. She denies fevers or chills, but has …	P2 woman with prior medical history of peptic ulcer disease complains of lower abdominal discomfort and waking up several times at night to urinate. She states the pain in her abdomen is unlike the pain she experienced from her gastric ulcers which was a burning gnawing sensation. This pain is colicky and lower. She also noticed occasional blood in her urine. She denies fevers or chills, but has …	P2 woman with prior medical history of peptic ulcer disease complains of lower abdominal discomfort and waking up several times at night to urinate. She states the pain in her abdomen is unlike the pain she experienced from her gastric ulcers which was a burning gnawing sensation. This pain is colicky and lower. She also noticed occasional blood in her urine. She denies fevers or chills, but has …	prior medical history of peptic ulcer disease complains of lower abdominal discomfort and waking up several times at night to urinate. She states the pain in her abdomen is unlike the pain she experienced from her gastric ulcers which was a burning gnawing sensation. This pain is colicky and lower. She also noticed occasional blood in her urine. She denies fevers or chills, but has been feeling u…	prior medical history of peptic ulcer disease complains of lower abdominal discomfort and waking up several times at night to urinate. She states the pain in her abdomen is unlike the pain she experienced from her gastric ulcers which was a burning gnawing sensation. This pain is colicky and lower. She also noticed occasional blood in her urine. She denies fevers or chills, but has been feeling u…	prior medical history of peptic ulcer disease complains of lower abdominal discomfort and waking up several times at night to urinate. She states the pain in her abdomen is unlike the pain she experienced from her gastric ulcers which was a burning gnawing sensation. This pain is colicky and lower. She also noticed occasional blood in her urine. She denies fevers or chills, but has been feeling u…	1	1	1	1	1	1
32	32	Read the following patient description. Does this patient have a Urinary Tract Infection (UTI)? If yes reply [yes UTI], if no reply [no UTI]. Patient Description: A 69-year-old female living in a nursing home complains of frequent urination and lower abdominal discomfort that has persisted for 2 days. She is usually alert, but her caregivers noticed some restlessness and incoherent speech. Her te…	Yes this patient has a UTI	Nia	No this patient does not have a urinary tract infection	male living in a nursing home complains of frequent urination and lower abdominal discomfort that has persisted for 2 days. She is usually alert, but her caregivers noticed some restlessness and incoherent speech. Her temperature is 38.8C, and she has left-sided flank tenderness. Urinalysis shows a high number of bacteria and white blood cell casts in her urine sample. Answer: [yes UTI] Note: The…	male living in a nursing home complains of frequent urination and lower abdominal discomfort that has persisted for 2 days. She is usually alert, but her caregivers noticed some restlessness and incoherent speech. Her temperature is 38.8C, and she has left-sided flank tenderness. Urinalysis shows a high number of bacteria and white blood cell casts in her urine sample. Answer: [yes UTI] with the …	male living in a nursing home complains of frequent urination and lower abdominal discomfort that has persisted for 2 days. She is usually alert, but her caregivers noticed some restlessness and incoherent speech. Her temperature is 38.8C, and she has left-sided flank tenderness. Urinalysis shows a high number of bacteria and white blood cell casts in her urine sample. Answer: [yes UTI]<|end_of_t…	n a nursing home complains of frequent urination and lower abdominal discomfort that has persisted for 2 days. She is usually alert, but her caregivers noticed some restlessness and incoherent speech. Her temperature is 38.8C, and she has left-sided flank tenderness. Urinalysis shows a high number of bacteria and white blood cell casts in her urine sample. Answer: [yes UTI]</s>	n a nursing home complains of frequent urination and lower abdominal discomfort that has persisted for 2 days. She is usually alert, but her caregivers noticed some restlessness and incoherent speech. Her temperature is 38.8C, and she has left-sided flank tenderness. Urinalysis shows a high number of bacteria and white blood cell casts in her urine sample. Answer: [yes UTI] Justification: The pat…	n a nursing home complains of frequent urination and lower abdominal discomfort that has persisted for 2 days. She is usually alert, but her caregivers noticed some restlessness and incoherent speech. Her temperature is 38.8C, and she has left-sided flank tenderness. Urinalysis shows a high number of bacteria and white blood cell casts in her urine sample. Answer: [yes UTI] The patient's symptoms…	1	1	1	1	1	1
33	33	Read the following patient description. Does this patient have a Urinary Tract Infection (UTI)? If yes reply [yes UTI], if no reply [no UTI]. Patient Description: A 42-year-old man without any significant prior medical history noticed his urine was a dark, yellowish hue. He states that he has recently become sexually active with a new partner and wonders if these could be related. Despite this, h…	No urinary tract infection	Dhruva	yes this patient has a urinary tract infection	n without any significant prior medical history noticed his urine was a dark, yellowish hue. He states that he has recently become sexually active with a new partner and wonders if these could be related. Despite this, he mentioned no discomfort while urinating, no abdominal pain, and no change in urinary frequency. He also denies any fevers, chills, fatigue, or malaise. A urine sample showed bac…	n without any significant prior medical history noticed his urine was a dark, yellowish hue. He states that he has recently become sexually active with a new partner and wonders if these could be related. Despite this, he mentioned no discomfort while urinating, no abdominal pain, and no change in urinary frequency. He also denies any fevers, chills, fatigue, or malaise. A urine sample showed bac…	n without any significant prior medical history noticed his urine was a dark, yellowish hue. He states that he has recently become sexually active with a new partner and wonders if these could be related. Despite this, he mentioned no discomfort while urinating, no abdominal pain, and no change in urinary frequency. He also denies any fevers, chills, fatigue, or malaise. A urine sample showed bac…	significant prior medical history noticed his urine was a dark, yellowish hue. He states that he has recently become sexually active with a new partner and wonders if these could be related. Despite this, he mentioned no discomfort while urinating, no abdominal pain, and no change in urinary frequency. He also denies any fevers, chills, fatigue, or malaise. A urine sample showed bacteriuria but u…	significant prior medical history noticed his urine was a dark, yellowish hue. He states that he has recently become sexually active with a new partner and wonders if these could be related. Despite this, he mentioned no discomfort while urinating, no abdominal pain, and no change in urinary frequency. He also denies any fevers, chills, fatigue, or malaise. A urine sample showed bacteriuria but u…	significant prior medical history noticed his urine was a dark, yellowish hue. He states that he has recently become sexually active with a new partner and wonders if these could be related. Despite this, he mentioned no discomfort while urinating, no abdominal pain, and no change in urinary frequency. He also denies any fevers, chills, fatigue, or malaise. A urine sample showed bacteriuria but u…	1	1	1	1	1	0
34	34	Read the following patient description. Does this patient have a Urinary Tract Infection (UTI)? If yes reply [yes UTI], if no reply [no UTI]. Patient Description: Melissa, a 55-year-old schoolteacher, has been noticing that her urine is cloudy and foul-smelling all week. Alongside this, she has also been suffering from a feeling of strange pressure in her lower abdomen. Other than the hormone rep…	Yes this patient has a UTI	Nia	No this patient does not have a urinary tract infection	ar-old schoolteacher, has been noticing that her urine is cloudy and foul-smelling all week. Alongside this, she has also been suffering from a feeling of strange pressure in her lower abdomen. Other than the hormone replacement pills, which she uses for the menopause symptoms, she doesn’t receive any medications. Urinalysis strip test showed the presence of leukocyte esterase along with nitrites…	ar-old schoolteacher, has been noticing that her urine is cloudy and foul-smelling all week. Alongside this, she has also been suffering from a feeling of strange pressure in her lower abdomen. Other than the hormone replacement pills, which she uses for the menopause symptoms, she doesn’t receive any medications. Urinalysis strip test showed the presence of leukocyte esterase along with nitrites…	ar-old schoolteacher, has been noticing that her urine is cloudy and foul-smelling all week. Alongside this, she has also been suffering from a feeling of strange pressure in her lower abdomen. Other than the hormone replacement pills, which she uses for the menopause symptoms, she doesn’t receive any medications. Urinalysis strip test showed the presence of leukocyte esterase along with nitrites…	teacher, has been noticing that her urine is cloudy and foul-smelling all week. Alongside this, she has also been suffering from a feeling of strange pressure in her lower abdomen. Other than the hormone replacement pills, which she uses for the menopause symptoms, she doesn’t receive any medications. Urinalysis strip test showed the presence of leukocyte esterase along with nitrites. Answer: [ye…	teacher, has been noticing that her urine is cloudy and foul-smelling all week. Alongside this, she has also been suffering from a feeling of strange pressure in her lower abdomen. Other than the hormone replacement pills, which she uses for the menopause symptoms, she doesn’t receive any medications. Urinalysis strip test showed the presence of leukocyte esterase along with nitrites. Answer: [ye…	teacher, has been noticing that her urine is cloudy and foul-smelling all week. Alongside this, she has also been suffering from a feeling of strange pressure in her lower abdomen. Other than the hormone replacement pills, which she uses for the menopause symptoms, she doesn’t receive any medications. Urinalysis strip test showed the presence of leukocyte esterase along with nitrites. Answer: [ye…	1	1	1	1	1	1
35	35	Read the following patient description. Does this patient have a Urinary Tract Infection (UTI)? If yes reply [yes UTI], if no reply [no UTI]. Patient Description: Mrs. Johnson, a 45-year old woman, presents to her primary care physician with complaints of a burning sensation when she urinates, which started about three days ago. She reports that the pain is most intense at the ending part of urin…	Yes this patient has a UTI	Tom	No urinary tract infection	45-year old woman, presents to her primary care physician with complaints of a burning sensation when she urinates, which started about three days ago. She reports that the pain is most intense at the ending part of urination, and she has noticed that the color of her urine has changed, being darker and even a bit red at times. Her urine test results showed high counts of red blood cells and whit…	45-year old woman, presents to her primary care physician with complaints of a burning sensation when she urinates, which started about three days ago. She reports that the pain is most intense at the ending part of urination, and she has noticed that the color of her urine has changed, being darker and even a bit red at times. Her urine test results showed high counts of red blood cells and whit…	45-year old woman, presents to her primary care physician with complaints of a burning sensation when she urinates, which started about three days ago. She reports that the pain is most intense at the ending part of urination, and she has noticed that the color of her urine has changed, being darker and even a bit red at times. Her urine test results showed high counts of red blood cells and whit…	oman, presents to her primary care physician with complaints of a burning sensation when she urinates, which started about three days ago. She reports that the pain is most intense at the ending part of urination, and she has noticed that the color of her urine has changed, being darker and even a bit red at times. Her urine test results showed high counts of red blood cells and white blood cells…	oman, presents to her primary care physician with complaints of a burning sensation when she urinates, which started about three days ago. She reports that the pain is most intense at the ending part of urination, and she has noticed that the color of her urine has changed, being darker and even a bit red at times. Her urine test results showed high counts of red blood cells and white blood cells…	oman, presents to her primary care physician with complaints of a burning sensation when she urinates, which started about three days ago. She reports that the pain is most intense at the ending part of urination, and she has noticed that the color of her urine has changed, being darker and even a bit red at times. Her urine test results showed high counts of red blood cells and white blood cells…	1	1	1	1	1	1
36	36	Read the following patient description. Does this patient have a Urinary Tract Infection (UTI)? If yes reply [yes UTI], if no reply [no UTI]. Patient Description: A 72-year-old female patient with multiple sclerosis presented with frequent urination and lower abdominal pain. She also mentioned that her urine contained blood. The patient maintains stable vital signs without any presence of fever. …	Yes this patient has a UTI	Nia	No this patient does not have a urinary tract infection	male patient with multiple sclerosis presented with frequent urination and lower abdominal pain. She also mentioned that her urine contained blood. The patient maintains stable vital signs without any presence of fever. Urinalysis showed an increased count of white blood cells and bacteria as well as erythrocytes. Answer: [yes UTI] #UTI #UrinaryTractInfection #PatientDescription #Medical #Healthc…	male patient with multiple sclerosis presented with frequent urination and lower abdominal pain. She also mentioned that her urine contained blood. The patient maintains stable vital signs without any presence of fever. Urinalysis showed an increased count of white blood cells and bacteria as well as erythrocytes. Answer: [yes UTI] [no fever] [yes pain] [yes bleeding]<|end_of_text|>	male patient with multiple sclerosis presented with frequent urination and lower abdominal pain. She also mentioned that her urine contained blood. The patient maintains stable vital signs without any presence of fever. Urinalysis showed an increased count of white blood cells and bacteria as well as erythrocytes. Answer: [yes UTI] [no fever] [yes blood in urine]<|end_of_text|>	with multiple sclerosis presented with frequent urination and lower abdominal pain. She also mentioned that her urine contained blood. The patient maintains stable vital signs without any presence of fever. Urinalysis showed an increased count of white blood cells and bacteria as well as erythrocytes. Answer: [yes UTI]</s>	with multiple sclerosis presented with frequent urination and lower abdominal pain. She also mentioned that her urine contained blood. The patient maintains stable vital signs without any presence of fever. Urinalysis showed an increased count of white blood cells and bacteria as well as erythrocytes. Answer: [yes UTI]</s>	with multiple sclerosis presented with frequent urination and lower abdominal pain. She also mentioned that her urine contained blood. The patient maintains stable vital signs without any presence of fever. Urinalysis showed an increased count of white blood cells and bacteria as well as erythrocytes. Answer: [yes UTI] The patient's symptoms of frequent urination, lower abdominal pain, and the pr…	1	1	1	1	1	1
37	37	Read the following patient description. Does this patient have a Urinary Tract Infection (UTI)? If yes reply [yes UTI], if no reply [no UTI]. Patient Description: 58-year-old Susan came to the clinic complaining of a foul smell from her urine. She also mentioned that her urine appeared cloudy and that she had been feeling weak. She denied any pain or discomfort while urinating. She had no history…	Yes this patient has a UTI	Tom	No urinary tract infection	n came to the clinic complaining of a foul smell from her urine. She also mentioned that her urine appeared cloudy and that she had been feeling weak. She denied any pain or discomfort while urinating. She had no history of diabetes or kidney disease. Urinalysis was performed, revealing a high concentration of leukocyte esterase and bacteriuria. A few days layter she develops dysuria. Answer: [ye…	n came to the clinic complaining of a foul smell from her urine. She also mentioned that her urine appeared cloudy and that she had been feeling weak. She denied any pain or discomfort while urinating. She had no history of diabetes or kidney disease. Urinalysis was performed, revealing a high concentration of leukocyte esterase and bacteriuria. A few days layter she develops dysuria. Answer: [ye…	n came to the clinic complaining of a foul smell from her urine. She also mentioned that her urine appeared cloudy and that she had been feeling weak. She denied any pain or discomfort while urinating. She had no history of diabetes or kidney disease. Urinalysis was performed, revealing a high concentration of leukocyte esterase and bacteriuria. A few days layter she develops dysuria. Answer: [ye…	clinic complaining of a foul smell from her urine. She also mentioned that her urine appeared cloudy and that she had been feeling weak. She denied any pain or discomfort while urinating. She had no history of diabetes or kidney disease. Urinalysis was performed, revealing a high concentration of leukocyte esterase and bacteriuria. A few days layter she develops dysuria. Answer: [yes UTI] Justifi…	clinic complaining of a foul smell from her urine. She also mentioned that her urine appeared cloudy and that she had been feeling weak. She denied any pain or discomfort while urinating. She had no history of diabetes or kidney disease. Urinalysis was performed, revealing a high concentration of leukocyte esterase and bacteriuria. A few days layter she develops dysuria. Answer: [yes UTI] Justifi…	clinic complaining of a foul smell from her urine. She also mentioned that her urine appeared cloudy and that she had been feeling weak. She denied any pain or discomfort while urinating. She had no history of diabetes or kidney disease. Urinalysis was performed, revealing a high concentration of leukocyte esterase and bacteriuria. A few days layter she develops dysuria. Answer: [yes UTI] The pat…	1	1	1	1	1	1
38	38	Read the following patient description. Does this patient have a Urinary Tract Infection (UTI)? If yes reply [yes UTI], if no reply [no UTI]. Patient Description: A 52-year-old woman came in for her annual physical. She reported feeling well overall and denied any lower abdomen discomfort or any difficulty while urinating. As part of standard procedure, a urine sample was collected and sent to th…	No urinary tract infection	Tom	urinary tract infection	man came in for her annual physical. She reported feeling well overall and denied any lower abdomen discomfort or any difficulty while urinating. As part of standard procedure, a urine sample was collected and sent to the lab. Analysis of her urine showed it to be cloudy, a sign of possible infection. Lab findings revealed a positive leukocyte esterase test. She denies going to the bathroom more …	man came in for her annual physical. She reported feeling well overall and denied any lower abdomen discomfort or any difficulty while urinating. As part of standard procedure, a urine sample was collected and sent to the lab. Analysis of her urine showed it to be cloudy, a sign of possible infection. Lab findings revealed a positive leukocyte esterase test. She denies going to the bathroom more …	man came in for her annual physical. She reported feeling well overall and denied any lower abdomen discomfort or any difficulty while urinating. As part of standard procedure, a urine sample was collected and sent to the lab. Analysis of her urine showed it to be cloudy, a sign of possible infection. Lab findings revealed a positive leukocyte esterase test. She denies going to the bathroom more …	or her annual physical. She reported feeling well overall and denied any lower abdomen discomfort or any difficulty while urinating. As part of standard procedure, a urine sample was collected and sent to the lab. Analysis of her urine showed it to be cloudy, a sign of possible infection. Lab findings revealed a positive leukocyte esterase test. She denies going to the bathroom more frequently or…	or her annual physical. She reported feeling well overall and denied any lower abdomen discomfort or any difficulty while urinating. As part of standard procedure, a urine sample was collected and sent to the lab. Analysis of her urine showed it to be cloudy, a sign of possible infection. Lab findings revealed a positive leukocyte esterase test. She denies going to the bathroom more frequently or…	or her annual physical. She reported feeling well overall and denied any lower abdomen discomfort or any difficulty while urinating. As part of standard procedure, a urine sample was collected and sent to the lab. Analysis of her urine showed it to be cloudy, a sign of possible infection. Lab findings revealed a positive leukocyte esterase test. She denies going to the bathroom more frequently or…	1	1	1	1	1	0
39	39	Read the following patient description. Does this patient have a Urinary Tract Infection (UTI)? If yes reply [yes UTI], if no reply [no UTI]. Patient Description: A fitness enthusiast lady aged 39 years had her regular check-up and it revealed an unexpected result. Her urine sample was hazy and blood was present, a condition called hematuria. Yet, she confessed experiencing no pain while urinatin…	No urinary tract infection	Dhruva	yes this patient has a urinary tract infection	iast lady aged 39 years had her regular check-up and it revealed an unexpected result. Her urine sample was hazy and blood was present, a condition called hematuria. Yet, she confessed experiencing no pain while urinating nor did she feel abdominal discomfort. Further investigations showed high levels of RBCs and leukocyte esterase in her urine. The absence of any urinary discomfort had her surpr…	iast lady aged 39 years had her regular check-up and it revealed an unexpected result. Her urine sample was hazy and blood was present, a condition called hematuria. Yet, she confessed experiencing no pain while urinating nor did she feel abdominal discomfort. Further investigations showed high levels of RBCs and leukocyte esterase in her urine. The absence of any urinary discomfort had her surpr…	iast lady aged 39 years had her regular check-up and it revealed an unexpected result. Her urine sample was hazy and blood was present, a condition called hematuria. Yet, she confessed experiencing no pain while urinating nor did she feel abdominal discomfort. Further investigations showed high levels of RBCs and leukocyte esterase in her urine. The absence of any urinary discomfort had her surpr…	d 39 years had her regular check-up and it revealed an unexpected result. Her urine sample was hazy and blood was present, a condition called hematuria. Yet, she confessed experiencing no pain while urinating nor did she feel abdominal discomfort. Further investigations showed high levels of RBCs and leukocyte esterase in her urine. The absence of any urinary discomfort had her surprised about th…	d 39 years had her regular check-up and it revealed an unexpected result. Her urine sample was hazy and blood was present, a condition called hematuria. Yet, she confessed experiencing no pain while urinating nor did she feel abdominal discomfort. Further investigations showed high levels of RBCs and leukocyte esterase in her urine. The absence of any urinary discomfort had her surprised about th…	d 39 years had her regular check-up and it revealed an unexpected result. Her urine sample was hazy and blood was present, a condition called hematuria. Yet, she confessed experiencing no pain while urinating nor did she feel abdominal discomfort. Further investigations showed high levels of RBCs and leukocyte esterase in her urine. The absence of any urinary discomfort had her surprised about th…	0	1	1	1	1	0
40	40	Read the following patient description. Does this patient have a Urinary Tract Infection (UTI)? If yes reply [yes UTI], if no reply [no UTI]. Patient Description: A 30-year-old man presents one week after with grimacing pain while urinating, saying it feels " like passing a razor blade." He adds that his urine has taken on a darker color than usual, and he has noticed a few drops of blood towards…	Yes this patient has a UTI	Nia	No this patient does not have a urinary tract infection	n presents one week after with grimacing pain while urinating, saying it feels " like passing a razor blade." He adds that his urine has taken on a darker color than usual, and he has noticed a few drops of blood towards the end of urination. Last week, he had a cystoscopy for the bladder wall evaluation, and his results were normal. Urinalysis tests positive for red blood cells. There was also a…	n presents one week after with grimacing pain while urinating, saying it feels " like passing a razor blade." He adds that his urine has taken on a darker color than usual, and he has noticed a few drops of blood towards the end of urination. Last week, he had a cystoscopy for the bladder wall evaluation, and his results were normal. Urinalysis tests positive for red blood cells. There was also a…	n presents one week after with grimacing pain while urinating, saying it feels " like passing a razor blade." He adds that his urine has taken on a darker color than usual, and he has noticed a few drops of blood towards the end of urination. Last week, he had a cystoscopy for the bladder wall evaluation, and his results were normal. Urinalysis tests positive for red blood cells. There was also a…	e week after with grimacing pain while urinating, saying it feels " like passing a razor blade." He adds that his urine has taken on a darker color than usual, and he has noticed a few drops of blood towards the end of urination. Last week, he had a cystoscopy for the bladder wall evaluation, and his results were normal. Urinalysis tests positive for red blood cells. There was also a high count o…	e week after with grimacing pain while urinating, saying it feels " like passing a razor blade." He adds that his urine has taken on a darker color than usual, and he has noticed a few drops of blood towards the end of urination. Last week, he had a cystoscopy for the bladder wall evaluation, and his results were normal. Urinalysis tests positive for red blood cells. There was also a high count o…	e week after with grimacing pain while urinating, saying it feels " like passing a razor blade." He adds that his urine has taken on a darker color than usual, and he has noticed a few drops of blood towards the end of urination. Last week, he had a cystoscopy for the bladder wall evaluation, and his results were normal. Urinalysis tests positive for red blood cells. There was also a high count o…	1	1	1	1	1	1
41	41	Read the following patient description. Does this patient have a Urinary Tract Infection (UTI)? If yes reply [yes UTI], if no reply [no UTI]. Patient Description: A 52-year-old female presents with concerns regarding changes in the clarity of her urine over the past week. She mentioned that the urine color had become darker and that she had noticed cloudiness in the urine. The patient also mentio…	No urinary tract infection	Nia	yes this patient has a urinary tract infection	male presents with concerns regarding changes in the clarity of her urine over the past week. She mentioned that the urine color had become darker and that she had noticed cloudiness in the urine. The patient also mentions a faint foul smell. There is no history of frequent urination, burning sensation during urination, or lower abdominal pain. She also denies any fever, chills, or flank pain. A …	male presents with concerns regarding changes in the clarity of her urine over the past week. She mentioned that the urine color had become darker and that she had noticed cloudiness in the urine. The patient also mentions a faint foul smell. There is no history of frequent urination, burning sensation during urination, or lower abdominal pain. She also denies any fever, chills, or flank pain. A …	male presents with concerns regarding changes in the clarity of her urine over the past week. She mentioned that the urine color had become darker and that she had noticed cloudiness in the urine. The patient also mentions a faint foul smell. There is no history of frequent urination, burning sensation during urination, or lower abdominal pain. She also denies any fever, chills, or flank pain. A …	with concerns regarding changes in the clarity of her urine over the past week. She mentioned that the urine color had become darker and that she had noticed cloudiness in the urine. The patient also mentions a faint foul smell. There is no history of frequent urination, burning sensation during urination, or lower abdominal pain. She also denies any fever, chills, or flank pain. A urinalysis was…	with concerns regarding changes in the clarity of her urine over the past week. She mentioned that the urine color had become darker and that she had noticed cloudiness in the urine. The patient also mentions a faint foul smell. There is no history of frequent urination, burning sensation during urination, or lower abdominal pain. She also denies any fever, chills, or flank pain. A urinalysis was…	with concerns regarding changes in the clarity of her urine over the past week. She mentioned that the urine color had become darker and that she had noticed cloudiness in the urine. The patient also mentions a faint foul smell. There is no history of frequent urination, burning sensation during urination, or lower abdominal pain. She also denies any fever, chills, or flank pain. A urinalysis was…	0	1	1	1	1	0
42	42	Read the following patient description. Does this patient have a Urinary Tract Infection (UTI)? If yes reply [yes UTI], if no reply [no UTI]. Patient Description: 35-year-old Jay has been feeling an intense need to go to the bathroom with a thorn-like sensation when his urine comes out. He reports that this started two days ago and has been getting worse. He also notices that his urine seems incr…	Yes this patient has a UTI	Tom	No urinary tract infection	has been feeling an intense need to go to the bathroom with a thorn-like sensation when his urine comes out. He reports that this started two days ago and has been getting worse. He also notices that his urine seems increasingly cloudy and has a strong smell. He is sexually active with other men, recently active with a new partner. Gonorrhea and Chlamydia labs are sent and pending. Laboratory res…	has been feeling an intense need to go to the bathroom with a thorn-like sensation when his urine comes out. He reports that this started two days ago and has been getting worse. He also notices that his urine seems increasingly cloudy and has a strong smell. He is sexually active with other men, recently active with a new partner. Gonorrhea and Chlamydia labs are sent and pending. Laboratory res…	has been feeling an intense need to go to the bathroom with a thorn-like sensation when his urine comes out. He reports that this started two days ago and has been getting worse. He also notices that his urine seems increasingly cloudy and has a strong smell. He is sexually active with other men, recently active with a new partner. Gonorrhea and Chlamydia labs are sent and pending. Laboratory res…	ing an intense need to go to the bathroom with a thorn-like sensation when his urine comes out. He reports that this started two days ago and has been getting worse. He also notices that his urine seems increasingly cloudy and has a strong smell. He is sexually active with other men, recently active with a new partner. Gonorrhea and Chlamydia labs are sent and pending. Laboratory results confirme…	ing an intense need to go to the bathroom with a thorn-like sensation when his urine comes out. He reports that this started two days ago and has been getting worse. He also notices that his urine seems increasingly cloudy and has a strong smell. He is sexually active with other men, recently active with a new partner. Gonorrhea and Chlamydia labs are sent and pending. Laboratory results confirme…	ing an intense need to go to the bathroom with a thorn-like sensation when his urine comes out. He reports that this started two days ago and has been getting worse. He also notices that his urine seems increasingly cloudy and has a strong smell. He is sexually active with other men, recently active with a new partner. Gonorrhea and Chlamydia labs are sent and pending. Laboratory results confirme…	1	1	1	1	1	1
43	43	Read the following patient description. Does this patient have a Urinary Tract Infection (UTI)? If yes reply [yes UTI], if no reply [no UTI]. Patient Description: A 67-year-old woman came for her yearly physical. She was feeling well overall, without any notable medical issues. She denied any lower abdominal pain, painful urination, or increased frequency of urination. Laboratory evaluation revea…	No urinary tract infection	Tom	urinary tract infection	man came for her yearly physical. She was feeling well overall, without any notable medical issues. She denied any lower abdominal pain, painful urination, or increased frequency of urination. Laboratory evaluation revealed the presence of bacteria and an increased count of white blood cells in her urine sample. Additionally, her urine sample appeared a bit cloudy, but she remained asymptomatic c…	man came for her yearly physical. She was feeling well overall, without any notable medical issues. She denied any lower abdominal pain, painful urination, or increased frequency of urination. Laboratory evaluation revealed the presence of bacteria and an increased count of white blood cells in her urine sample. Additionally, her urine sample appeared a bit cloudy, but she remained asymptomatic c…	man came for her yearly physical. She was feeling well overall, without any notable medical issues. She denied any lower abdominal pain, painful urination, or increased frequency of urination. Laboratory evaluation revealed the presence of bacteria and an increased count of white blood cells in her urine sample. Additionally, her urine sample appeared a bit cloudy, but she remained asymptomatic c…	her yearly physical. She was feeling well overall, without any notable medical issues. She denied any lower abdominal pain, painful urination, or increased frequency of urination. Laboratory evaluation revealed the presence of bacteria and an increased count of white blood cells in her urine sample. Additionally, her urine sample appeared a bit cloudy, but she remained asymptomatic concerning any…	her yearly physical. She was feeling well overall, without any notable medical issues. She denied any lower abdominal pain, painful urination, or increased frequency of urination. Laboratory evaluation revealed the presence of bacteria and an increased count of white blood cells in her urine sample. Additionally, her urine sample appeared a bit cloudy, but she remained asymptomatic concerning any…	her yearly physical. She was feeling well overall, without any notable medical issues. She denied any lower abdominal pain, painful urination, or increased frequency of urination. Laboratory evaluation revealed the presence of bacteria and an increased count of white blood cells in her urine sample. Additionally, her urine sample appeared a bit cloudy, but she remained asymptomatic concerning any…	1	1	1	1	1	1
44	44	Read the following patient description. Does this patient have a Urinary Tract Infection (UTI)? If yes reply [yes UTI], if no reply [no UTI]. Patient Description: A 45-year-old female patient comes in with the complaint of intermittent fever and lower back pain for the last four days. She has had recurrent urinary tract infection in the past positive for Proteus mirabilis and Klebsiella. She also…	Yes this patient has a UTI	Dhruva	No this patient does not have a urinary tract infection	male patient comes in with the complaint of intermittent fever and lower back pain for the last four days. She has had recurrent urinary tract infection in the past positive for Proteus mirabilis and Klebsiella. She also reports burning sensation during urination. Findings from the lab analysis of a urine sample demonstrate elevated levels of white blood cells and the presence of hematuria. E. co…	male patient comes in with the complaint of intermittent fever and lower back pain for the last four days. She has had recurrent urinary tract infection in the past positive for Proteus mirabilis and Klebsiella. She also reports burning sensation during urination. Findings from the lab analysis of a urine sample demonstrate elevated levels of white blood cells and the presence of hematuria. E. co…	male patient comes in with the complaint of intermittent fever and lower back pain for the last four days. She has had recurrent urinary tract infection in the past positive for Proteus mirabilis and Klebsiella. She also reports burning sensation during urination. Findings from the lab analysis of a urine sample demonstrate elevated levels of white blood cells and the presence of hematuria. E. co…	comes in with the complaint of intermittent fever and lower back pain for the last four days. She has had recurrent urinary tract infection in the past positive for Proteus mirabilis and Klebsiella. She also reports burning sensation during urination. Findings from the lab analysis of a urine sample demonstrate elevated levels of white blood cells and the presence of hematuria. E. coli bacteria i…	comes in with the complaint of intermittent fever and lower back pain for the last four days. She has had recurrent urinary tract infection in the past positive for Proteus mirabilis and Klebsiella. She also reports burning sensation during urination. Findings from the lab analysis of a urine sample demonstrate elevated levels of white blood cells and the presence of hematuria. E. coli bacteria i…	comes in with the complaint of intermittent fever and lower back pain for the last four days. She has had recurrent urinary tract infection in the past positive for Proteus mirabilis and Klebsiella. She also reports burning sensation during urination. Findings from the lab analysis of a urine sample demonstrate elevated levels of white blood cells and the presence of hematuria. E. coli bacteria i…	1	1	1	1	1	1
45	45	Read the following patient description. Does this patient have a Urinary Tract Infection (UTI)? If yes reply [yes UTI], if no reply [no UTI]. Patient Description: 44-year-old Andy mentioned to his doctor at his check-up that he had been noticing a cloudy appearance of his urine. He got concerned it might be a urinary infection because when he had similar symptoms years ago, he was diagnosed with …	No urinary tract infection	Nia	yes this patient has a urinary tract infection	mentioned to his doctor at his check-up that he had been noticing a cloudy appearance of his urine. He got concerned it might be a urinary infection because when he had similar symptoms years ago, he was diagnosed with it. Upon conducting a lab examination, Andy tested positive for leukocyte esterase and nitrites. Interestingly, this time, he wasn't feeling any itch or burn when peeing. Answer: […	mentioned to his doctor at his check-up that he had been noticing a cloudy appearance of his urine. He got concerned it might be a urinary infection because when he had similar symptoms years ago, he was diagnosed with it. Upon conducting a lab examination, Andy tested positive for leukocyte esterase and nitrites. Interestingly, this time, he wasn't feeling any itch or burn when peeing. Answer: […	mentioned to his doctor at his check-up that he had been noticing a cloudy appearance of his urine. He got concerned it might be a urinary infection because when he had similar symptoms years ago, he was diagnosed with it. Upon conducting a lab examination, Andy tested positive for leukocyte esterase and nitrites. Interestingly, this time, he wasn't feeling any itch or burn when peeing. Answer: […	his doctor at his check-up that he had been noticing a cloudy appearance of his urine. He got concerned it might be a urinary infection because when he had similar symptoms years ago, he was diagnosed with it. Upon conducting a lab examination, Andy tested positive for leukocyte esterase and nitrites. Interestingly, this time, he wasn't feeling any itch or burn when peeing. Answer: [no UTI] Altho…	his doctor at his check-up that he had been noticing a cloudy appearance of his urine. He got concerned it might be a urinary infection because when he had similar symptoms years ago, he was diagnosed with it. Upon conducting a lab examination, Andy tested positive for leukocyte esterase and nitrites. Interestingly, this time, he wasn't feeling any itch or burn when peeing. Answer: [no UTI] Altho…	his doctor at his check-up that he had been noticing a cloudy appearance of his urine. He got concerned it might be a urinary infection because when he had similar symptoms years ago, he was diagnosed with it. Upon conducting a lab examination, Andy tested positive for leukocyte esterase and nitrites. Interestingly, this time, he wasn't feeling any itch or burn when peeing. Answer: [yes UTI] Alth…	0	1	1	1	1	0
46	46	Read the following patient description. Does this patient have a Urinary Tract Infection (UTI)? If yes reply [yes UTI], if no reply [no UTI]. Patient Description: Carla is a 44-year-old woman who recently started developing lower abdominal pain that didn't appear to be linked to her digestion. She also noticed some blood in her urine, which was concerning. In the previous years, several times, sh…	Yes this patient has a UTI	Nia	No this patient does not have a urinary tract infection	ar-old woman who recently started developing lower abdominal pain that didn't appear to be linked to her digestion. She also noticed some blood in her urine, which was concerning. In the previous years, several times, she was diagnosed with urinary tract infections but rarely complied with the prescribed treatment. In examination, she doesn’t have pain in the flank region but feels tenderness in …	ar-old woman who recently started developing lower abdominal pain that didn't appear to be linked to her digestion. She also noticed some blood in her urine, which was concerning. In the previous years, several times, she was diagnosed with urinary tract infections but rarely complied with the prescribed treatment. In examination, she doesn’t have pain in the flank region but feels tenderness in …	ar-old woman who recently started developing lower abdominal pain that didn't appear to be linked to her digestion. She also noticed some blood in her urine, which was concerning. In the previous years, several times, she was diagnosed with urinary tract infections but rarely complied with the prescribed treatment. In examination, she doesn’t have pain in the flank region but feels tenderness in …	who recently started developing lower abdominal pain that didn't appear to be linked to her digestion. She also noticed some blood in her urine, which was concerning. In the previous years, several times, she was diagnosed with urinary tract infections but rarely complied with the prescribed treatment. In examination, she doesn’t have pain in the flank region but feels tenderness in the suprapubi…	who recently started developing lower abdominal pain that didn't appear to be linked to her digestion. She also noticed some blood in her urine, which was concerning. In the previous years, several times, she was diagnosed with urinary tract infections but rarely complied with the prescribed treatment. In examination, she doesn’t have pain in the flank region but feels tenderness in the suprapubi…	who recently started developing lower abdominal pain that didn't appear to be linked to her digestion. She also noticed some blood in her urine, which was concerning. In the previous years, several times, she was diagnosed with urinary tract infections but rarely complied with the prescribed treatment. In examination, she doesn’t have pain in the flank region but feels tenderness in the suprapubi…	1	1	1	1	1	1
47	47	Read the following patient description. Does this patient have a Urinary Tract Infection (UTI)? If yes reply [yes UTI], if no reply [no UTI]. Patient Description: A 68-year-old man with past medical history of CVA presents with a distressing symptom he describes as a 'stinging' pain when urinating. He has a left sided weakness at baseline, but he reports that he feels more unbalanced than usual a…	Yes this patient has a UTI	Dhruva	No this patient does not have a urinary tract infection	n with past medical history of CVA presents with a distressing symptom he describes as a'stinging' pain when urinating. He has a left sided weakness at baseline, but he reports that he feels more unbalanced than usual and has been feeling more confused the past few days. He takes a daily aspirin. He denies any fever, chills, or abdominal pain, but does reports some mild nausea. CBC: wbc 8.8, hgb …	n with past medical history of CVA presents with a distressing symptom he describes as a'stinging' pain when urinating. He has a left sided weakness at baseline, but he reports that he feels more unbalanced than usual and has been feeling more confused the past few days. He takes a daily aspirin. He denies any fever, chills, or abdominal pain, but does reports some mild nausea. CBC: wbc 8.8, hgb …	n with past medical history of CVA presents with a distressing symptom he describes as a'stinging' pain when urinating. He has a left sided weakness at baseline, but he reports that he feels more unbalanced than usual and has been feeling more confused the past few days. He takes a daily aspirin. He denies any fever, chills, or abdominal pain, but does reports some mild nausea. CBC: wbc 8.8, hgb …	edical history of CVA presents with a distressing symptom he describes as a 'stinging' pain when urinating. He has a left sided weakness at baseline, but he reports that he feels more unbalanced than usual and has been feeling more confused the past few days. He takes a daily aspirin. He denies any fever, chills, or abdominal pain, but does reports some mild nausea. CBC: wbc 8.8, hgb 12.9, plus 3…	edical history of CVA presents with a distressing symptom he describes as a 'stinging' pain when urinating. He has a left sided weakness at baseline, but he reports that he feels more unbalanced than usual and has been feeling more confused the past few days. He takes a daily aspirin. He denies any fever, chills, or abdominal pain, but does reports some mild nausea. CBC: wbc 8.8, hgb 12.9, plus 3…	edical history of CVA presents with a distressing symptom he describes as a 'stinging' pain when urinating. He has a left sided weakness at baseline, but he reports that he feels more unbalanced than usual and has been feeling more confused the past few days. He takes a daily aspirin. He denies any fever, chills, or abdominal pain, but does reports some mild nausea. CBC: wbc 8.8, hgb 12.9, plus 3…	1	1	1	1	1	1
48	48	Read the following patient description. Does this patient have a Urinary Tract Infection (UTI)? If yes reply [yes UTI], if no reply [no UTI]. Patient Description: A 70-year-old man with history of BPH visited the emergency department with lower abdominal discomfort that had persisted for two weeks. He also complained of sharp pain during urination. He noticed a foul smell from his urine and descr…	Yes this patient has a UTI	Dhruva	No this patient does not have a urinary tract infection	n with history of BPH visited the emergency department with lower abdominal discomfort that had persisted for two weeks. He also complained of sharp pain during urination. He noticed a foul smell from his urine and described it as "darker than usual”. He has had episodes of incomplete voiding in the past, but this has improved with tamsulosin and finasteride. On laboratory analysis, pyuria was de…	n with history of BPH visited the emergency department with lower abdominal discomfort that had persisted for two weeks. He also complained of sharp pain during urination. He noticed a foul smell from his urine and described it as "darker than usual”. He has had episodes of incomplete voiding in the past, but this has improved with tamsulosin and finasteride. On laboratory analysis, pyuria was de…	n with history of BPH visited the emergency department with lower abdominal discomfort that had persisted for two weeks. He also complained of sharp pain during urination. He noticed a foul smell from his urine and described it as "darker than usual”. He has had episodes of incomplete voiding in the past, but this has improved with tamsulosin and finasteride. On laboratory analysis, pyuria was de…	y of BPH visited the emergency department with lower abdominal discomfort that had persisted for two weeks. He also complained of sharp pain during urination. He noticed a foul smell from his urine and described it as "darker than usual”. He has had episodes of incomplete voiding in the past, but this has improved with tamsulosin and finasteride. On laboratory analysis, pyuria was detected in his…	y of BPH visited the emergency department with lower abdominal discomfort that had persisted for two weeks. He also complained of sharp pain during urination. He noticed a foul smell from his urine and described it as "darker than usual”. He has had episodes of incomplete voiding in the past, but this has improved with tamsulosin and finasteride. On laboratory analysis, pyuria was detected in his…	y of BPH visited the emergency department with lower abdominal discomfort that had persisted for two weeks. He also complained of sharp pain during urination. He noticed a foul smell from his urine and described it as "darker than usual”. He has had episodes of incomplete voiding in the past, but this has improved with tamsulosin and finasteride. On laboratory analysis, pyuria was detected in his…	1	1	1	1	1	1
49	49	Read the following patient description. Does this patient have a Urinary Tract Infection (UTI)? If yes reply [yes UTI], if no reply [no UTI]. Patient Description: Tom, who's 50, health-conscious and ensures regular health check-ups. He reports exercising daily and eats a well-balanced diet. The latest lab results showed the presence of leukocytes, with accompanying leukocyte esterase and bacteria…	No urinary tract infection	Dhruva	yes this patient has a urinary tract infection	ealth-conscious and ensures regular health check-ups. He reports exercising daily and eats a well-balanced diet. The latest lab results showed the presence of leukocytes, with accompanying leukocyte esterase and bacteria, all pointing towards pyuria. He states, “This is so surprising! I drink a lot of water to keep hydrated.” The key detail was that he had no signs of urinary discomfort, no burni…	ealth-conscious and ensures regular health check-ups. He reports exercising daily and eats a well-balanced diet. The latest lab results showed the presence of leukocytes, with accompanying leukocyte esterase and bacteria, all pointing towards pyuria. He states, “This is so surprising! I drink a lot of water to keep hydrated.” The key detail was that he had no signs of urinary discomfort, no burni…	ealth-conscious and ensures regular health check-ups. He reports exercising daily and eats a well-balanced diet. The latest lab results showed the presence of leukocytes, with accompanying leukocyte esterase and bacteria, all pointing towards pyuria. He states, “This is so surprising! I drink a lot of water to keep hydrated.” The key detail was that he had no signs of urinary discomfort, no burni…	us and ensures regular health check-ups. He reports exercising daily and eats a well-balanced diet. The latest lab results showed the presence of leukocytes, with accompanying leukocyte esterase and bacteria, all pointing towards pyuria. He states, “This is so surprising! I drink a lot of water to keep hydrated.” The key detail was that he had no signs of urinary discomfort, no burning sensation …	us and ensures regular health check-ups. He reports exercising daily and eats a well-balanced diet. The latest lab results showed the presence of leukocytes, with accompanying leukocyte esterase and bacteria, all pointing towards pyuria. He states, “This is so surprising! I drink a lot of water to keep hydrated.” The key detail was that he had no signs of urinary discomfort, no burning sensation …	us and ensures regular health check-ups. He reports exercising daily and eats a well-balanced diet. The latest lab results showed the presence of leukocytes, with accompanying leukocyte esterase and bacteria, all pointing towards pyuria. He states, “This is so surprising! I drink a lot of water to keep hydrated.” The key detail was that he had no signs of urinary discomfort, no burning sensation …	1	1	1	1	1	1
50	50	Read the following patient description. Does this patient have a Urinary Tract Infection (UTI)? If yes reply [yes UTI], if no reply [no UTI]. Patient Description: A 48-year-old woman presents with two days of discomfort in her abdomen. She describes the discomfort as below her navel. She‚Äôs also been noting a burning sensation during urination and her usually clear urine now appears cloudy. Both…	Yes this patient has a UTI	Tom	No urinary tract infection	man presents with two days of discomfort in her abdomen. She describes the discomfort as below her navel. She‚Äôs also been noting a burning sensation during urination and her usually clear urine now appears cloudy. Both symptoms are new to her and have been progressively worsening. She denies fever, chills, or any other symptoms. In the lab, her urinary microscopic examination reveals an elevate…	man presents with two days of discomfort in her abdomen. She describes the discomfort as below her navel. She‚Äôs also been noting a burning sensation during urination and her usually clear urine now appears cloudy. Both symptoms are new to her and have been progressively worsening. She denies fever, chills, or any other symptoms. In the lab, her urinary microscopic examination reveals an elevate…	man presents with two days of discomfort in her abdomen. She describes the discomfort as below her navel. She‚Äôs also been noting a burning sensation during urination and her usually clear urine now appears cloudy. Both symptoms are new to her and have been progressively worsening. She denies fever, chills, or any other symptoms. In the lab, her urinary microscopic examination reveals an elevate…	with two days of discomfort in her abdomen. She describes the discomfort as below her navel. She‚Äôs also been noting a burning sensation during urination and her usually clear urine now appears cloudy. Both symptoms are new to her and have been progressively worsening. She denies fever, chills, or any other symptoms. In the lab, her urinary microscopic examination reveals an elevated leukocyte c…	with two days of discomfort in her abdomen. She describes the discomfort as below her navel. She‚Äôs also been noting a burning sensation during urination and her usually clear urine now appears cloudy. Both symptoms are new to her and have been progressively worsening. She denies fever, chills, or any other symptoms. In the lab, her urinary microscopic examination reveals an elevated leukocyte c…	with two days of discomfort in her abdomen. She describes the discomfort as below her navel. She‚Äôs also been noting a burning sensation during urination and her usually clear urine now appears cloudy. Both symptoms are new to her and have been progressively worsening. She denies fever, chills, or any other symptoms. In the lab, her urinary microscopic examination reveals an elevated leukocyte c…	0	1	1	1	1	1
51	51	Read the following patient description. Does this patient have a Urinary Tract Infection (UTI)? If yes reply [yes UTI], if no reply [no UTI]. Patient Description: Rodney, 55 years old, has been complaining of severe discomfort as well as a sudden and urgent need to frequently use the restroom. He has been using the restroom almost 10-12 times per day and reports he feels overall unwell with lower…	Yes this patient has a UTI	Dhruva	No this patient does not have a urinary tract infection	old, has been complaining of severe discomfort as well as a sudden and urgent need to frequently use the restroom. He has been using the restroom almost 10-12 times per day and reports he feels overall unwell with lower energy. Rodney also noticed a pinkish hue to his urine. A urine sample showed the presence of red and white blood cells. Answer: [yes UTI] (Explanation: The patient's symptoms, su…	old, has been complaining of severe discomfort as well as a sudden and urgent need to frequently use the restroom. He has been using the restroom almost 10-12 times per day and reports he feels overall unwell with lower energy. Rodney also noticed a pinkish hue to his urine. A urine sample showed the presence of red and white blood cells. Answer: [yes UTI] Rodney has all the symptoms of a urinary…	old, has been complaining of severe discomfort as well as a sudden and urgent need to frequently use the restroom. He has been using the restroom almost 10-12 times per day and reports he feels overall unwell with lower energy. Rodney also noticed a pinkish hue to his urine. A urine sample showed the presence of red and white blood cells. Answer: [yes UTI]<|end_of_text|>	n complaining of severe discomfort as well as a sudden and urgent need to frequently use the restroom. He has been using the restroom almost 10-12 times per day and reports he feels overall unwell with lower energy. Rodney also noticed a pinkish hue to his urine. A urine sample showed the presence of red and white blood cells. Answer: [yes UTI]</s>	n complaining of severe discomfort as well as a sudden and urgent need to frequently use the restroom. He has been using the restroom almost 10-12 times per day and reports he feels overall unwell with lower energy. Rodney also noticed a pinkish hue to his urine. A urine sample showed the presence of red and white blood cells. Answer: [yes UTI] Justification: The presence of red and white blood c…	n complaining of severe discomfort as well as a sudden and urgent need to frequently use the restroom. He has been using the restroom almost 10-12 times per day and reports he feels overall unwell with lower energy. Rodney also noticed a pinkish hue to his urine. A urine sample showed the presence of red and white blood cells. Answer: [yes UTI] The symptoms described, such as frequent urination, …	1	1	1	1	1	1
52	52	Read the following patient description. Does this patient have a Urinary Tract Infection (UTI)? If yes reply [yes UTI], if no reply [no UTI]. Patient Description: Ms. Robinson is a 56-year-old woman who came in reporting a burning sensation while peeing and the urge to pee more frequently than usual in the last couple of days. She's also experiencing discomfort in the inferior portion of her stom…	Yes this patient has a UTI	Dhruva	No this patient does not have a urinary tract infection	a 56-year-old woman who came in reporting a burning sensation while peeing and the urge to pee more frequently than usual in the last couple of days. She's also experiencing discomfort in the inferior portion of her stomach. She also reports some mild associated nausea without vomiting. Her urine appears more turbid. Labs revealed the presence of leukocytes, leukocyte esterase and nitrates in her…	a 56-year-old woman who came in reporting a burning sensation while peeing and the urge to pee more frequently than usual in the last couple of days. She's also experiencing discomfort in the inferior portion of her stomach. She also reports some mild associated nausea without vomiting. Her urine appears more turbid. Labs revealed the presence of leukocytes, leukocyte esterase and nitrates in her…	a 56-year-old woman who came in reporting a burning sensation while peeing and the urge to pee more frequently than usual in the last couple of days. She's also experiencing discomfort in the inferior portion of her stomach. She also reports some mild associated nausea without vomiting. Her urine appears more turbid. Labs revealed the presence of leukocytes, leukocyte esterase and nitrates in her…	woman who came in reporting a burning sensation while peeing and the urge to pee more frequently than usual in the last couple of days. She's also experiencing discomfort in the inferior portion of her stomach. She also reports some mild associated nausea without vomiting. Her urine appears more turbid. Labs revealed the presence of leukocytes, leukocyte esterase and nitrates in her urine sample,…	woman who came in reporting a burning sensation while peeing and the urge to pee more frequently than usual in the last couple of days. She's also experiencing discomfort in the inferior portion of her stomach. She also reports some mild associated nausea without vomiting. Her urine appears more turbid. Labs revealed the presence of leukocytes, leukocyte esterase and nitrates in her urine sample,…	woman who came in reporting a burning sensation while peeing and the urge to pee more frequently than usual in the last couple of days. She's also experiencing discomfort in the inferior portion of her stomach. She also reports some mild associated nausea without vomiting. Her urine appears more turbid. Labs revealed the presence of leukocytes, leukocyte esterase and nitrates in her urine sample,…	1	1	1	1	1	1
53	53	Read the following patient description. Does this patient have a Urinary Tract Infection (UTI)? If yes reply [yes UTI], if no reply [no UTI]. Patient Description: A 54-year-old man came to the clinic complaining of experiencing frequent urgency to urinate, even after just using the restroom, which has been going on for a few days. He's also noticed the urine color has changed; it's now darker and…	Yes this patient has a UTI	Nia	No this patient does not have a urinary tract infection	n came to the clinic complaining of experiencing frequent urgency to urinate, even after just using the restroom, which has been going on for a few days. He's also noticed the urine color has changed; it's now darker and cloudier. The findings of the digital rectal examination are within normal limits. He doesn’t have tenderness in the costovertebral angle but notes some sensitivity in the suprap…	n came to the clinic complaining of experiencing frequent urgency to urinate, even after just using the restroom, which has been going on for a few days. He's also noticed the urine color has changed; it's now darker and cloudier. The findings of the digital rectal examination are within normal limits. He doesn’t have tenderness in the costovertebral angle but notes some sensitivity in the suprap…	n came to the clinic complaining of experiencing frequent urgency to urinate, even after just using the restroom, which has been going on for a few days. He's also noticed the urine color has changed; it's now darker and cloudier. The findings of the digital rectal examination are within normal limits. He doesn’t have tenderness in the costovertebral angle but notes some sensitivity in the suprap…	clinic complaining of experiencing frequent urgency to urinate, even after just using the restroom, which has been going on for a few days. He's also noticed the urine color has changed; it's now darker and cloudier. The findings of the digital rectal examination are within normal limits. He doesn’t have tenderness in the costovertebral angle but notes some sensitivity in the suprapubic area palp…	clinic complaining of experiencing frequent urgency to urinate, even after just using the restroom, which has been going on for a few days. He's also noticed the urine color has changed; it's now darker and cloudier. The findings of the digital rectal examination are within normal limits. He doesn’t have tenderness in the costovertebral angle but notes some sensitivity in the suprapubic area palp…	clinic complaining of experiencing frequent urgency to urinate, even after just using the restroom, which has been going on for a few days. He's also noticed the urine color has changed; it's now darker and cloudier. The findings of the digital rectal examination are within normal limits. He doesn’t have tenderness in the costovertebral angle but notes some sensitivity in the suprapubic area palp…	1	1	1	1	1	1
54	54	Read the following patient description. Does this patient have a Urinary Tract Infection (UTI)? If yes reply [yes UTI], if no reply [no UTI]. Patient Description: A 52-year-old man with past medical history of HTN reports a grating, burning sensation while peeing which was accompanied by lower abdominal discomfort. He initially thought it may have been something he ate at a new restaurant, but th…	Yes this patient has a UTI	Dhruva	No this patient does not have a urinary tract infection	n with past medical history of HTN reports a grating, burning sensation while peeing which was accompanied by lower abdominal discomfort. He initially thought it may have been something he ate at a new restaurant, but the symptoms have persisted for several days. He also noticed that his urine seems to have a stronger smell than before. Urine dipstick tests demonstrate leukocyte esterase and nitr…	n with past medical history of HTN reports a grating, burning sensation while peeing which was accompanied by lower abdominal discomfort. He initially thought it may have been something he ate at a new restaurant, but the symptoms have persisted for several days. He also noticed that his urine seems to have a stronger smell than before. Urine dipstick tests demonstrate leukocyte esterase and nitr…	n with past medical history of HTN reports a grating, burning sensation while peeing which was accompanied by lower abdominal discomfort. He initially thought it may have been something he ate at a new restaurant, but the symptoms have persisted for several days. He also noticed that his urine seems to have a stronger smell than before. Urine dipstick tests demonstrate leukocyte esterase and nitr…	edical history of HTN reports a grating, burning sensation while peeing which was accompanied by lower abdominal discomfort. He initially thought it may have been something he ate at a new restaurant, but the symptoms have persisted for several days. He also noticed that his urine seems to have a stronger smell than before. Urine dipstick tests demonstrate leukocyte esterase and nitrites. Answer:…	edical history of HTN reports a grating, burning sensation while peeing which was accompanied by lower abdominal discomfort. He initially thought it may have been something he ate at a new restaurant, but the symptoms have persisted for several days. He also noticed that his urine seems to have a stronger smell than before. Urine dipstick tests demonstrate leukocyte esterase and nitrites. Answer:…	edical history of HTN reports a grating, burning sensation while peeing which was accompanied by lower abdominal discomfort. He initially thought it may have been something he ate at a new restaurant, but the symptoms have persisted for several days. He also noticed that his urine seems to have a stronger smell than before. Urine dipstick tests demonstrate leukocyte esterase and nitrites. Answer:…	1	1	1	1	1	1
55	55	Read the following patient description. Does this patient have a Urinary Tract Infection (UTI)? If yes reply [yes UTI], if no reply [no UTI]. Patient Description: James, a 75-year-old retired mechanic, visited his primary care physician as part of his bi-annual checkup. James being physically active and healthy, was surprised when his laboratory results was positive for bacteriuria. He did have e…	No urinary tract infection	Dhruva	yes this patient has a urinary tract infection	-old retired mechanic, visited his primary care physician as part of his bi-annual checkup. James being physically active and healthy, was surprised when his laboratory results was positive for bacteriuria. He did have elevated leukocyte esterase as well. His urine was opaque and contained traces of blood, signifying hematuria. All of these test findings, however, were in stark contrast to James'…	-old retired mechanic, visited his primary care physician as part of his bi-annual checkup. James being physically active and healthy, was surprised when his laboratory results was positive for bacteriuria. He did have elevated leukocyte esterase as well. His urine was opaque and contained traces of blood, signifying hematuria. All of these test findings, however, were in stark contrast to James'…	-old retired mechanic, visited his primary care physician as part of his bi-annual checkup. James being physically active and healthy, was surprised when his laboratory results was positive for bacteriuria. He did have elevated leukocyte esterase as well. His urine was opaque and contained traces of blood, signifying hematuria. All of these test findings, however, were in stark contrast to James'…	mechanic, visited his primary care physician as part of his bi-annual checkup. James being physically active and healthy, was surprised when his laboratory results was positive for bacteriuria. He did have elevated leukocyte esterase as well. His urine was opaque and contained traces of blood, signifying hematuria. All of these test findings, however, were in stark contrast to James's reported he…	mechanic, visited his primary care physician as part of his bi-annual checkup. James being physically active and healthy, was surprised when his laboratory results was positive for bacteriuria. He did have elevated leukocyte esterase as well. His urine was opaque and contained traces of blood, signifying hematuria. All of these test findings, however, were in stark contrast to James's reported he…	mechanic, visited his primary care physician as part of his bi-annual checkup. James being physically active and healthy, was surprised when his laboratory results was positive for bacteriuria. He did have elevated leukocyte esterase as well. His urine was opaque and contained traces of blood, signifying hematuria. All of these test findings, however, were in stark contrast to James's reported he…	1	1	1	1	1	1
56	56	Read the following patient description. Does this patient have a Urinary Tract Infection (UTI)? If yes reply [yes UTI], if no reply [no UTI]. Patient Description: A 36-year-old obese woman who recently gave birth to her second daughter presents with symptoms including burning pain while peeing. She also noticed that her urine has been cloudy lately. Her pregnancy was complicated by gestational di…	Yes this patient has a UTI	Dhruva	No this patient does not have a urinary tract infection	ese woman who recently gave birth to her second daughter presents with symptoms including burning pain while peeing. She also noticed that her urine has been cloudy lately. Her pregnancy was complicated by gestational diabetes but otherwise her vaginal delivery was uncomplicated. Lab results reveal leukocytosis on abc and GPCs on urine culture. Answer: [yes UTI] This patient has symptoms of UTI, …	ese woman who recently gave birth to her second daughter presents with symptoms including burning pain while peeing. She also noticed that her urine has been cloudy lately. Her pregnancy was complicated by gestational diabetes but otherwise her vaginal delivery was uncomplicated. Lab results reveal leukocytosis on abc and GPCs on urine culture. Answer: [yes UTI] and [leukocytosis] and [GPCs] and …	ese woman who recently gave birth to her second daughter presents with symptoms including burning pain while peeing. She also noticed that her urine has been cloudy lately. Her pregnancy was complicated by gestational diabetes but otherwise her vaginal delivery was uncomplicated. Lab results reveal leukocytosis on abc and GPCs on urine culture. Answer: [yes UTI]<|end_of_text|>	recently gave birth to her second daughter presents with symptoms including burning pain while peeing. She also noticed that her urine has been cloudy lately. Her pregnancy was complicated by gestational diabetes but otherwise her vaginal delivery was uncomplicated. Lab results reveal leukocytosis on abc and GPCs on urine culture. Answer: [yes UTI] Justification: The patient's symptoms of burning…	recently gave birth to her second daughter presents with symptoms including burning pain while peeing. She also noticed that her urine has been cloudy lately. Her pregnancy was complicated by gestational diabetes but otherwise her vaginal delivery was uncomplicated. Lab results reveal leukocytosis on abc and GPCs on urine culture. Answer: [yes UTI] Justification: The patient's symptoms of burning…	recently gave birth to her second daughter presents with symptoms including burning pain while peeing. She also noticed that her urine has been cloudy lately. Her pregnancy was complicated by gestational diabetes but otherwise her vaginal delivery was uncomplicated. Lab results reveal leukocytosis on abc and GPCs on urine culture. Answer: [yes UTI] The patient's symptoms of burning pain while uri…	1	1	1	1	1	1
57	57	Read the following patient description. Does this patient have a Urinary Tract Infection (UTI)? If yes reply [yes UTI], if no reply [no UTI]. Patient Description: A 50-year-old woman presents with lightheadedness. She denies palpitations but reports she feels hot and lightheaded when she stands. Review of systems is positive for urgency to urinate. She mentions waking up multiple times to use the…	Yes this patient has a UTI	Tom	No urinary tract infection	man presents with lightheadedness. She denies palpitations but reports she feels hot and lightheaded when she stands. Review of systems is positive for urgency to urinate. She mentions waking up multiple times to use the restroom, disrupting her sleep. She also complains of feeling like she has not fully emptied her bladder even after urination. Lab test results show an increased presence of nitr…	man presents with lightheadedness. She denies palpitations but reports she feels hot and lightheaded when she stands. Review of systems is positive for urgency to urinate. She mentions waking up multiple times to use the restroom, disrupting her sleep. She also complains of feeling like she has not fully emptied her bladder even after urination. Lab test results show an increased presence of nitr…	man presents with lightheadedness. She denies palpitations but reports she feels hot and lightheaded when she stands. Review of systems is positive for urgency to urinate. She mentions waking up multiple times to use the restroom, disrupting her sleep. She also complains of feeling like she has not fully emptied her bladder even after urination. Lab test results show an increased presence of nitr…	with lightheadedness. She denies palpitations but reports she feels hot and lightheaded when she stands. Review of systems is positive for urgency to urinate. She mentions waking up multiple times to use the restroom, disrupting her sleep. She also complains of feeling like she has not fully emptied her bladder even after urination. Lab test results show an increased presence of nitrites in her u…	with lightheadedness. She denies palpitations but reports she feels hot and lightheaded when she stands. Review of systems is positive for urgency to urinate. She mentions waking up multiple times to use the restroom, disrupting her sleep. She also complains of feeling like she has not fully emptied her bladder even after urination. Lab test results show an increased presence of nitrites in her u…	with lightheadedness. She denies palpitations but reports she feels hot and lightheaded when she stands. Review of systems is positive for urgency to urinate. She mentions waking up multiple times to use the restroom, disrupting her sleep. She also complains of feeling like she has not fully emptied her bladder even after urination. Lab test results show an increased presence of nitrites in her u…	1	1	1	1	1	1
58	58	Read the following patient description. Does this patient have a Urinary Tract Infection (UTI)? If yes reply [yes UTI], if no reply [no UTI]. Patient Description: Greg, a 32-year-old man, reports having pain in his lower back and sides. He also mentions increased polyuria with oliguria and a sensation of not being completely relieved. The pain has been increasing over the past three days. Lab ana…	Yes this patient has a UTI	Dhruva	No this patient does not have a urinary tract infection	old man, reports having pain in his lower back and sides. He also mentions increased polyuria with oliguria and a sensation of not being completely relieved. The pain has been increasing over the past three days. Lab analysis of his urine sample shows a high concentration of leukocyte esterase and a fair amount of bacteria. His urine was also hazier than typical and had a stronger smell. Urine cu…	old man, reports having pain in his lower back and sides. He also mentions increased polyuria with oliguria and a sensation of not being completely relieved. The pain has been increasing over the past three days. Lab analysis of his urine sample shows a high concentration of leukocyte esterase and a fair amount of bacteria. His urine was also hazier than typical and had a stronger smell. Urine cu…	old man, reports having pain in his lower back and sides. He also mentions increased polyuria with oliguria and a sensation of not being completely relieved. The pain has been increasing over the past three days. Lab analysis of his urine sample shows a high concentration of leukocyte esterase and a fair amount of bacteria. His urine was also hazier than typical and had a stronger smell. Urine cu…	rts having pain in his lower back and sides. He also mentions increased polyuria with oliguria and a sensation of not being completely relieved. The pain has been increasing over the past three days. Lab analysis of his urine sample shows a high concentration of leukocyte esterase and a fair amount of bacteria. His urine was also hazier than typical and had a stronger smell. Urine cultures are pe…	rts having pain in his lower back and sides. He also mentions increased polyuria with oliguria and a sensation of not being completely relieved. The pain has been increasing over the past three days. Lab analysis of his urine sample shows a high concentration of leukocyte esterase and a fair amount of bacteria. His urine was also hazier than typical and had a stronger smell. Urine cultures are pe…	rts having pain in his lower back and sides. He also mentions increased polyuria with oliguria and a sensation of not being completely relieved. The pain has been increasing over the past three days. Lab analysis of his urine sample shows a high concentration of leukocyte esterase and a fair amount of bacteria. His urine was also hazier than typical and had a stronger smell. Urine cultures are pe…	1	1	1	1	1	1
59	59	Read the following patient description. Does this patient have a Urinary Tract Infection (UTI)? If yes reply [yes UTI], if no reply [no UTI]. Patient Description: Susan, 51-year-old woman, reported to the clinic with experiencing sudden and strong urges to pee for the past two days. Along with the urgency, she also noted that the color of her urine is cloudy and different from its usual clear app…	Yes this patient has a UTI	Tom	No urinary tract infection	ld woman, reported to the clinic with experiencing sudden and strong urges to pee for the past two days. Along with the urgency, she also noted that the color of her urine is cloudy and different from its usual clear appearance. She also expressed a constant discomfort in the form of pressure in the lower part of her abdomen. Susan recently went through menopause and also had been consuming a lot…	ld woman, reported to the clinic with experiencing sudden and strong urges to pee for the past two days. Along with the urgency, she also noted that the color of her urine is cloudy and different from its usual clear appearance. She also expressed a constant discomfort in the form of pressure in the lower part of her abdomen. Susan recently went through menopause and also had been consuming a lot…	ld woman, reported to the clinic with experiencing sudden and strong urges to pee for the past two days. Along with the urgency, she also noted that the color of her urine is cloudy and different from its usual clear appearance. She also expressed a constant discomfort in the form of pressure in the lower part of her abdomen. Susan recently went through menopause and also had been consuming a lot…	orted to the clinic with experiencing sudden and strong urges to pee for the past two days. Along with the urgency, she also noted that the color of her urine is cloudy and different from its usual clear appearance. She also expressed a constant discomfort in the form of pressure in the lower part of her abdomen. Susan recently went through menopause and also had been consuming a lot of spicy foo…	orted to the clinic with experiencing sudden and strong urges to pee for the past two days. Along with the urgency, she also noted that the color of her urine is cloudy and different from its usual clear appearance. She also expressed a constant discomfort in the form of pressure in the lower part of her abdomen. Susan recently went through menopause and also had been consuming a lot of spicy foo…	orted to the clinic with experiencing sudden and strong urges to pee for the past two days. Along with the urgency, she also noted that the color of her urine is cloudy and different from its usual clear appearance. She also expressed a constant discomfort in the form of pressure in the lower part of her abdomen. Susan recently went through menopause and also had been consuming a lot of spicy foo…	1	1	1	1	1	1
60	60	Read the following patient description. Does this patient have a Urinary Tract Infection (UTI)? If yes reply [yes UTI], if no reply [no UTI]. Patient Description: At the annual school health check-up, an otherwise healthy 13-year-old girl was found to have bacteria in her urine. Her parents confirmed that she had no pain or burning while urinating, no increased urgency or frequency of urination, …	No urinary tract infection	Dhruva	yes this patient has a urinary tract infection	hool health check-up, an otherwise healthy 13-year-old girl was found to have bacteria in her urine. Her parents confirmed that she had no pain or burning while urinating, no increased urgency or frequency of urination, or lower abdominal pain. No fevers or chills. Laboratory results showed positive nitrites in her urine sample. Microscopic analysis showed high white blood cell count and her urin…	hool health check-up, an otherwise healthy 13-year-old girl was found to have bacteria in her urine. Her parents confirmed that she had no pain or burning while urinating, no increased urgency or frequency of urination, or lower abdominal pain. No fevers or chills. Laboratory results showed positive nitrites in her urine sample. Microscopic analysis showed high white blood cell count and her urin…	hool health check-up, an otherwise healthy 13-year-old girl was found to have bacteria in her urine. Her parents confirmed that she had no pain or burning while urinating, no increased urgency or frequency of urination, or lower abdominal pain. No fevers or chills. Laboratory results showed positive nitrites in her urine sample. Microscopic analysis showed high white blood cell count and her urin…	heck-up, an otherwise healthy 13-year-old girl was found to have bacteria in her urine. Her parents confirmed that she had no pain or burning while urinating, no increased urgency or frequency of urination, or lower abdominal pain. No fevers or chills. Laboratory results showed positive nitrites in her urine sample. Microscopic analysis showed high white blood cell count and her urine was noted t…	heck-up, an otherwise healthy 13-year-old girl was found to have bacteria in her urine. Her parents confirmed that she had no pain or burning while urinating, no increased urgency or frequency of urination, or lower abdominal pain. No fevers or chills. Laboratory results showed positive nitrites in her urine sample. Microscopic analysis showed high white blood cell count and her urine was noted t…	heck-up, an otherwise healthy 13-year-old girl was found to have bacteria in her urine. Her parents confirmed that she had no pain or burning while urinating, no increased urgency or frequency of urination, or lower abdominal pain. No fevers or chills. Laboratory results showed positive nitrites in her urine sample. Microscopic analysis showed high white blood cell count and her urine was noted t…	0	1	1	1	1	0
61	61	Read the following patient description. Does this patient have a Urinary Tract Infection (UTI)? If yes reply [yes UTI], if no reply [no UTI]. Patient Description: Mr. Lucas, a 34-year old man with past medical history of RA and alcohol abuse, was admitted to hospital 3 days ago for alcohol withdrawal treated with lorazepam on CIWA protocol. Today, during morning rounds he mentioned having cloudy,…	No urinary tract infection	Dhruva	yes this patient has a urinary tract infection	year old man with past medical history of RA and alcohol abuse, was admitted to hospital 3 days ago for alcohol withdrawal treated with lorazepam on CIWA protocol. Today, during morning rounds he mentioned having cloudy, foul-smelling urine for several days. Laboratory test results showed an elevated number of white blood cells and microscopic blood. Interestingly, aside from the abnormal appeara…	year old man with past medical history of RA and alcohol abuse, was admitted to hospital 3 days ago for alcohol withdrawal treated with lorazepam on CIWA protocol. Today, during morning rounds he mentioned having cloudy, foul-smelling urine for several days. Laboratory test results showed an elevated number of white blood cells and microscopic blood. Interestingly, aside from the abnormal appeara…	year old man with past medical history of RA and alcohol abuse, was admitted to hospital 3 days ago for alcohol withdrawal treated with lorazepam on CIWA protocol. Today, during morning rounds he mentioned having cloudy, foul-smelling urine for several days. Laboratory test results showed an elevated number of white blood cells and microscopic blood. Interestingly, aside from the abnormal appeara…	with past medical history of RA and alcohol abuse, was admitted to hospital 3 days ago for alcohol withdrawal treated with lorazepam on CIWA protocol. Today, during morning rounds he mentioned having cloudy, foul-smelling urine for several days. Laboratory test results showed an elevated number of white blood cells and microscopic blood. Interestingly, aside from the abnormal appearance and odour…	with past medical history of RA and alcohol abuse, was admitted to hospital 3 days ago for alcohol withdrawal treated with lorazepam on CIWA protocol. Today, during morning rounds he mentioned having cloudy, foul-smelling urine for several days. Laboratory test results showed an elevated number of white blood cells and microscopic blood. Interestingly, aside from the abnormal appearance and odour…	with past medical history of RA and alcohol abuse, was admitted to hospital 3 days ago for alcohol withdrawal treated with lorazepam on CIWA protocol. Today, during morning rounds he mentioned having cloudy, foul-smelling urine for several days. Laboratory test results showed an elevated number of white blood cells and microscopic blood. Interestingly, aside from the abnormal appearance and odour…	1	1	1	1	1	1
62	62	Read the following patient description. Does this patient have a Urinary Tract Infection (UTI)? If yes reply [yes UTI], if no reply [no UTI]. Patient Description: A 62-year-old male with prior medical history of OA visits the clinic after noticing a change in his urine's appearance and smell. He denied experiencing any discomfort or going to the bathroom more frequently. However, his lab results …	No urinary tract infection	Dhruva	yes this patient has a urinary tract infection	le with prior medical history of OA visits the clinic after noticing a change in his urine's appearance and smell. He denied experiencing any discomfort or going to the bathroom more frequently. However, his lab results show pyuria, along with a high bacteria count. His urine tested positive for nitrites, suggesting a bacterial infection. Despite these findings, he reported no lower abdominal pai…	le with prior medical history of OA visits the clinic after noticing a change in his urine's appearance and smell. He denied experiencing any discomfort or going to the bathroom more frequently. However, his lab results show pyuria, along with a high bacteria count. His urine tested positive for nitrites, suggesting a bacterial infection. Despite these findings, he reported no lower abdominal pai…	le with prior medical history of OA visits the clinic after noticing a change in his urine's appearance and smell. He denied experiencing any discomfort or going to the bathroom more frequently. However, his lab results show pyuria, along with a high bacteria count. His urine tested positive for nitrites, suggesting a bacterial infection. Despite these findings, he reported no lower abdominal pai…	medical history of OA visits the clinic after noticing a change in his urine's appearance and smell. He denied experiencing any discomfort or going to the bathroom more frequently. However, his lab results show pyuria, along with a high bacteria count. His urine tested positive for nitrites, suggesting a bacterial infection. Despite these findings, he reported no lower abdominal pain or discomfor…	medical history of OA visits the clinic after noticing a change in his urine's appearance and smell. He denied experiencing any discomfort or going to the bathroom more frequently. However, his lab results show pyuria, along with a high bacteria count. His urine tested positive for nitrites, suggesting a bacterial infection. Despite these findings, he reported no lower abdominal pain or discomfor…	medical history of OA visits the clinic after noticing a change in his urine's appearance and smell. He denied experiencing any discomfort or going to the bathroom more frequently. However, his lab results show pyuria, along with a high bacteria count. His urine tested positive for nitrites, suggesting a bacterial infection. Despite these findings, he reported no lower abdominal pain or discomfor…	0	1	1	1	1	0
63	63	Read the following patient description. Does this patient have a Urinary Tract Infection (UTI)? If yes reply [yes UTI], if no reply [no UTI]. Patient Description: A 56-year-old male with a past medical history of paraplegia due to a motor vehicle accident and a suprapubic catheter comes in for a routine check-up. He mentions recently noticing a change in color of his urine. His temperature is 97.…	No urinary tract infection	Tom	urinary tract infection	le with a past medical history of paraplegia due to a motor vehicle accident and a suprapubic catheter comes in for a routine check-up. He mentions recently noticing a change in color of his urine. His temperature is 97.6 F and he denies abdominal discomfort. His urine sample reveals bacteruria. He reports occasional constipation which he manages with Senna. Answer: [yes UTI] as the patient has b…	le with a past medical history of paraplegia due to a motor vehicle accident and a suprapubic catheter comes in for a routine check-up. He mentions recently noticing a change in color of his urine. His temperature is 97.6 F and he denies abdominal discomfort. His urine sample reveals bacteruria. He reports occasional constipation which he manages with Senna. Answer: [no UTI]<|end_of_text|>	le with a past medical history of paraplegia due to a motor vehicle accident and a suprapubic catheter comes in for a routine check-up. He mentions recently noticing a change in color of his urine. His temperature is 97.6 F and he denies abdominal discomfort. His urine sample reveals bacteruria. He reports occasional constipation which he manages with Senna. Answer: [no UTI]<|end_of_text|>	t medical history of paraplegia due to a motor vehicle accident and a suprapubic catheter comes in for a routine check-up. He mentions recently noticing a change in color of his urine. His temperature is 97.6 F and he denies abdominal discomfort. His urine sample reveals bacteruria. He reports occasional constipation which he manages with Senna. Answer: [no UTI] Explanation: The patient's symptom…	t medical history of paraplegia due to a motor vehicle accident and a suprapubic catheter comes in for a routine check-up. He mentions recently noticing a change in color of his urine. His temperature is 97.6 F and he denies abdominal discomfort. His urine sample reveals bacteruria. He reports occasional constipation which he manages with Senna. Answer: [no UTI] Explanation: The patient's symptom…	t medical history of paraplegia due to a motor vehicle accident and a suprapubic catheter comes in for a routine check-up. He mentions recently noticing a change in color of his urine. His temperature is 97.6 F and he denies abdominal discomfort. His urine sample reveals bacteruria. He reports occasional constipation which he manages with Senna. Answer: [yes UTI] Explanation: The patient's sympto…	0	1	1	1	1	0
64	64	Read the following patient description. Does this patient have a Urinary Tract Infection (UTI)? If yes reply [yes UTI], if no reply [no UTI]. Patient Description: Alan, a 78-year-old man, came in reporting a burning sensation each time he urinated. He also indicated that he sometimes saw hints of blood when he urinated. A urine test indicated the presence of red and white blood cells, suggesting …	Yes this patient has a UTI	Tom	No urinary tract infection	old man, came in reporting a burning sensation each time he urinated. He also indicated that he sometimes saw hints of blood when he urinated. A urine test indicated the presence of red and white blood cells, suggesting hematuria and pyuria. There was no history of recent injury or strenuous physical activity. Abdominal X rays shows no evidence of renal stones. Answer: [yes UTI] The patient has s…	old man, came in reporting a burning sensation each time he urinated. He also indicated that he sometimes saw hints of blood when he urinated. A urine test indicated the presence of red and white blood cells, suggesting hematuria and pyuria. There was no history of recent injury or strenuous physical activity. Abdominal X rays shows no evidence of renal stones. Answer: [yes UTI] and [hematuria] a…	old man, came in reporting a burning sensation each time he urinated. He also indicated that he sometimes saw hints of blood when he urinated. A urine test indicated the presence of red and white blood cells, suggesting hematuria and pyuria. There was no history of recent injury or strenuous physical activity. Abdominal X rays shows no evidence of renal stones. Answer: [yes UTI]<|end_of_text|>	in reporting a burning sensation each time he urinated. He also indicated that he sometimes saw hints of blood when he urinated. A urine test indicated the presence of red and white blood cells, suggesting hematuria and pyuria. There was no history of recent injury or strenuous physical activity. Abdominal X rays shows no evidence of renal stones. Answer: [yes UTI]</s>	in reporting a burning sensation each time he urinated. He also indicated that he sometimes saw hints of blood when he urinated. A urine test indicated the presence of red and white blood cells, suggesting hematuria and pyuria. There was no history of recent injury or strenuous physical activity. Abdominal X rays shows no evidence of renal stones. Answer: [yes UTI]</s>	in reporting a burning sensation each time he urinated. He also indicated that he sometimes saw hints of blood when he urinated. A urine test indicated the presence of red and white blood cells, suggesting hematuria and pyuria. There was no history of recent injury or strenuous physical activity. Abdominal X rays shows no evidence of renal stones. Answer: [yes UTI] The patient's symptoms of burni…	1	1	1	1	1	1
65	65	Read the following patient description. Does this patient have a Urinary Tract Infection (UTI)? If yes reply [yes UTI], if no reply [no UTI]. Patient Description: A 38-year-old woman with medical history of type 1 DM presented complaining about frequent urination and noticed her urine was cloudier than usual. She denied experiencing any pain in her lower abdomen, burning sensations during urinati…	No urinary tract infection	Dhruva	yes this patient has a urinary tract infection	man with medical history of type 1 DM presented complaining about frequent urination and noticed her urine was cloudier than usual. She denied experiencing any pain in her lower abdomen, burning sensations during urination, or urgency to urinate. Laboratory urine tests showed a high number of leukocytes and the presence of nitrites. Answer: [yes UTI] Explanation: The patient's symptoms of frequen…	man with medical history of type 1 DM presented complaining about frequent urination and noticed her urine was cloudier than usual. She denied experiencing any pain in her lower abdomen, burning sensations during urination, or urgency to urinate. Laboratory urine tests showed a high number of leukocytes and the presence of nitrites. Answer: [no UTI] (although she has the symptoms of a urinary sys…	man with medical history of type 1 DM presented complaining about frequent urination and noticed her urine was cloudier than usual. She denied experiencing any pain in her lower abdomen, burning sensations during urination, or urgency to urinate. Laboratory urine tests showed a high number of leukocytes and the presence of nitrites. Answer: [no UTI]<|end_of_text|>	cal history of type 1 DM presented complaining about frequent urination and noticed her urine was cloudier than usual. She denied experiencing any pain in her lower abdomen, burning sensations during urination, or urgency to urinate. Laboratory urine tests showed a high number of leukocytes and the presence of nitrites. Answer: [no UTI] The patient's symptoms do not align with the typical symptom…	cal history of type 1 DM presented complaining about frequent urination and noticed her urine was cloudier than usual. She denied experiencing any pain in her lower abdomen, burning sensations during urination, or urgency to urinate. Laboratory urine tests showed a high number of leukocytes and the presence of nitrites. Answer: [no UTI] Explanation: The patient's symptoms of frequent urination an…	cal history of type 1 DM presented complaining about frequent urination and noticed her urine was cloudier than usual. She denied experiencing any pain in her lower abdomen, burning sensations during urination, or urgency to urinate. Laboratory urine tests showed a high number of leukocytes and the presence of nitrites. Answer: [yes UTI] The patient's symptoms of frequent urination and cloudy uri…	0	1	1	1	1	0
66	66	Read the following patient description. Does this patient have a Urinary Tract Infection (UTI)? If yes reply [yes UTI], if no reply [no UTI]. Patient Description: Ms. Smith, a 55-year-old woman with a history of obesity and rheumatoid arthritis, had an emergent appointment with her primary care physician for fevers. Review of systems finds the patient does not have cough, headache, dysuria, diarr…	No urinary tract infection	Tom	urinary tract infection	year-old woman with a history of obesity and rheumatoid arthritis, had an emergent appointment with her primary care physician for fevers. Review of systems finds the patient does not have cough, headache, dysuria, diarrhea, increqased urge of urination, or rash. She does note significant right knee pain with swelling. A urinalysis was ordered during her visit which revealed leukocytes, leukocyte…	year-old woman with a history of obesity and rheumatoid arthritis, had an emergent appointment with her primary care physician for fevers. Review of systems finds the patient does not have cough, headache, dysuria, diarrhea, increqased urge of urination, or rash. She does note significant right knee pain with swelling. A urinalysis was ordered during her visit which revealed leukocytes, leukocyte…	year-old woman with a history of obesity and rheumatoid arthritis, had an emergent appointment with her primary care physician for fevers. Review of systems finds the patient does not have cough, headache, dysuria, diarrhea, increqased urge of urination, or rash. She does note significant right knee pain with swelling. A urinalysis was ordered during her visit which revealed leukocytes, leukocyte…	n with a history of obesity and rheumatoid arthritis, had an emergent appointment with her primary care physician for fevers. Review of systems finds the patient does not have cough, headache, dysuria, diarrhea, increqased urge of urination, or rash. She does note significant right knee pain with swelling. A urinalysis was ordered during her visit which revealed leukocytes, leukocyte esterase, an…	n with a history of obesity and rheumatoid arthritis, had an emergent appointment with her primary care physician for fevers. Review of systems finds the patient does not have cough, headache, dysuria, diarrhea, increqased urge of urination, or rash. She does note significant right knee pain with swelling. A urinalysis was ordered during her visit which revealed leukocytes, leukocyte esterase, an…	n with a history of obesity and rheumatoid arthritis, had an emergent appointment with her primary care physician for fevers. Review of systems finds the patient does not have cough, headache, dysuria, diarrhea, increqased urge of urination, or rash. She does note significant right knee pain with swelling. A urinalysis was ordered during her visit which revealed leukocytes, leukocyte esterase, an…	0	1	1	1	1	0
67	67	Read the following patient description. Does this patient have a Urinary Tract Infection (UTI)? If yes reply [yes UTI], if no reply [no UTI]. Patient Description: Mr. Thompson, a 65-widowed navy veteran, recently noticed a change in his urine - it had become cloudy. He took himself to his regular physician to have it checked out. He was surprised because he had not been experiencing any pain or d…	No urinary tract infection	Nia	yes this patient has a urinary tract infection	65-widowed navy veteran, recently noticed a change in his urine - it had become cloudy. He took himself to his regular physician to have it checked out. He was surprised because he had not been experiencing any pain or discomfort urinating. His lab results showed elevation in leukocyte esterase and nitrites in his urine. Further tests showed microscopic particles of red blood cells in his urine. …	65-widowed navy veteran, recently noticed a change in his urine - it had become cloudy. He took himself to his regular physician to have it checked out. He was surprised because he had not been experiencing any pain or discomfort urinating. His lab results showed elevation in leukocyte esterase and nitrites in his urine. Further tests showed microscopic particles of red blood cells in his urine. …	65-widowed navy veteran, recently noticed a change in his urine - it had become cloudy. He took himself to his regular physician to have it checked out. He was surprised because he had not been experiencing any pain or discomfort urinating. His lab results showed elevation in leukocyte esterase and nitrites in his urine. Further tests showed microscopic particles of red blood cells in his urine. …	vy veteran, recently noticed a change in his urine - it had become cloudy. He took himself to his regular physician to have it checked out. He was surprised because he had not been experiencing any pain or discomfort urinating. His lab results showed elevation in leukocyte esterase and nitrites in his urine. Further tests showed microscopic particles of red blood cells in his urine. Answer: [yes …	vy veteran, recently noticed a change in his urine - it had become cloudy. He took himself to his regular physician to have it checked out. He was surprised because he had not been experiencing any pain or discomfort urinating. His lab results showed elevation in leukocyte esterase and nitrites in his urine. Further tests showed microscopic particles of red blood cells in his urine. Answer: [no U…	vy veteran, recently noticed a change in his urine - it had become cloudy. He took himself to his regular physician to have it checked out. He was surprised because he had not been experiencing any pain or discomfort urinating. His lab results showed elevation in leukocyte esterase and nitrites in his urine. Further tests showed microscopic particles of red blood cells in his urine. Answer: [yes …	0	0	1	0	1	0
68	68	Read the following patient description. Does this patient have a Urinary Tract Infection (UTI)? If yes reply [yes UTI], if no reply [no UTI]. Patient Description: Jim, a 28-year-old software engineer, noticed his urine was cloudy and dark in color for a few days. A routine checkup revealed elevated levels of leukocytes and a high bacteria count in his urine. It was puzzling to him, given that Jim…	No urinary tract infection	Nia	yes this patient has a urinary tract infection	ld software engineer, noticed his urine was cloudy and dark in color for a few days. A routine checkup revealed elevated levels of leukocytes and a high bacteria count in his urine. It was puzzling to him, given that Jim had not felt any discomfort or increased need to use the bathroom. Answer: [yes UTI] Solution: The patient description mentions that Jim has noticed his urine is cloudy and dark …	ld software engineer, noticed his urine was cloudy and dark in color for a few days. A routine checkup revealed elevated levels of leukocytes and a high bacteria count in his urine. It was puzzling to him, given that Jim had not felt any discomfort or increased need to use the bathroom. Answer: [no UTI]<|end_of_text|>	ld software engineer, noticed his urine was cloudy and dark in color for a few days. A routine checkup revealed elevated levels of leukocytes and a high bacteria count in his urine. It was puzzling to him, given that Jim had not felt any discomfort or increased need to use the bathroom. Answer: [no UTI]<|end_of_text|>	ngineer, noticed his urine was cloudy and dark in color for a few days. A routine checkup revealed elevated levels of leukocytes and a high bacteria count in his urine. It was puzzling to him, given that Jim had not felt any discomfort or increased need to use the bathroom. Answer: [yes UTI] Although Jim did not report any symptoms, the laboratory results suggest that he has a urinary tract infec…	ngineer, noticed his urine was cloudy and dark in color for a few days. A routine checkup revealed elevated levels of leukocytes and a high bacteria count in his urine. It was puzzling to him, given that Jim had not felt any discomfort or increased need to use the bathroom. Answer: [yes UTI] Although Jim did not report any symptoms, the laboratory results suggest that he has a urinary tract infec…	ngineer, noticed his urine was cloudy and dark in color for a few days. A routine checkup revealed elevated levels of leukocytes and a high bacteria count in his urine. It was puzzling to him, given that Jim had not felt any discomfort or increased need to use the bathroom. Answer: [yes UTI] Jim's symptoms of cloudy and dark urine, along with the laboratory results of elevated leukocytes and high…	0	1	1	0	0	0
69	69	Read the following patient description. Does this patient have a Urinary Tract Infection (UTI)? If yes reply [yes UTI], if no reply [no UTI]. Patient Description: A 25-year-old woman attends her regular gynecology appointment. She feels healthy and has no concerns, she is requesting an IUD for birth control. A routine urinalysis test shows an elevated level of white blood cells and presence of ba…	No urinary tract infection	Tom	urinary tract infection	man attends her regular gynecology appointment. She feels healthy and has no concerns, she is requesting an IUD for birth control. A routine urinalysis test shows an elevated level of white blood cells and presence of bacteria. She reports no discomfort in her lower belly, no pain during urination, and no increase in urinary frequency. She is sexually active, screening tests for STIs are negative…	man attends her regular gynecology appointment. She feels healthy and has no concerns, she is requesting an IUD for birth control. A routine urinalysis test shows an elevated level of white blood cells and presence of bacteria. She reports no discomfort in her lower belly, no pain during urination, and no increase in urinary frequency. She is sexually active, screening tests for STIs are negative…	man attends her regular gynecology appointment. She feels healthy and has no concerns, she is requesting an IUD for birth control. A routine urinalysis test shows an elevated level of white blood cells and presence of bacteria. She reports no discomfort in her lower belly, no pain during urination, and no increase in urinary frequency. She is sexually active, screening tests for STIs are negative…	er regular gynecology appointment. She feels healthy and has no concerns, she is requesting an IUD for birth control. A routine urinalysis test shows an elevated level of white blood cells and presence of bacteria. She reports no discomfort in her lower belly, no pain during urination, and no increase in urinary frequency. She is sexually active, screening tests for STIs are negative. The patient…	er regular gynecology appointment. She feels healthy and has no concerns, she is requesting an IUD for birth control. A routine urinalysis test shows an elevated level of white blood cells and presence of bacteria. She reports no discomfort in her lower belly, no pain during urination, and no increase in urinary frequency. She is sexually active, screening tests for STIs are negative. The patient…	er regular gynecology appointment. She feels healthy and has no concerns, she is requesting an IUD for birth control. A routine urinalysis test shows an elevated level of white blood cells and presence of bacteria. She reports no discomfort in her lower belly, no pain during urination, and no increase in urinary frequency. She is sexually active, screening tests for STIs are negative. The patient…	0	1	1	1	1	1
70	70	Read the following patient description. Does this patient have a Urinary Tract Infection (UTI)? If yes reply [yes UTI], if no reply [no UTI]. Patient Description: A 32-year-old female reports nausea and vomiting over the past week. She reports symptoms began after she returned from a trip to Cancun this Sunday. She has crampy upper abdominal discomfort but denies diarrhea, urinary urgency or freq…	No urinary tract infection	Tom	urinary tract infection	male reports nausea and vomiting over the past week. She reports symptoms began after she returned from a trip to Cancun this Sunday. She has crampy upper abdominal discomfort but denies diarrhea, urinary urgency or frequency, fever, chills, lightheadedness. She has been able to drink fluids and keep them down without vomiting. Her CBC and CMp are unremarkable. A urinalysis laboratory test come b…	male reports nausea and vomiting over the past week. She reports symptoms began after she returned from a trip to Cancun this Sunday. She has crampy upper abdominal discomfort but denies diarrhea, urinary urgency or frequency, fever, chills, lightheadedness. She has been able to drink fluids and keep them down without vomiting. Her CBC and CMp are unremarkable. A urinalysis laboratory test come b…	male reports nausea and vomiting over the past week. She reports symptoms began after she returned from a trip to Cancun this Sunday. She has crampy upper abdominal discomfort but denies diarrhea, urinary urgency or frequency, fever, chills, lightheadedness. She has been able to drink fluids and keep them down without vomiting. Her CBC and CMp are unremarkable. A urinalysis laboratory test come b…	nausea and vomiting over the past week. She reports symptoms began after she returned from a trip to Cancun this Sunday. She has crampy upper abdominal discomfort but denies diarrhea, urinary urgency or frequency, fever, chills, lightheadedness. She has been able to drink fluids and keep them down without vomiting. Her CBC and CMp are unremarkable. A urinalysis laboratory test come back positive …	nausea and vomiting over the past week. She reports symptoms began after she returned from a trip to Cancun this Sunday. She has crampy upper abdominal discomfort but denies diarrhea, urinary urgency or frequency, fever, chills, lightheadedness. She has been able to drink fluids and keep them down without vomiting. Her CBC and CMp are unremarkable. A urinalysis laboratory test come back positive …	nausea and vomiting over the past week. She reports symptoms began after she returned from a trip to Cancun this Sunday. She has crampy upper abdominal discomfort but denies diarrhea, urinary urgency or frequency, fever, chills, lightheadedness. She has been able to drink fluids and keep them down without vomiting. Her CBC and CMp are unremarkable. A urinalysis laboratory test come back positive …	0	1	1	1	1	0
71	71	Read the following patient description. Does this patient have a Urinary Tract Infection (UTI)? If yes reply [yes UTI], if no reply [no UTI]. Patient Description: Robert, a 32-year-old male, presented with frequent urination for the past week. He said that he's been waking up multiple times at night to urinate, this is new over the past 3 days, disrupting his sleep. Robert also noticed that his u…	Yes this patient has a UTI	Tom	No urinary tract infection	r-old male, presented with frequent urination for the past week. He said that he's been waking up multiple times at night to urinate, this is new over the past 3 days, disrupting his sleep. Robert also noticed that his urine seemed darker than usual and had an unusual strong odor. He felt pain in his lower stomach, specifically the area below his belly button. Robert reported a low-grade fever. H…	r-old male, presented with frequent urination for the past week. He said that he's been waking up multiple times at night to urinate, this is new over the past 3 days, disrupting his sleep. Robert also noticed that his urine seemed darker than usual and had an unusual strong odor. He felt pain in his lower stomach, specifically the area below his belly button. Robert reported a low-grade fever. H…	r-old male, presented with frequent urination for the past week. He said that he's been waking up multiple times at night to urinate, this is new over the past 3 days, disrupting his sleep. Robert also noticed that his urine seemed darker than usual and had an unusual strong odor. He felt pain in his lower stomach, specifically the area below his belly button. Robert reported a low-grade fever. H…	resented with frequent urination for the past week. He said that he's been waking up multiple times at night to urinate, this is new over the past 3 days, disrupting his sleep. Robert also noticed that his urine seemed darker than usual and had an unusual strong odor. He felt pain in his lower stomach, specifically the area below his belly button. Robert reported a low-grade fever. He recently ha…	resented with frequent urination for the past week. He said that he's been waking up multiple times at night to urinate, this is new over the past 3 days, disrupting his sleep. Robert also noticed that his urine seemed darker than usual and had an unusual strong odor. He felt pain in his lower stomach, specifically the area below his belly button. Robert reported a low-grade fever. He recently ha…	resented with frequent urination for the past week. He said that he's been waking up multiple times at night to urinate, this is new over the past 3 days, disrupting his sleep. Robert also noticed that his urine seemed darker than usual and had an unusual strong odor. He felt pain in his lower stomach, specifically the area below his belly button. Robert reported a low-grade fever. He recently ha…	0	0	0	1	1	1
72	72	Read the following patient description. Does this patient have a Urinary Tract Infection (UTI)? If yes reply [yes UTI], if no reply [no UTI]. Patient Description: A male patient of 73 years sought consultation due to the recent presence of blood in his urine. He had no history of urinary problems, and he showed no typical symptoms of lower urinary tract involvement, painful urination, or increase…	No urinary tract infection	Nia	yes this patient has a urinary tract infection	f 73 years sought consultation due to the recent presence of blood in his urine. He had no history of urinary problems, and he showed no typical symptoms of lower urinary tract involvement, painful urination, or increased urinary frequency. In the physical examination, he didn’t have costovertebral angle tenderness, and his abdomen was soft. Upon laboratory examination, his urine showed the prese…	f 73 years sought consultation due to the recent presence of blood in his urine. He had no history of urinary problems, and he showed no typical symptoms of lower urinary tract involvement, painful urination, or increased urinary frequency. In the physical examination, he didn’t have costovertebral angle tenderness, and his abdomen was soft. Upon laboratory examination, his urine showed the prese…	f 73 years sought consultation due to the recent presence of blood in his urine. He had no history of urinary problems, and he showed no typical symptoms of lower urinary tract involvement, painful urination, or increased urinary frequency. In the physical examination, he didn’t have costovertebral angle tenderness, and his abdomen was soft. Upon laboratory examination, his urine showed the prese…	ught consultation due to the recent presence of blood in his urine. He had no history of urinary problems, and he showed no typical symptoms of lower urinary tract involvement, painful urination, or increased urinary frequency. In the physical examination, he didn’t have costovertebral angle tenderness, and his abdomen was soft. Upon laboratory examination, his urine showed the presence of red an…	ught consultation due to the recent presence of blood in his urine. He had no history of urinary problems, and he showed no typical symptoms of lower urinary tract involvement, painful urination, or increased urinary frequency. In the physical examination, he didn’t have costovertebral angle tenderness, and his abdomen was soft. Upon laboratory examination, his urine showed the presence of red an…	ught consultation due to the recent presence of blood in his urine. He had no history of urinary problems, and he showed no typical symptoms of lower urinary tract involvement, painful urination, or increased urinary frequency. In the physical examination, he didn’t have costovertebral angle tenderness, and his abdomen was soft. Upon laboratory examination, his urine showed the presence of red an…	0	1	1	1	1	0
73	73	Read the following patient description. Does this patient have a Urinary Tract Infection (UTI)? If yes reply [yes UTI], if no reply [no UTI]. Patient Description: Maria, a 35-year-old woman with prior medical history of nephrolithiasis, presents to the ED complaining about consistent vice-like pain in her lower back, near to kidney region, and having fever chills for the past week. Along with thi…	Yes this patient has a UTI	Dhruva	No this patient does not have a urinary tract infection	-old woman with prior medical history of nephrolithiasis, presents to the ED complaining about consistent vice-like pain in her lower back, near to kidney region, and having fever chills for the past week. Along with this, she noticed her urine was cloudy and sometimes it had had traces of blood. Tests from the clinic show elevated nitrite levels and blood in her urine, as well as her sample was …	-old woman with prior medical history of nephrolithiasis, presents to the ED complaining about consistent vice-like pain in her lower back, near to kidney region, and having fever chills for the past week. Along with this, she noticed her urine was cloudy and sometimes it had had traces of blood. Tests from the clinic show elevated nitrite levels and blood in her urine, as well as her sample was …	-old woman with prior medical history of nephrolithiasis, presents to the ED complaining about consistent vice-like pain in her lower back, near to kidney region, and having fever chills for the past week. Along with this, she noticed her urine was cloudy and sometimes it had had traces of blood. Tests from the clinic show elevated nitrite levels and blood in her urine, as well as her sample was …	th prior medical history of nephrolithiasis, presents to the ED complaining about consistent vice-like pain in her lower back, near to kidney region, and having fever chills for the past week. Along with this, she noticed her urine was cloudy and sometimes it had had traces of blood. Tests from the clinic show elevated nitrite levels and blood in her urine, as well as her sample was full of bacte…	th prior medical history of nephrolithiasis, presents to the ED complaining about consistent vice-like pain in her lower back, near to kidney region, and having fever chills for the past week. Along with this, she noticed her urine was cloudy and sometimes it had had traces of blood. Tests from the clinic show elevated nitrite levels and blood in her urine, as well as her sample was full of bacte…	th prior medical history of nephrolithiasis, presents to the ED complaining about consistent vice-like pain in her lower back, near to kidney region, and having fever chills for the past week. Along with this, she noticed her urine was cloudy and sometimes it had had traces of blood. Tests from the clinic show elevated nitrite levels and blood in her urine, as well as her sample was full of bacte…	1	1	1	1	1	0
74	74	Read the following patient description. Does this patient have a Urinary Tract Infection (UTI)? If yes reply [yes UTI], if no reply [no UTI]. Patient Description: A 70-year-old widower and a nursing home resident was brought to the hospital after he was found disoriented and with a mild fever. He had been mostly incontinent but the nursing home staff observed that his urine had been cloudy and ha…	Yes this patient has a UTI	Tom	No urinary tract infection	dower and a nursing home resident was brought to the hospital after he was found disoriented and with a mild fever. He had been mostly incontinent but the nursing home staff observed that his urine had been cloudy and had a strong odor recently. The hospital ran a urine test and it showed an elevated white blood cell count and presence of fecal bacteria in the urine. The patient is tender to palp…	dower and a nursing home resident was brought to the hospital after he was found disoriented and with a mild fever. He had been mostly incontinent but the nursing home staff observed that his urine had been cloudy and had a strong odor recently. The hospital ran a urine test and it showed an elevated white blood cell count and presence of fecal bacteria in the urine. The patient is tender to palp…	dower and a nursing home resident was brought to the hospital after he was found disoriented and with a mild fever. He had been mostly incontinent but the nursing home staff observed that his urine had been cloudy and had a strong odor recently. The hospital ran a urine test and it showed an elevated white blood cell count and presence of fecal bacteria in the urine. The patient is tender to palp…	ursing home resident was brought to the hospital after he was found disoriented and with a mild fever. He had been mostly incontinent but the nursing home staff observed that his urine had been cloudy and had a strong odor recently. The hospital ran a urine test and it showed an elevated white blood cell count and presence of fecal bacteria in the urine. The patient is tender to palpation of the …	ursing home resident was brought to the hospital after he was found disoriented and with a mild fever. He had been mostly incontinent but the nursing home staff observed that his urine had been cloudy and had a strong odor recently. The hospital ran a urine test and it showed an elevated white blood cell count and presence of fecal bacteria in the urine. The patient is tender to palpation of the …	ursing home resident was brought to the hospital after he was found disoriented and with a mild fever. He had been mostly incontinent but the nursing home staff observed that his urine had been cloudy and had a strong odor recently. The hospital ran a urine test and it showed an elevated white blood cell count and presence of fecal bacteria in the urine. The patient is tender to palpation of the …	1	1	1	1	1	1
75	75	Read the following patient description. Does this patient have a Urinary Tract Infection (UTI)? If yes reply [yes UTI], if no reply [no UTI]. Patient Description: Mr. Myers, a 40-year-old man, visited the clinic with complaints of a strong urge to urinate, accompanied by a painful burning sensation when he did. He mentioned that his urine appeared cloudy and noticed small amounts of blood in it. …	Yes this patient has a UTI	Dhruva	No this patient does not have a urinary tract infection	year-old man, visited the clinic with complaints of a strong urge to urinate, accompanied by a painful burning sensation when he did. He mentioned that his urine appeared cloudy and noticed small amounts of blood in it. He reports some associated nausea but has had no episodes of vomiting. He denies fevers, chills, malaise, fatigue, weakness, dizziness, confusion, penile discharge, or any other a…	year-old man, visited the clinic with complaints of a strong urge to urinate, accompanied by a painful burning sensation when he did. He mentioned that his urine appeared cloudy and noticed small amounts of blood in it. He reports some associated nausea but has had no episodes of vomiting. He denies fevers, chills, malaise, fatigue, weakness, dizziness, confusion, penile discharge, or any other a…	year-old man, visited the clinic with complaints of a strong urge to urinate, accompanied by a painful burning sensation when he did. He mentioned that his urine appeared cloudy and noticed small amounts of blood in it. He reports some associated nausea but has had no episodes of vomiting. He denies fevers, chills, malaise, fatigue, weakness, dizziness, confusion, penile discharge, or any other a…	visited the clinic with complaints of a strong urge to urinate, accompanied by a painful burning sensation when he did. He mentioned that his urine appeared cloudy and noticed small amounts of blood in it. He reports some associated nausea but has had no episodes of vomiting. He denies fevers, chills, malaise, fatigue, weakness, dizziness, confusion, penile discharge, or any other acute symptoms …	visited the clinic with complaints of a strong urge to urinate, accompanied by a painful burning sensation when he did. He mentioned that his urine appeared cloudy and noticed small amounts of blood in it. He reports some associated nausea but has had no episodes of vomiting. He denies fevers, chills, malaise, fatigue, weakness, dizziness, confusion, penile discharge, or any other acute symptoms …	visited the clinic with complaints of a strong urge to urinate, accompanied by a painful burning sensation when he did. He mentioned that his urine appeared cloudy and noticed small amounts of blood in it. He reports some associated nausea but has had no episodes of vomiting. He denies fevers, chills, malaise, fatigue, weakness, dizziness, confusion, penile discharge, or any other acute symptoms …	1	1	1	1	1	1
76	76	Read the following patient description. Does this patient have a Urinary Tract Infection (UTI)? If yes reply [yes UTI], if no reply [no UTI]. Patient Description: 72-year-old Bill, a farmer with prior medical history of HSV1, has shown concern over the sudden cloudiness of his urine and seeks medical advice. Without experiencing lower abdominal discomfort or frequent urination, his urine tests su…	No urinary tract infection	Dhruva	yes this patient has a urinary tract infection	, a farmer with prior medical history of HSV1, has shown concern over the sudden cloudiness of his urine and seeks medical advice. Without experiencing lower abdominal discomfort or frequent urination, his urine tests surprisingly indicate an elevated number of WBCs. His urine culture additionally showed >50,000 CFU of enterococcus. Yet, despite these results, Bill remains symptom-free of a typic…	, a farmer with prior medical history of HSV1, has shown concern over the sudden cloudiness of his urine and seeks medical advice. Without experiencing lower abdominal discomfort or frequent urination, his urine tests surprisingly indicate an elevated number of WBCs. His urine culture additionally showed >50,000 CFU of enterococcus. Yet, despite these results, Bill remains symptom-free of a typic…	, a farmer with prior medical history of HSV1, has shown concern over the sudden cloudiness of his urine and seeks medical advice. Without experiencing lower abdominal discomfort or frequent urination, his urine tests surprisingly indicate an elevated number of WBCs. His urine culture additionally showed >50,000 CFU of enterococcus. Yet, despite these results, Bill remains symptom-free of a typic…	th prior medical history of HSV1, has shown concern over the sudden cloudiness of his urine and seeks medical advice. Without experiencing lower abdominal discomfort or frequent urination, his urine tests surprisingly indicate an elevated number of WBCs. His urine culture additionally showed >50,000 CFU of enterococcus. Yet, despite these results, Bill remains symptom-free of a typical urinary tr…	th prior medical history of HSV1, has shown concern over the sudden cloudiness of his urine and seeks medical advice. Without experiencing lower abdominal discomfort or frequent urination, his urine tests surprisingly indicate an elevated number of WBCs. His urine culture additionally showed >50,000 CFU of enterococcus. Yet, despite these results, Bill remains symptom-free of a typical urinary tr…	th prior medical history of HSV1, has shown concern over the sudden cloudiness of his urine and seeks medical advice. Without experiencing lower abdominal discomfort or frequent urination, his urine tests surprisingly indicate an elevated number of WBCs. His urine culture additionally showed >50,000 CFU of enterococcus. Yet, despite these results, Bill remains symptom-free of a typical urinary tr…	0	1	1	1	1	0
77	77	Read the following patient description. Does this patient have a Urinary Tract Infection (UTI)? If yes reply [yes UTI], if no reply [no UTI]. Patient Description: A 52-year-old CEO of a tech company complained to her doctor about her urine being "dark in color and cloudy" during her annual physical check-up. Despite her busy and stressful lifestyle, she maintained a balanced diet, had regular exe…	No urinary tract infection	Tom	urinary tract infection	O of a tech company complained to her doctor about her urine being "dark in color and cloudy" during her annual physical check-up. Despite her busy and stressful lifestyle, she maintained a balanced diet, had regular exercise, and had no known health issues. She hasn't felt any lower abdominal pain, painful sensation when urinating, and also had no increase in her need to urinate. A subsequent la…	O of a tech company complained to her doctor about her urine being "dark in color and cloudy" during her annual physical check-up. Despite her busy and stressful lifestyle, she maintained a balanced diet, had regular exercise, and had no known health issues. She hasn't felt any lower abdominal pain, painful sensation when urinating, and also had no increase in her need to urinate. A subsequent la…	O of a tech company complained to her doctor about her urine being "dark in color and cloudy" during her annual physical check-up. Despite her busy and stressful lifestyle, she maintained a balanced diet, had regular exercise, and had no known health issues. She hasn't felt any lower abdominal pain, painful sensation when urinating, and also had no increase in her need to urinate. A subsequent la…	ompany complained to her doctor about her urine being "dark in color and cloudy" during her annual physical check-up. Despite her busy and stressful lifestyle, she maintained a balanced diet, had regular exercise, and had no known health issues. She hasn't felt any lower abdominal pain, painful sensation when urinating, and also had no increase in her need to urinate. A subsequent laboratory test…	ompany complained to her doctor about her urine being "dark in color and cloudy" during her annual physical check-up. Despite her busy and stressful lifestyle, she maintained a balanced diet, had regular exercise, and had no known health issues. She hasn't felt any lower abdominal pain, painful sensation when urinating, and also had no increase in her need to urinate. A subsequent laboratory test…	ompany complained to her doctor about her urine being "dark in color and cloudy" during her annual physical check-up. Despite her busy and stressful lifestyle, she maintained a balanced diet, had regular exercise, and had no known health issues. She hasn't felt any lower abdominal pain, painful sensation when urinating, and also had no increase in her need to urinate. A subsequent laboratory test…	0	1	1	1	1	0
78	78	Read the following patient description. Does this patient have a Urinary Tract Infection (UTI)? If yes reply [yes UTI], if no reply [no UTI]. Patient Description: A 30-year-old male visits the emergency room with intense pain in the lower back, fever, chills, and nausea. He describes a frequent urge to urinate, often passing only small volumes of cloudy urine each time. Blood tests show an elevat…	Yes this patient has a UTI	Dhruva	No this patient does not have a urinary tract infection	le visits the emergency room with intense pain in the lower back, fever, chills, and nausea. He describes a frequent urge to urinate, often passing only small volumes of cloudy urine each time. Blood tests show an elevated white blood cell count. The patient's urine sample also tests positive for leukocyte esterase and nitrites with white blood cells casts. Answer: [yes UTI] [no UTI] [unsure] [ot…	le visits the emergency room with intense pain in the lower back, fever, chills, and nausea. He describes a frequent urge to urinate, often passing only small volumes of cloudy urine each time. Blood tests show an elevated white blood cell count. The patient's urine sample also tests positive for leukocyte esterase and nitrites with white blood cells casts. Answer: [yes UTI]<|end_of_text|>	le visits the emergency room with intense pain in the lower back, fever, chills, and nausea. He describes a frequent urge to urinate, often passing only small volumes of cloudy urine each time. Blood tests show an elevated white blood cell count. The patient's urine sample also tests positive for leukocyte esterase and nitrites with white blood cells casts. Answer: [yes UTI]<|end_of_text|>	emergency room with intense pain in the lower back, fever, chills, and nausea. He describes a frequent urge to urinate, often passing only small volumes of cloudy urine each time. Blood tests show an elevated white blood cell count. The patient's urine sample also tests positive for leukocyte esterase and nitrites with white blood cells casts. Answer: [yes UTI]</s>	emergency room with intense pain in the lower back, fever, chills, and nausea. He describes a frequent urge to urinate, often passing only small volumes of cloudy urine each time. Blood tests show an elevated white blood cell count. The patient's urine sample also tests positive for leukocyte esterase and nitrites with white blood cells casts. Answer: [yes UTI] Justification: The patient's sympto…	emergency room with intense pain in the lower back, fever, chills, and nausea. He describes a frequent urge to urinate, often passing only small volumes of cloudy urine each time. Blood tests show an elevated white blood cell count. The patient's urine sample also tests positive for leukocyte esterase and nitrites with white blood cells casts. Answer: [yes UTI] The patient's symptoms and laborato…	0	1	1	1	1	1
79	79	Read the following patient description. Does this patient have a Urinary Tract Infection (UTI)? If yes reply [yes UTI], if no reply [no UTI]. Patient Description: A 55-year-old man presented to the clinic for his annual check-up. He reported feeling healthy, with no complaints of abdominal pain or difficulty urinating. Upon examination, his urine sample was described as slightly cloudy. Lab resul…	No urinary tract infection	Tom	urinary tract infection	n presented to the clinic for his annual check-up. He reported feeling healthy, with no complaints of abdominal pain or difficulty urinating. Upon examination, his urine sample was described as slightly cloudy. Lab results showed an increase in leukocyte esterase and bacteria in his urine. Still, he denied any urinary frequency, difficulty, urgency, or discomfort. Answer: [no UTI] (The patient do…	n presented to the clinic for his annual check-up. He reported feeling healthy, with no complaints of abdominal pain or difficulty urinating. Upon examination, his urine sample was described as slightly cloudy. Lab results showed an increase in leukocyte esterase and bacteria in his urine. Still, he denied any urinary frequency, difficulty, urgency, or discomfort. Answer: [no UTI]<|end_of_text|>	n presented to the clinic for his annual check-up. He reported feeling healthy, with no complaints of abdominal pain or difficulty urinating. Upon examination, his urine sample was described as slightly cloudy. Lab results showed an increase in leukocyte esterase and bacteria in his urine. Still, he denied any urinary frequency, difficulty, urgency, or discomfort. Answer: [no UTI]<|end_of_text|>	o the clinic for his annual check-up. He reported feeling healthy, with no complaints of abdominal pain or difficulty urinating. Upon examination, his urine sample was described as slightly cloudy. Lab results showed an increase in leukocyte esterase and bacteria in his urine. Still, he denied any urinary frequency, difficulty, urgency, or discomfort. Answer: [no UTI] Explanation: The patient's u…	o the clinic for his annual check-up. He reported feeling healthy, with no complaints of abdominal pain or difficulty urinating. Upon examination, his urine sample was described as slightly cloudy. Lab results showed an increase in leukocyte esterase and bacteria in his urine. Still, he denied any urinary frequency, difficulty, urgency, or discomfort. Answer: [no UTI] Explanation: The presence of…	o the clinic for his annual check-up. He reported feeling healthy, with no complaints of abdominal pain or difficulty urinating. Upon examination, his urine sample was described as slightly cloudy. Lab results showed an increase in leukocyte esterase and bacteria in his urine. Still, he denied any urinary frequency, difficulty, urgency, or discomfort. Answer: [no UTI (asymptomatic bacteriuria)] T…	0	1	1	1	1	0
80	80	Read the following patient description. Does this patient have a Urinary Tract Infection (UTI)? If yes reply [yes UTI], if no reply [no UTI]. Patient Description: Mrs. Connolly, a 61-year-old woman, presented to the emergency department complaining of pain during urination, which she began experiencing two days ago. She also notes an increased frequency in her urinary habits. Mrs. Connolly denies…	Yes this patient has a UTI	Nia	No this patient does not have a urinary tract infection	61-year-old woman, presented to the emergency department complaining of pain during urination, which she began experiencing two days ago. She also notes an increased frequency in her urinary habits. Mrs. Connolly denies having a fever or any abdominal discomfort. Urinalysis was conducted, and the report showed a high number of leukocytes and epithelial cells. Answer: [yes UTI] or [no UTI] based o…	61-year-old woman, presented to the emergency department complaining of pain during urination, which she began experiencing two days ago. She also notes an increased frequency in her urinary habits. Mrs. Connolly denies having a fever or any abdominal discomfort. Urinalysis was conducted, and the report showed a high number of leukocytes and epithelial cells. Answer: [yes UTI]<|end_of_text|>	61-year-old woman, presented to the emergency department complaining of pain during urination, which she began experiencing two days ago. She also notes an increased frequency in her urinary habits. Mrs. Connolly denies having a fever or any abdominal discomfort. Urinalysis was conducted, and the report showed a high number of leukocytes and epithelial cells. Answer: [yes UTI]<|end_of_text|>	woman, presented to the emergency department complaining of pain during urination, which she began experiencing two days ago. She also notes an increased frequency in her urinary habits. Mrs. Connolly denies having a fever or any abdominal discomfort. Urinalysis was conducted, and the report showed a high number of leukocytes and epithelial cells. Answer: [yes UTI]</s>	woman, presented to the emergency department complaining of pain during urination, which she began experiencing two days ago. She also notes an increased frequency in her urinary habits. Mrs. Connolly denies having a fever or any abdominal discomfort. Urinalysis was conducted, and the report showed a high number of leukocytes and epithelial cells. Answer: [yes UTI]</s>	woman, presented to the emergency department complaining of pain during urination, which she began experiencing two days ago. She also notes an increased frequency in her urinary habits. Mrs. Connolly denies having a fever or any abdominal discomfort. Urinalysis was conducted, and the report showed a high number of leukocytes and epithelial cells. Answer: [yes UTI] The symptoms described, such as…	0	1	1	1	1	1
81	81	Read the following patient description. Does this patient have a Urinary Tract Infection (UTI)? If yes reply [yes UTI], if no reply [no UTI]. Patient Description: Mr. Granger, a 67-year-old retired educator, is reporting a series of concerning symptoms. He has a history of ulcerative colitis s/p colectomy and ileostomy. He's been having lower abdominal discomfort. His output from his ostomy has b…	Yes this patient has a UTI	Tom	No urinary tract infection	7-year-old retired educator, is reporting a series of concerning symptoms. He has a history of ulcerative colitis s/p colectomy and ileostomy. He's been having lower abdominal discomfort. His output from his ostomy has been normal. His only medication is Stelara for his UC. He reports a low grade fever but it is subjective as he does not have a thermometer to definitively measure it. On the occas…	7-year-old retired educator, is reporting a series of concerning symptoms. He has a history of ulcerative colitis s/p colectomy and ileostomy. He's been having lower abdominal discomfort. His output from his ostomy has been normal. His only medication is Stelara for his UC. He reports a low grade fever but it is subjective as he does not have a thermometer to definitively measure it. On the occas…	7-year-old retired educator, is reporting a series of concerning symptoms. He has a history of ulcerative colitis s/p colectomy and ileostomy. He's been having lower abdominal discomfort. His output from his ostomy has been normal. His only medication is Stelara for his UC. He reports a low grade fever but it is subjective as he does not have a thermometer to definitively measure it. On the occas…	tired educator, is reporting a series of concerning symptoms. He has a history of ulcerative colitis s/p colectomy and ileostomy. He's been having lower abdominal discomfort. His output from his ostomy has been normal. His only medication is Stelara for his UC. He reports a low grade fever but it is subjective as he does not have a thermometer to definitively measure it. On the occasions that he …	tired educator, is reporting a series of concerning symptoms. He has a history of ulcerative colitis s/p colectomy and ileostomy. He's been having lower abdominal discomfort. His output from his ostomy has been normal. His only medication is Stelara for his UC. He reports a low grade fever but it is subjective as he does not have a thermometer to definitively measure it. On the occasions that he …	tired educator, is reporting a series of concerning symptoms. He has a history of ulcerative colitis s/p colectomy and ileostomy. He's been having lower abdominal discomfort. His output from his ostomy has been normal. His only medication is Stelara for his UC. He reports a low grade fever but it is subjective as he does not have a thermometer to definitively measure it. On the occasions that he …	1	0	1	1	1	1
82	82	Read the following patient description. Does this patient have a Urinary Tract Infection (UTI)? If yes reply [yes UTI], if no reply [no UTI]. Patient Description: A 68-year-old male with multiple sclerosis presents with a general run-down feeling and a decrease in appetite. He has not experienced any pain during urination or fever, nor is he urinating more frequently than usual. Physical examinat…	No urinary tract infection	Nia	yes this patient has a urinary tract infection	le with multiple sclerosis presents with a general run-down feeling and a decrease in appetite. He has not experienced any pain during urination or fever, nor is he urinating more frequently than usual. Physical examination excludes costovertebral tenderness and suprapubic pain. Urinalysis shows increased levels of bacteria and leukocytes in his urine. Answer: [yes UTI] (Note: This answer is inco…	le with multiple sclerosis presents with a general run-down feeling and a decrease in appetite. He has not experienced any pain during urination or fever, nor is he urinating more frequently than usual. Physical examination excludes costovertebral tenderness and suprapubic pain. Urinalysis shows increased levels of bacteria and leukocytes in his urine. Answer: [no UTI]<|end_of_text|>	le with multiple sclerosis presents with a general run-down feeling and a decrease in appetite. He has not experienced any pain during urination or fever, nor is he urinating more frequently than usual. Physical examination excludes costovertebral tenderness and suprapubic pain. Urinalysis shows increased levels of bacteria and leukocytes in his urine. Answer: [no UTI]<|end_of_text|>	ple sclerosis presents with a general run-down feeling and a decrease in appetite. He has not experienced any pain during urination or fever, nor is he urinating more frequently than usual. Physical examination excludes costovertebral tenderness and suprapubic pain. Urinalysis shows increased levels of bacteria and leukocytes in his urine. Answer: [no UTI] Although the urinalysis shows increased …	ple sclerosis presents with a general run-down feeling and a decrease in appetite. He has not experienced any pain during urination or fever, nor is he urinating more frequently than usual. Physical examination excludes costovertebral tenderness and suprapubic pain. Urinalysis shows increased levels of bacteria and leukocytes in his urine. Answer: [no UTI] Justification: The patient's symptoms do…	ple sclerosis presents with a general run-down feeling and a decrease in appetite. He has not experienced any pain during urination or fever, nor is he urinating more frequently than usual. Physical examination excludes costovertebral tenderness and suprapubic pain. Urinalysis shows increased levels of bacteria and leukocytes in his urine. Answer: [yes UTI] The patient's urinalysis results indica…	0	1	1	1	1	0
83	83	Read the following patient description. Does this patient have a Urinary Tract Infection (UTI)? If yes reply [yes UTI], if no reply [no UTI]. Patient Description: A 60-year-old woman with prior medical history of borderline personality disorder came to the clinic complaining about cloudy and smelly urine. She reported no pain or discomfort while urinating and no increase in urinary frequency. The…	No urinary tract infection	Dhruva	yes this patient has a urinary tract infection	man with prior medical history of borderline personality disorder came to the clinic complaining about cloudy and smelly urine. She reported no pain or discomfort while urinating and no increase in urinary frequency. The patient also denied having any fever or lower back pain. Temperature is 98.6. Vitals are wnl. Laboratory tests indicated bacteria and nitrites in her urine. Furthermore, traces o…	man with prior medical history of borderline personality disorder came to the clinic complaining about cloudy and smelly urine. She reported no pain or discomfort while urinating and no increase in urinary frequency. The patient also denied having any fever or lower back pain. Temperature is 98.6. Vitals are wnl. Laboratory tests indicated bacteria and nitrites in her urine. Furthermore, traces o…	man with prior medical history of borderline personality disorder came to the clinic complaining about cloudy and smelly urine. She reported no pain or discomfort while urinating and no increase in urinary frequency. The patient also denied having any fever or lower back pain. Temperature is 98.6. Vitals are wnl. Laboratory tests indicated bacteria and nitrites in her urine. Furthermore, traces o…	r medical history of borderline personality disorder came to the clinic complaining about cloudy and smelly urine. She reported no pain or discomfort while urinating and no increase in urinary frequency. The patient also denied having any fever or lower back pain. Temperature is 98.6. Vitals are wnl. Laboratory tests indicated bacteria and nitrites in her urine. Furthermore, traces of blood were …	r medical history of borderline personality disorder came to the clinic complaining about cloudy and smelly urine. She reported no pain or discomfort while urinating and no increase in urinary frequency. The patient also denied having any fever or lower back pain. Temperature is 98.6. Vitals are wnl. Laboratory tests indicated bacteria and nitrites in her urine. Furthermore, traces of blood were …	r medical history of borderline personality disorder came to the clinic complaining about cloudy and smelly urine. She reported no pain or discomfort while urinating and no increase in urinary frequency. The patient also denied having any fever or lower back pain. Temperature is 98.6. Vitals are wnl. Laboratory tests indicated bacteria and nitrites in her urine. Furthermore, traces of blood were …	0	1	1	1	1	0
84	84	Read the following patient description. Does this patient have a Urinary Tract Infection (UTI)? If yes reply [yes UTI], if no reply [no UTI]. Patient Description: A 35-year-old female with no prior medical history presented to the clinic for a routine physical exam. She was generally healthy, but recent lab results showed indications of pyuria. She had elevated leukocytes found in her urine sampl…	No urinary tract infection	Dhruva	yes this patient has a urinary tract infection	male with no prior medical history presented to the clinic for a routine physical exam. She was generally healthy, but recent lab results showed indications of pyuria. She had elevated leukocytes found in her urine sample. Even so, the patient denied experiencing any symptoms such as lower abdominal pain, discomfort when urinating, or frequent urination. Upon further investigation, her urine was …	male with no prior medical history presented to the clinic for a routine physical exam. She was generally healthy, but recent lab results showed indications of pyuria. She had elevated leukocytes found in her urine sample. Even so, the patient denied experiencing any symptoms such as lower abdominal pain, discomfort when urinating, or frequent urination. Upon further investigation, her urine was …	male with no prior medical history presented to the clinic for a routine physical exam. She was generally healthy, but recent lab results showed indications of pyuria. She had elevated leukocytes found in her urine sample. Even so, the patient denied experiencing any symptoms such as lower abdominal pain, discomfort when urinating, or frequent urination. Upon further investigation, her urine was …	prior medical history presented to the clinic for a routine physical exam. She was generally healthy, but recent lab results showed indications of pyuria. She had elevated leukocytes found in her urine sample. Even so, the patient denied experiencing any symptoms such as lower abdominal pain, discomfort when urinating, or frequent urination. Upon further investigation, her urine was found to be a…	prior medical history presented to the clinic for a routine physical exam. She was generally healthy, but recent lab results showed indications of pyuria. She had elevated leukocytes found in her urine sample. Even so, the patient denied experiencing any symptoms such as lower abdominal pain, discomfort when urinating, or frequent urination. Upon further investigation, her urine was found to be a…	prior medical history presented to the clinic for a routine physical exam. She was generally healthy, but recent lab results showed indications of pyuria. She had elevated leukocytes found in her urine sample. Even so, the patient denied experiencing any symptoms such as lower abdominal pain, discomfort when urinating, or frequent urination. Upon further investigation, her urine was found to be a…	0	1	1	1	1	0
85	85	Read the following patient description. Does this patient have a Urinary Tract Infection (UTI)? If yes reply [yes UTI], if no reply [no UTI]. Patient Description: John, a 57-year-old man with prior medical history of severe COPD and tobacco use, was admitted to ICU for treatment of pneumonia and respiratory failure. He was intubated and a foley catheter was placed. He was subsequently extubated a…	No urinary tract infection	Dhruva	yes this patient has a urinary tract infection	old man with prior medical history of severe COPD and tobacco use, was admitted to ICU for treatment of pneumonia and respiratory failure. He was intubated and a foley catheter was placed. He was subsequently extubated and foley cath was removed once his condition had improved and transferred to. This morning, he mentioned to his hospitalist that his urine has been looking cloudy today but he had…	old man with prior medical history of severe COPD and tobacco use, was admitted to ICU for treatment of pneumonia and respiratory failure. He was intubated and a foley catheter was placed. He was subsequently extubated and foley cath was removed once his condition had improved and transferred to. This morning, he mentioned to his hospitalist that his urine has been looking cloudy today but he had…	old man with prior medical history of severe COPD and tobacco use, was admitted to ICU for treatment of pneumonia and respiratory failure. He was intubated and a foley catheter was placed. He was subsequently extubated and foley cath was removed once his condition had improved and transferred to. This morning, he mentioned to his hospitalist that his urine has been looking cloudy today but he had…	prior medical history of severe COPD and tobacco use, was admitted to ICU for treatment of pneumonia and respiratory failure. He was intubated and a foley catheter was placed. He was subsequently extubated and foley cath was removed once his condition had improved and transferred to . This morning, he mentioned to his hospitalist that his urine has been looking cloudy today but he had no other di…	prior medical history of severe COPD and tobacco use, was admitted to ICU for treatment of pneumonia and respiratory failure. He was intubated and a foley catheter was placed. He was subsequently extubated and foley cath was removed once his condition had improved and transferred to . This morning, he mentioned to his hospitalist that his urine has been looking cloudy today but he had no other di…	prior medical history of severe COPD and tobacco use, was admitted to ICU for treatment of pneumonia and respiratory failure. He was intubated and a foley catheter was placed. He was subsequently extubated and foley cath was removed once his condition had improved and transferred to . This morning, he mentioned to his hospitalist that his urine has been looking cloudy today but he had no other di…	1	1	1	1	1	0
86	86	Read the following patient description. Does this patient have a Urinary Tract Infection (UTI)? If yes reply [yes UTI], if no reply [no UTI]. Patient Description: A 30-year-old female with prior medical history of generalized anxiety disorder came to the clinic complaining of mild fever and general weakness. She does report a mild cough and sore throat. She had no lower abdominal pain or any urin…	No urinary tract infection	Dhruva	yes this patient has a urinary tract infection	male with prior medical history of generalized anxiety disorder came to the clinic complaining of mild fever and general weakness. She does report a mild cough and sore throat. She had no lower abdominal pain or any urinary complaints. Urinalysis revealed pyuria and bacteriuria, but there was no presence of nitrites or blood in her urine samples. Answer: [no UTI] (The patient has pyuria and bacte…	male with prior medical history of generalized anxiety disorder came to the clinic complaining of mild fever and general weakness. She does report a mild cough and sore throat. She had no lower abdominal pain or any urinary complaints. Urinalysis revealed pyuria and bacteriuria, but there was no presence of nitrites or blood in her urine samples. Answer: [no UTI]<|end_of_text|>	male with prior medical history of generalized anxiety disorder came to the clinic complaining of mild fever and general weakness. She does report a mild cough and sore throat. She had no lower abdominal pain or any urinary complaints. Urinalysis revealed pyuria and bacteriuria, but there was no presence of nitrites or blood in her urine samples. Answer: [no UTI]<|end_of_text|>	or medical history of generalized anxiety disorder came to the clinic complaining of mild fever and general weakness. She does report a mild cough and sore throat. She had no lower abdominal pain or any urinary complaints. Urinalysis revealed pyuria and bacteriuria, but there was no presence of nitrites or blood in her urine samples. Answer: [no UTI] The patient's symptoms of fever, weakness, mil…	or medical history of generalized anxiety disorder came to the clinic complaining of mild fever and general weakness. She does report a mild cough and sore throat. She had no lower abdominal pain or any urinary complaints. Urinalysis revealed pyuria and bacteriuria, but there was no presence of nitrites or blood in her urine samples. Answer: [no UTI] The patient's symptoms of fever, weakness, mil…	or medical history of generalized anxiety disorder came to the clinic complaining of mild fever and general weakness. She does report a mild cough and sore throat. She had no lower abdominal pain or any urinary complaints. Urinalysis revealed pyuria and bacteriuria, but there was no presence of nitrites or blood in her urine samples. Answer: [no UTI] The patient's symptoms of fever, cough, and so…	0	1	1	1	1	1
87	87	Read the following patient description. Does this patient have a Urinary Tract Infection (UTI)? If yes reply [yes UTI], if no reply [no UTI]. Patient Description: A 52-year-old female has noticed an unusual cloudy appearance in her urine along with a bad smell. Her past medical history is significant for hypertension and hyperlipidemia. Her medications are hydrochlorothiazide and atorvastatin. Sh…	Yes this patient has a UTI	Tom	No urinary tract infection	male has noticed an unusual cloudy appearance in her urine along with a bad smell. Her past medical history is significant for hypertension and hyperlipidemia. Her medications are hydrochlorothiazide and atorvastatin. She also mentions a tingling sensation while urinating. Lab tests showed an increase in white blood cells and bacterial cells, and positive leukocyte esterase in the urine. Answer: …	male has noticed an unusual cloudy appearance in her urine along with a bad smell. Her past medical history is significant for hypertension and hyperlipidemia. Her medications are hydrochlorothiazide and atorvastatin. She also mentions a tingling sensation while urinating. Lab tests showed an increase in white blood cells and bacterial cells, and positive leukocyte esterase in the urine. Answer: …	male has noticed an unusual cloudy appearance in her urine along with a bad smell. Her past medical history is significant for hypertension and hyperlipidemia. Her medications are hydrochlorothiazide and atorvastatin. She also mentions a tingling sensation while urinating. Lab tests showed an increase in white blood cells and bacterial cells, and positive leukocyte esterase in the urine. Answer: …	ced an unusual cloudy appearance in her urine along with a bad smell. Her past medical history is significant for hypertension and hyperlipidemia. Her medications are hydrochlorothiazide and atorvastatin. She also mentions a tingling sensation while urinating. Lab tests showed an increase in white blood cells and bacterial cells, and positive leukocyte esterase in the urine. Answer: [yes UTI]</s>	ced an unusual cloudy appearance in her urine along with a bad smell. Her past medical history is significant for hypertension and hyperlipidemia. Her medications are hydrochlorothiazide and atorvastatin. She also mentions a tingling sensation while urinating. Lab tests showed an increase in white blood cells and bacterial cells, and positive leukocyte esterase in the urine. Answer: [yes UTI]</s>	ced an unusual cloudy appearance in her urine along with a bad smell. Her past medical history is significant for hypertension and hyperlipidemia. Her medications are hydrochlorothiazide and atorvastatin. She also mentions a tingling sensation while urinating. Lab tests showed an increase in white blood cells and bacterial cells, and positive leukocyte esterase in the urine. Answer: [yes UTI] The…	1	1	1	1	1	1
88	88	Read the following patient description. Does this patient have a Urinary Tract Infection (UTI)? If yes reply [yes UTI], if no reply [no UTI]. Patient Description: Greg, a 39-year-old with a history of erectile dysfunction and polycystic kidney disease, presents with abdominal pain and a frequent intense urge to urinate but usually passes only small amounts at a time. The abdominal pain is located…	Yes this patient has a UTI	Tom	No urinary tract infection	old with a history of erectile dysfunction and polycystic kidney disease, presents with abdominal pain and a frequent intense urge to urinate but usually passes only small amounts at a time. The abdominal pain is located over his pubic bone. He denies back pain or upper abdominal pain. Laboratory testing of Greg's urine sample reveals the presence of leukocyte esterase, and a high number of bacte…	old with a history of erectile dysfunction and polycystic kidney disease, presents with abdominal pain and a frequent intense urge to urinate but usually passes only small amounts at a time. The abdominal pain is located over his pubic bone. He denies back pain or upper abdominal pain. Laboratory testing of Greg's urine sample reveals the presence of leukocyte esterase, and a high number of bacte…	old with a history of erectile dysfunction and polycystic kidney disease, presents with abdominal pain and a frequent intense urge to urinate but usually passes only small amounts at a time. The abdominal pain is located over his pubic bone. He denies back pain or upper abdominal pain. Laboratory testing of Greg's urine sample reveals the presence of leukocyte esterase, and a high number of bacte…	story of erectile dysfunction and polycystic kidney disease, presents with abdominal pain and a frequent intense urge to urinate but usually passes only small amounts at a time. The abdominal pain is located over his pubic bone. He denies back pain or upper abdominal pain. Laboratory testing of Greg's urine sample reveals the presence of leukocyte esterase, and a high number of bacteria (bacteriu…	story of erectile dysfunction and polycystic kidney disease, presents with abdominal pain and a frequent intense urge to urinate but usually passes only small amounts at a time. The abdominal pain is located over his pubic bone. He denies back pain or upper abdominal pain. Laboratory testing of Greg's urine sample reveals the presence of leukocyte esterase, and a high number of bacteria (bacteriu…	story of erectile dysfunction and polycystic kidney disease, presents with abdominal pain and a frequent intense urge to urinate but usually passes only small amounts at a time. The abdominal pain is located over his pubic bone. He denies back pain or upper abdominal pain. Laboratory testing of Greg's urine sample reveals the presence of leukocyte esterase, and a high number of bacteria (bacteriu…	1	0	1	1	1	1
89	89	Read the following patient description. Does this patient have a Urinary Tract Infection (UTI)? If yes reply [yes UTI], if no reply [no UTI]. Patient Description: A 70-year-old male with a history of diabetes and hypertension came with complaints of occasional foggy urine for the past month. He denied having any pain during urination or an urge to urinate frequently. His lab results showed notabl…	No urinary tract infection	Nia	yes this patient has a urinary tract infection	le with a history of diabetes and hypertension came with complaints of occasional foggy urine for the past month. He denied having any pain during urination or an urge to urinate frequently. His lab results showed notable amounts of red and white blood cells. Answer: [yes UTI] [no UTI] Answer: no UTI Read the following patient description. Does this patient have a Urinary Tract Infection (UTI)? I…	le with a history of diabetes and hypertension came with complaints of occasional foggy urine for the past month. He denied having any pain during urination or an urge to urinate frequently. His lab results showed notable amounts of red and white blood cells. Answer: [no UTI]<|end_of_text|>	le with a history of diabetes and hypertension came with complaints of occasional foggy urine for the past month. He denied having any pain during urination or an urge to urinate frequently. His lab results showed notable amounts of red and white blood cells. Answer: [no UTI]<|end_of_text|>	tory of diabetes and hypertension came with complaints of occasional foggy urine for the past month. He denied having any pain during urination or an urge to urinate frequently. His lab results showed notable amounts of red and white blood cells. Answer: [no UTI] Although the patient's lab results indicate the presence of red and white blood cells in his urine, the absence of symptoms such as pai…	tory of diabetes and hypertension came with complaints of occasional foggy urine for the past month. He denied having any pain during urination or an urge to urinate frequently. His lab results showed notable amounts of red and white blood cells. Answer: [no UTI] Although the patient's lab results indicate the presence of red and white blood cells in his urine, the absence of symptoms such as pai…	tory of diabetes and hypertension came with complaints of occasional foggy urine for the past month. He denied having any pain during urination or an urge to urinate frequently. His lab results showed notable amounts of red and white blood cells. Answer: [yes UTI] The presence of red and white blood cells in the urine is a common sign of a urinary tract infection. The patient's age, medical histo…	0	1	1	1	1	0
90	90	Read the following patient description. Does this patient have a Urinary Tract Infection (UTI)? If yes reply [yes UTI], if no reply [no UTI]. Patient Description: Mina, a 46-year-old woman, came in complaining of a tingling sensation during urination for the past two days. She described it as an uncomfortable needle-like feeling each time she visited the bathroom. Mina couldn't help but rush to t…	Yes this patient has a UTI	Tom	No urinary tract infection	old woman, came in complaining of a tingling sensation during urination for the past two days. She described it as an uncomfortable needle-like feeling each time she visited the bathroom. Mina couldn't help but rush to the washroom every few hours, and she can't recall experiencing anything like this before. She also noticed a cloudy appearance of her urine. Her urinalysis showed positive for leu…	old woman, came in complaining of a tingling sensation during urination for the past two days. She described it as an uncomfortable needle-like feeling each time she visited the bathroom. Mina couldn't help but rush to the washroom every few hours, and she can't recall experiencing anything like this before. She also noticed a cloudy appearance of her urine. Her urinalysis showed positive for leu…	old woman, came in complaining of a tingling sensation during urination for the past two days. She described it as an uncomfortable needle-like feeling each time she visited the bathroom. Mina couldn't help but rush to the washroom every few hours, and she can't recall experiencing anything like this before. She also noticed a cloudy appearance of her urine. Her urinalysis showed positive for leu…	me in complaining of a tingling sensation during urination for the past two days. She described it as an uncomfortable needle-like feeling each time she visited the bathroom. Mina couldn't help but rush to the washroom every few hours, and she can't recall experiencing anything like this before. She also noticed a cloudy appearance of her urine. Her urinalysis showed positive for leukocyte estera…	me in complaining of a tingling sensation during urination for the past two days. She described it as an uncomfortable needle-like feeling each time she visited the bathroom. Mina couldn't help but rush to the washroom every few hours, and she can't recall experiencing anything like this before. She also noticed a cloudy appearance of her urine. Her urinalysis showed positive for leukocyte estera…	me in complaining of a tingling sensation during urination for the past two days. She described it as an uncomfortable needle-like feeling each time she visited the bathroom. Mina couldn't help but rush to the washroom every few hours, and she can't recall experiencing anything like this before. She also noticed a cloudy appearance of her urine. Her urinalysis showed positive for leukocyte estera…	1	1	1	1	1	1
91	91	Read the following patient description. Does this patient have a Urinary Tract Infection (UTI)? If yes reply [yes UTI], if no reply [no UTI]. Patient Description: A 72-year-old woman with past medical history of recurrent UTIs presents for an annual wellness examination. She is in good health and reports no concerns. However, her urine appears cloudy and a subsequent dipstick test comes back posi…	No urinary tract infection	Dhruva	yes this patient has a urinary tract infection	man with past medical history of recurrent UTIs presents for an annual wellness examination. She is in good health and reports no concerns. However, her urine appears cloudy and a subsequent dipstick test comes back positive for leukocyte esterase. Lab results later confirm bacteriuria on urine culture. Gram stain shows GNRs. Despite these findings, the patient denies experiencing any discomfort …	man with past medical history of recurrent UTIs presents for an annual wellness examination. She is in good health and reports no concerns. However, her urine appears cloudy and a subsequent dipstick test comes back positive for leukocyte esterase. Lab results later confirm bacteriuria on urine culture. Gram stain shows GNRs. Despite these findings, the patient denies experiencing any discomfort …	man with past medical history of recurrent UTIs presents for an annual wellness examination. She is in good health and reports no concerns. However, her urine appears cloudy and a subsequent dipstick test comes back positive for leukocyte esterase. Lab results later confirm bacteriuria on urine culture. Gram stain shows GNRs. Despite these findings, the patient denies experiencing any discomfort …	medical history of recurrent UTIs presents for an annual wellness examination. She is in good health and reports no concerns. However, her urine appears cloudy and a subsequent dipstick test comes back positive for leukocyte esterase. Lab results later confirm bacteriuria on urine culture. Gram stain shows GNRs. Despite these findings, the patient denies experiencing any discomfort in her lower a…	medical history of recurrent UTIs presents for an annual wellness examination. She is in good health and reports no concerns. However, her urine appears cloudy and a subsequent dipstick test comes back positive for leukocyte esterase. Lab results later confirm bacteriuria on urine culture. Gram stain shows GNRs. Despite these findings, the patient denies experiencing any discomfort in her lower a…	medical history of recurrent UTIs presents for an annual wellness examination. She is in good health and reports no concerns. However, her urine appears cloudy and a subsequent dipstick test comes back positive for leukocyte esterase. Lab results later confirm bacteriuria on urine culture. Gram stain shows GNRs. Despite these findings, the patient denies experiencing any discomfort in her lower a…	0	1	1	1	1	0
92	92	Read the following patient description. Does this patient have a Urinary Tract Infection (UTI)? If yes reply [yes UTI], if no reply [no UTI]. Patient Description: A 35-year-old woman with multiple sclerosis, Sarah, recently noticed the symptoms of an uncomfortable burning sensation during urination along with increased urgency and frequency. Sarah had cloudy urine and occasionally noticed blood s…	Yes this patient has a UTI	Dhruva	No this patient does not have a urinary tract infection	man with multiple sclerosis, Sarah, recently noticed the symptoms of an uncomfortable burning sensation during urination along with increased urgency and frequency. Sarah had cloudy urine and occasionally noticed blood spots in her toilet bowl after urinating. She is sexually active and states that the symptoms seemed to have began after having intercourse 12 days ago. Lab testing showed the pres…	man with multiple sclerosis, Sarah, recently noticed the symptoms of an uncomfortable burning sensation during urination along with increased urgency and frequency. Sarah had cloudy urine and occasionally noticed blood spots in her toilet bowl after urinating. She is sexually active and states that the symptoms seemed to have began after having intercourse 12 days ago. Lab testing showed the pres…	man with multiple sclerosis, Sarah, recently noticed the symptoms of an uncomfortable burning sensation during urination along with increased urgency and frequency. Sarah had cloudy urine and occasionally noticed blood spots in her toilet bowl after urinating. She is sexually active and states that the symptoms seemed to have began after having intercourse 12 days ago. Lab testing showed the pres…	iple sclerosis, Sarah, recently noticed the symptoms of an uncomfortable burning sensation during urination along with increased urgency and frequency. Sarah had cloudy urine and occasionally noticed blood spots in her toilet bowl after urinating. She is sexually active and states that the symptoms seemed to have began after having intercourse 12 days ago. Lab testing showed the presence of hemat…	iple sclerosis, Sarah, recently noticed the symptoms of an uncomfortable burning sensation during urination along with increased urgency and frequency. Sarah had cloudy urine and occasionally noticed blood spots in her toilet bowl after urinating. She is sexually active and states that the symptoms seemed to have began after having intercourse 12 days ago. Lab testing showed the presence of hemat…	iple sclerosis, Sarah, recently noticed the symptoms of an uncomfortable burning sensation during urination along with increased urgency and frequency. Sarah had cloudy urine and occasionally noticed blood spots in her toilet bowl after urinating. She is sexually active and states that the symptoms seemed to have began after having intercourse 12 days ago. Lab testing showed the presence of hemat…	1	1	1	1	1	1
93	93	Read the following patient description. Does this patient have a Urinary Tract Infection (UTI)? If yes reply [yes UTI], if no reply [no UTI]. Patient Description: Patient D is an 80-year-old man who has been experiencing recurrent low-grade fever and fatigue. He has a history of kidney stones and had several episodes of urinary infection over the years. Now, he complains of uncomfortable pressure…	Yes this patient has a UTI	Nia	No this patient does not have a urinary tract infection	80-year-old man who has been experiencing recurrent low-grade fever and fatigue. He has a history of kidney stones and had several episodes of urinary infection over the years. Now, he complains of uncomfortable pressure in the lower part of his abdomen, chills, and fever, which increase, especially in the evenings. A rapid urine assay confirms the presence of leukocyte esterase and nitrite in hi…	80-year-old man who has been experiencing recurrent low-grade fever and fatigue. He has a history of kidney stones and had several episodes of urinary infection over the years. Now, he complains of uncomfortable pressure in the lower part of his abdomen, chills, and fever, which increase, especially in the evenings. A rapid urine assay confirms the presence of leukocyte esterase and nitrite in hi…	80-year-old man who has been experiencing recurrent low-grade fever and fatigue. He has a history of kidney stones and had several episodes of urinary infection over the years. Now, he complains of uncomfortable pressure in the lower part of his abdomen, chills, and fever, which increase, especially in the evenings. A rapid urine assay confirms the presence of leukocyte esterase and nitrite in hi…	an who has been experiencing recurrent low-grade fever and fatigue. He has a history of kidney stones and had several episodes of urinary infection over the years. Now, he complains of uncomfortable pressure in the lower part of his abdomen, chills, and fever, which increase, especially in the evenings. A rapid urine assay confirms the presence of leukocyte esterase and nitrite in his urine. Answ…	an who has been experiencing recurrent low-grade fever and fatigue. He has a history of kidney stones and had several episodes of urinary infection over the years. Now, he complains of uncomfortable pressure in the lower part of his abdomen, chills, and fever, which increase, especially in the evenings. A rapid urine assay confirms the presence of leukocyte esterase and nitrite in his urine. Answ…	an who has been experiencing recurrent low-grade fever and fatigue. He has a history of kidney stones and had several episodes of urinary infection over the years. Now, he complains of uncomfortable pressure in the lower part of his abdomen, chills, and fever, which increase, especially in the evenings. A rapid urine assay confirms the presence of leukocyte esterase and nitrite in his urine. Answ…	1	1	1	1	1	1
94	94	Read the following patient description. Does this patient have a Urinary Tract Infection (UTI)? If yes reply [yes UTI], if no reply [no UTI]. Patient Description: A 56-year-old man went to his doctor complaining of frequent, urgent bouts of urination, each episode accompanied by a burning sensation. He had been experiencing these symptoms for the past couple of days and noted they increased drama…	Yes this patient has a UTI	Nia	No this patient does not have a urinary tract infection	n went to his doctor complaining of frequent, urgent bouts of urination, each episode accompanied by a burning sensation. He had been experiencing these symptoms for the past couple of days and noted they increased dramatically in the evening. In addition to these symptoms, he mentioned his urine had become unexpectedly cloudy. Taking these symptoms into account, his doctor ordered a urinalysis, …	n went to his doctor complaining of frequent, urgent bouts of urination, each episode accompanied by a burning sensation. He had been experiencing these symptoms for the past couple of days and noted they increased dramatically in the evening. In addition to these symptoms, he mentioned his urine had become unexpectedly cloudy. Taking these symptoms into account, his doctor ordered a urinalysis, …	n went to his doctor complaining of frequent, urgent bouts of urination, each episode accompanied by a burning sensation. He had been experiencing these symptoms for the past couple of days and noted they increased dramatically in the evening. In addition to these symptoms, he mentioned his urine had become unexpectedly cloudy. Taking these symptoms into account, his doctor ordered a urinalysis, …	doctor complaining of frequent, urgent bouts of urination, each episode accompanied by a burning sensation. He had been experiencing these symptoms for the past couple of days and noted they increased dramatically in the evening. In addition to these symptoms, he mentioned his urine had become unexpectedly cloudy. Taking these symptoms into account, his doctor ordered a urinalysis, which revealed…	doctor complaining of frequent, urgent bouts of urination, each episode accompanied by a burning sensation. He had been experiencing these symptoms for the past couple of days and noted they increased dramatically in the evening. In addition to these symptoms, he mentioned his urine had become unexpectedly cloudy. Taking these symptoms into account, his doctor ordered a urinalysis, which revealed…	doctor complaining of frequent, urgent bouts of urination, each episode accompanied by a burning sensation. He had been experiencing these symptoms for the past couple of days and noted they increased dramatically in the evening. In addition to these symptoms, he mentioned his urine had become unexpectedly cloudy. Taking these symptoms into account, his doctor ordered a urinalysis, which revealed…	0	1	1	1	1	1
95	95	Read the following patient description. Does this patient have a Urinary Tract Infection (UTI)? If yes reply [yes UTI], if no reply [no UTI]. Patient Description: Mrs. Miller, a 72-year-old woman, voiced her worries about the appearance of her urine which she described as brown. She has just recovered from an AKI after receiving chemotherapy. She also reported an abnormal odor. She mentions no pa…	No urinary tract infection	Tom	urinary tract infection	2-year-old woman, voiced her worries about the appearance of her urine which she described as brown. She has just recovered from an AKI after receiving chemotherapy. She also reported an abnormal odor. She mentions no pain, discomfort or abnormal frequency in urination. Her lab results confirmed the presence of pyuria, muddy brown casts, and leukocyte esterase. Answer: [yes UTI] Note: AKI stands …	2-year-old woman, voiced her worries about the appearance of her urine which she described as brown. She has just recovered from an AKI after receiving chemotherapy. She also reported an abnormal odor. She mentions no pain, discomfort or abnormal frequency in urination. Her lab results confirmed the presence of pyuria, muddy brown casts, and leukocyte esterase. Answer: [no UTI] (Mrs. Miller repor…	2-year-old woman, voiced her worries about the appearance of her urine which she described as brown. She has just recovered from an AKI after receiving chemotherapy. She also reported an abnormal odor. She mentions no pain, discomfort or abnormal frequency in urination. Her lab results confirmed the presence of pyuria, muddy brown casts, and leukocyte esterase. Answer: [no UTI]<|end_of_text|>	man, voiced her worries about the appearance of her urine which she described as brown. She has just recovered from an AKI after receiving chemotherapy. She also reported an abnormal odor. She mentions no pain, discomfort or abnormal frequency in urination. Her lab results confirmed the presence of pyuria, muddy brown casts, and leukocyte esterase. Answer: [no UTI] Explanation: The presence of py…	man, voiced her worries about the appearance of her urine which she described as brown. She has just recovered from an AKI after receiving chemotherapy. She also reported an abnormal odor. She mentions no pain, discomfort or abnormal frequency in urination. Her lab results confirmed the presence of pyuria, muddy brown casts, and leukocyte esterase. Answer: [no UTI] Explanation: The presence of py…	man, voiced her worries about the appearance of her urine which she described as brown. She has just recovered from an AKI after receiving chemotherapy. She also reported an abnormal odor. She mentions no pain, discomfort or abnormal frequency in urination. Her lab results confirmed the presence of pyuria, muddy brown casts, and leukocyte esterase. Answer: [yes UTI] Explanation: The presence of p…	0	1	1	1	1	0
96	96	Read the following patient description. Does this patient have a Urinary Tract Infection (UTI)? If yes reply [yes UTI], if no reply [no UTI]. Patient Description: Mr. Smith, a 75-year-old retired engineer, has been noticing changes in his urine. Indeed, his lab results revealed the presence of bacteriuria, leukocyte esterase, and nitrites. He reports no pain or discomfort during urination, or inc…	No urinary tract infection	Tom	urinary tract infection	year-old retired engineer, has been noticing changes in his urine. Indeed, his lab results revealed the presence of bacteriuria, leukocyte esterase, and nitrites. He reports no pain or discomfort during urination, or increased frequency in urination. A urine culture is sent. Answer: [yes UTI] (UTI is likely, but not confirmed until the urine culture result is available) The presence of bacteriuri…	year-old retired engineer, has been noticing changes in his urine. Indeed, his lab results revealed the presence of bacteriuria, leukocyte esterase, and nitrites. He reports no pain or discomfort during urination, or increased frequency in urination. A urine culture is sent. Answer: [no UTI]<|end_of_text|>	year-old retired engineer, has been noticing changes in his urine. Indeed, his lab results revealed the presence of bacteriuria, leukocyte esterase, and nitrites. He reports no pain or discomfort during urination, or increased frequency in urination. A urine culture is sent. Answer: [no UTI]<|end_of_text|>	red engineer, has been noticing changes in his urine. Indeed, his lab results revealed the presence of bacteriuria, leukocyte esterase, and nitrites. He reports no pain or discomfort during urination, or increased frequency in urination. A urine culture is sent. Answer: [no UTI] Explanation: The presence of bacteriuria, leukocyte esterase, and nitrites in urine does not necessarily indicate a UTI…	red engineer, has been noticing changes in his urine. Indeed, his lab results revealed the presence of bacteriuria, leukocyte esterase, and nitrites. He reports no pain or discomfort during urination, or increased frequency in urination. A urine culture is sent. Answer: [no UTI] Explanation: The presence of bacteriuria, leukocyte esterase, and nitrites in urine does not necessarily indicate a UTI…	red engineer, has been noticing changes in his urine. Indeed, his lab results revealed the presence of bacteriuria, leukocyte esterase, and nitrites. He reports no pain or discomfort during urination, or increased frequency in urination. A urine culture is sent. Answer: [yes UTI] The presence of bacteriuria, leukocyte esterase, and nitrites in the urine are indicative of a UTI. However, it's impo…	0	1	1	1	1	0
97	97	Read the following patient description. Does this patient have a Urinary Tract Infection (UTI)? If yes reply [yes UTI], if no reply [no UTI]. Patient Description: 43-year-old Denise, a librarian with myopia, sought her primary care physician's advice after noticing that her urine had become noticeably cloudy. An ensuing urinalysis showed that her urine was positive for nitrates and leukocyte este…	No urinary tract infection	Dhruva	yes this patient has a urinary tract infection	se, a librarian with myopia, sought her primary care physician's advice after noticing that her urine had become noticeably cloudy. An ensuing urinalysis showed that her urine was positive for nitrates and leukocyte esterase. Both of these signs pointed towards the existence of pus in her urine, a condition known as pyuria. Despite this, Denise reported no frequent urination urges, discomfort dur…	se, a librarian with myopia, sought her primary care physician's advice after noticing that her urine had become noticeably cloudy. An ensuing urinalysis showed that her urine was positive for nitrates and leukocyte esterase. Both of these signs pointed towards the existence of pus in her urine, a condition known as pyuria. Despite this, Denise reported no frequent urination urges, discomfort dur…	se, a librarian with myopia, sought her primary care physician's advice after noticing that her urine had become noticeably cloudy. An ensuing urinalysis showed that her urine was positive for nitrates and leukocyte esterase. Both of these signs pointed towards the existence of pus in her urine, a condition known as pyuria. Despite this, Denise reported no frequent urination urges, discomfort dur…	an with myopia, sought her primary care physician's advice after noticing that her urine had become noticeably cloudy. An ensuing urinalysis showed that her urine was positive for nitrates and leukocyte esterase. Both of these signs pointed towards the existence of pus in her urine, a condition known as pyuria. Despite this, Denise reported no frequent urination urges, discomfort during urination…	an with myopia, sought her primary care physician's advice after noticing that her urine had become noticeably cloudy. An ensuing urinalysis showed that her urine was positive for nitrates and leukocyte esterase. Both of these signs pointed towards the existence of pus in her urine, a condition known as pyuria. Despite this, Denise reported no frequent urination urges, discomfort during urination…	an with myopia, sought her primary care physician's advice after noticing that her urine had become noticeably cloudy. An ensuing urinalysis showed that her urine was positive for nitrates and leukocyte esterase. Both of these signs pointed towards the existence of pus in her urine, a condition known as pyuria. Despite this, Denise reported no frequent urination urges, discomfort during urination…	0	1	1	1	1	0
98	98	Read the following patient description. Does this patient have a Urinary Tract Infection (UTI)? If yes reply [yes UTI], if no reply [no UTI]. Patient Description: Philip, a 70-year-old man, approached his healthcare provider with complaints of experiencing considerable discomfort while passing urine. He also seemed to be urinating more frequently during the night. In addition to his polyuria and …	Yes this patient has a UTI	Dhruva	No this patient does not have a urinary tract infection	r-old man, approached his healthcare provider with complaints of experiencing considerable discomfort while passing urine. He also seemed to be urinating more frequently during the night. In addition to his polyuria and dysuria, he has noticed that his urine seems more concentrated and hazy. He has tried drinking more water but that hasn’t appeared to help. Lab tests revealed traces of leukocyte …	r-old man, approached his healthcare provider with complaints of experiencing considerable discomfort while passing urine. He also seemed to be urinating more frequently during the night. In addition to his polyuria and dysuria, he has noticed that his urine seems more concentrated and hazy. He has tried drinking more water but that hasn’t appeared to help. Lab tests revealed traces of leukocyte …	r-old man, approached his healthcare provider with complaints of experiencing considerable discomfort while passing urine. He also seemed to be urinating more frequently during the night. In addition to his polyuria and dysuria, he has noticed that his urine seems more concentrated and hazy. He has tried drinking more water but that hasn’t appeared to help. Lab tests revealed traces of leukocyte …	proached his healthcare provider with complaints of experiencing considerable discomfort while passing urine. He also seemed to be urinating more frequently during the night. In addition to his polyuria and dysuria, he has noticed that his urine seems more concentrated and hazy. He has tried drinking more water but that hasn’t appeared to help. Lab tests revealed traces of leukocyte esterase in h…	proached his healthcare provider with complaints of experiencing considerable discomfort while passing urine. He also seemed to be urinating more frequently during the night. In addition to his polyuria and dysuria, he has noticed that his urine seems more concentrated and hazy. He has tried drinking more water but that hasn’t appeared to help. Lab tests revealed traces of leukocyte esterase in h…	proached his healthcare provider with complaints of experiencing considerable discomfort while passing urine. He also seemed to be urinating more frequently during the night. In addition to his polyuria and dysuria, he has noticed that his urine seems more concentrated and hazy. He has tried drinking more water but that hasn’t appeared to help. Lab tests revealed traces of leukocyte esterase in h…	1	1	1	1	1	1
99	99	Read the following patient description. Does this patient have a Urinary Tract Infection (UTI)? If yes reply [yes UTI], if no reply [no UTI]. Patient Description: After his annual health checkup, 59-year-old Robert with prior medical history of HTN was informed that his urine sample showed pyuria.His urine seemed cloudy too which could be due to the excessive presence of white blood cells. Despit…	No urinary tract infection	Dhruva	yes this patient has a urinary tract infection	health checkup, 59-year-old Robert with prior medical history of HTN was informed that his urine sample showed pyuria.His urine seemed cloudy too which could be due to the excessive presence of white blood cells. Despite these findings, Robert firmly stated that he had no pain or discomfort when he passed urine, and there was no change in how often he urinated or any feeling of pain in his lower …	health checkup, 59-year-old Robert with prior medical history of HTN was informed that his urine sample showed pyuria.His urine seemed cloudy too which could be due to the excessive presence of white blood cells. Despite these findings, Robert firmly stated that he had no pain or discomfort when he passed urine, and there was no change in how often he urinated or any feeling of pain in his lower …	health checkup, 59-year-old Robert with prior medical history of HTN was informed that his urine sample showed pyuria.His urine seemed cloudy too which could be due to the excessive presence of white blood cells. Despite these findings, Robert firmly stated that he had no pain or discomfort when he passed urine, and there was no change in how often he urinated or any feeling of pain in his lower …	up, 59-year-old Robert with prior medical history of HTN was informed that his urine sample showed pyuria.His urine seemed cloudy too which could be due to the excessive presence of white blood cells. Despite these findings, Robert firmly stated that he had no pain or discomfort when he passed urine, and there was no change in how often he urinated or any feeling of pain in his lower abdomen. His…	up, 59-year-old Robert with prior medical history of HTN was informed that his urine sample showed pyuria.His urine seemed cloudy too which could be due to the excessive presence of white blood cells. Despite these findings, Robert firmly stated that he had no pain or discomfort when he passed urine, and there was no change in how often he urinated or any feeling of pain in his lower abdomen. His…	up, 59-year-old Robert with prior medical history of HTN was informed that his urine sample showed pyuria.His urine seemed cloudy too which could be due to the excessive presence of white blood cells. Despite these findings, Robert firmly stated that he had no pain or discomfort when he passed urine, and there was no change in how often he urinated or any feeling of pain in his lower abdomen. His…	0	1	1	1	1	0
100	100	Read the following patient description. Does this patient have a Urinary Tract Infection (UTI)? If yes reply [yes UTI], if no reply [no UTI]. Patient Description: A 48-year-old man complains of passing foul-smelling urine for the past month. Despite this, he has not noticed any change in the frequency of urination. He reports no pain during urination or any discomfort in the lower abdominal regio…	No urinary tract infection	Nia	yes this patient has a urinary tract infection	n complains of passing foul-smelling urine for the past month. Despite this, he has not noticed any change in the frequency of urination. He reports no pain during urination or any discomfort in the lower abdominal region. No abnormalities were detected on physical examination. Laboratory results reveal a high concentration of leukocytes and bacterial presence in his urine. Answer: [yes UTI] Corr…	n complains of passing foul-smelling urine for the past month. Despite this, he has not noticed any change in the frequency of urination. He reports no pain during urination or any discomfort in the lower abdominal region. No abnormalities were detected on physical examination. Laboratory results reveal a high concentration of leukocytes and bacterial presence in his urine. Answer: [no UTI] (no s…	n complains of passing foul-smelling urine for the past month. Despite this, he has not noticed any change in the frequency of urination. He reports no pain during urination or any discomfort in the lower abdominal region. No abnormalities were detected on physical examination. Laboratory results reveal a high concentration of leukocytes and bacterial presence in his urine. Answer: [no UTI]<|end_…	f passing foul-smelling urine for the past month. Despite this, he has not noticed any change in the frequency of urination. He reports no pain during urination or any discomfort in the lower abdominal region. No abnormalities were detected on physical examination. Laboratory results reveal a high concentration of leukocytes and bacterial presence in his urine. Answer: [no UTI] Although the labor…	f passing foul-smelling urine for the past month. Despite this, he has not noticed any change in the frequency of urination. He reports no pain during urination or any discomfort in the lower abdominal region. No abnormalities were detected on physical examination. Laboratory results reveal a high concentration of leukocytes and bacterial presence in his urine. Answer: [no UTI] Although the labor…	f passing foul-smelling urine for the past month. Despite this, he has not noticed any change in the frequency of urination. He reports no pain during urination or any discomfort in the lower abdominal region. No abnormalities were detected on physical examination. Laboratory results reveal a high concentration of leukocytes and bacterial presence in his urine. Answer: [yes UTI] The patient's sym…	0	1	1	1	1	0
101	101	Read the following patient description. Does this patient have a Urinary Tract Infection (UTI)? If yes reply [yes UTI], if no reply [no UTI]. Patient Description: Lucas, a 5-year-old boy, has been increasingly agitated and has had a fever for the past two days. His mother also noticed that he seems to be urinating more frequently than usual and is very reluctant to do so. The child describes it a…	Yes this patient has a UTI	Nia	No this patient does not have a urinary tract infection	old boy, has been increasingly agitated and has had a fever for the past two days. His mother also noticed that he seems to be urinating more frequently than usual and is very reluctant to do so. The child describes it as 'hurting' when he pees. He was diagnosed with vesicoureteral reflux (VUR) shortly after birth and has been under regular follow-up with the pediatric urologist. His urine test s…	old boy, has been increasingly agitated and has had a fever for the past two days. His mother also noticed that he seems to be urinating more frequently than usual and is very reluctant to do so. The child describes it as 'hurting' when he pees. He was diagnosed with vesicoureteral reflux (VUR) shortly after birth and has been under regular follow-up with the pediatric urologist. His urine test s…	old boy, has been increasingly agitated and has had a fever for the past two days. His mother also noticed that he seems to be urinating more frequently than usual and is very reluctant to do so. The child describes it as 'hurting' when he pees. He was diagnosed with vesicoureteral reflux (VUR) shortly after birth and has been under regular follow-up with the pediatric urologist. His urine test s…	been increasingly agitated and has had a fever for the past two days. His mother also noticed that he seems to be urinating more frequently than usual and is very reluctant to do so. The child describes it as 'hurting' when he pees. He was diagnosed with vesicoureteral reflux (VUR) shortly after birth and has been under regular follow-up with the pediatric urologist. His urine test shows a high n…	been increasingly agitated and has had a fever for the past two days. His mother also noticed that he seems to be urinating more frequently than usual and is very reluctant to do so. The child describes it as 'hurting' when he pees. He was diagnosed with vesicoureteral reflux (VUR) shortly after birth and has been under regular follow-up with the pediatric urologist. His urine test shows a high n…	been increasingly agitated and has had a fever for the past two days. His mother also noticed that he seems to be urinating more frequently than usual and is very reluctant to do so. The child describes it as 'hurting' when he pees. He was diagnosed with vesicoureteral reflux (VUR) shortly after birth and has been under regular follow-up with the pediatric urologist. His urine test shows a high n…	0	1	1	1	1	1
102	102	Read the following patient description. Does this patient have a Urinary Tract Infection (UTI)? If yes reply [yes UTI], if no reply [no UTI]. Patient Description: A 48-year-old woman came into the clinic for a postoperative follow-up. Ten days ago, she underwent hysterectomy surgery for uterine fibroids. She recovers well and doesn’t have vaginal discharge or bleeding. She only reports that her u…	No urinary tract infection	Nia	yes this patient has a urinary tract infection	man came into the clinic for a postoperative follow-up. Ten days ago, she underwent hysterectomy surgery for uterine fibroids. She recovers well and doesn’t have vaginal discharge or bleeding. She only reports that her urine had become noticeably cloudier. She does not experience any discomfort or the need to urinate more frequently. Examination of the laboratory results showed the presence of ba…	man came into the clinic for a postoperative follow-up. Ten days ago, she underwent hysterectomy surgery for uterine fibroids. She recovers well and doesn’t have vaginal discharge or bleeding. She only reports that her urine had become noticeably cloudier. She does not experience any discomfort or the need to urinate more frequently. Examination of the laboratory results showed the presence of ba…	man came into the clinic for a postoperative follow-up. Ten days ago, she underwent hysterectomy surgery for uterine fibroids. She recovers well and doesn’t have vaginal discharge or bleeding. She only reports that her urine had become noticeably cloudier. She does not experience any discomfort or the need to urinate more frequently. Examination of the laboratory results showed the presence of ba…	the clinic for a postoperative follow-up. Ten days ago, she underwent hysterectomy surgery for uterine fibroids. She recovers well and doesn’t have vaginal discharge or bleeding. She only reports that her urine had become noticeably cloudier. She does not experience any discomfort or the need to urinate more frequently. Examination of the laboratory results showed the presence of bacteria and whi…	the clinic for a postoperative follow-up. Ten days ago, she underwent hysterectomy surgery for uterine fibroids. She recovers well and doesn’t have vaginal discharge or bleeding. She only reports that her urine had become noticeably cloudier. She does not experience any discomfort or the need to urinate more frequently. Examination of the laboratory results showed the presence of bacteria and whi…	the clinic for a postoperative follow-up. Ten days ago, she underwent hysterectomy surgery for uterine fibroids. She recovers well and doesn’t have vaginal discharge or bleeding. She only reports that her urine had become noticeably cloudier. She does not experience any discomfort or the need to urinate more frequently. Examination of the laboratory results showed the presence of bacteria and whi…	0	1	1	1	1	0
103	103	Read the following patient description. Does this patient have a Urinary Tract Infection (UTI)? If yes reply [yes UTI], if no reply [no UTI]. Patient Description: Ms. Brown, a 75-year-old female, arrived complaining of severe suprapubic abdominal pain. She has recurrent urinary tract infections, for which she just recently completed a course of antibiotics 6 weeks ago. Urine culture at that time …	Yes this patient has a UTI	Tom	No urinary tract infection	year-old female, arrived complaining of severe suprapubic abdominal pain. She has recurrent urinary tract infections, for which she just recently completed a course of antibiotics 6 weeks ago. Urine culture at that time grew E coli. She denies nausea, vomiting, fever, chills, but has also been dealing with the recurring issue of needing to urinate frequently, often with minimal volume that has co…	year-old female, arrived complaining of severe suprapubic abdominal pain. She has recurrent urinary tract infections, for which she just recently completed a course of antibiotics 6 weeks ago. Urine culture at that time grew E coli. She denies nausea, vomiting, fever, chills, but has also been dealing with the recurring issue of needing to urinate frequently, often with minimal volume that has co…	year-old female, arrived complaining of severe suprapubic abdominal pain. She has recurrent urinary tract infections, for which she just recently completed a course of antibiotics 6 weeks ago. Urine culture at that time grew E coli. She denies nausea, vomiting, fever, chills, but has also been dealing with the recurring issue of needing to urinate frequently, often with minimal volume that has co…	le, arrived complaining of severe suprapubic abdominal pain. She has recurrent urinary tract infections, for which she just recently completed a course of antibiotics 6 weeks ago. Urine culture at that time grew E coli. She denies nausea, vomiting, fever, chills, but has also been dealing with the recurring issue of needing to urinate frequently, often with minimal volume that has come on over th…	le, arrived complaining of severe suprapubic abdominal pain. She has recurrent urinary tract infections, for which she just recently completed a course of antibiotics 6 weeks ago. Urine culture at that time grew E coli. She denies nausea, vomiting, fever, chills, but has also been dealing with the recurring issue of needing to urinate frequently, often with minimal volume that has come on over th…	le, arrived complaining of severe suprapubic abdominal pain. She has recurrent urinary tract infections, for which she just recently completed a course of antibiotics 6 weeks ago. Urine culture at that time grew E coli. She denies nausea, vomiting, fever, chills, but has also been dealing with the recurring issue of needing to urinate frequently, often with minimal volume that has come on over th…	1	1	1	1	1	1
104	104	Read the following patient description. Does this patient have a Urinary Tract Infection (UTI)? If yes reply [yes UTI], if no reply [no UTI]. Patient Description: A 38-year-old man visits the clinic for an annual check-up. He has a past medical history of mild asthma but denies any current respiratory symptoms. He has a history of kidney stones. Currently the patient recently passed a kidney ston…	No urinary tract infection	Tom	urinary tract infection	n visits the clinic for an annual check-up. He has a past medical history of mild asthma but denies any current respiratory symptoms. He has a history of kidney stones. Currently the patient recently passed a kidney stone 3 days ago. The patient also denies having any discomfort while urinating or any changes in his urination pattern. On further analysis, the urine shows 51 white blood cells and …	n visits the clinic for an annual check-up. He has a past medical history of mild asthma but denies any current respiratory symptoms. He has a history of kidney stones. Currently the patient recently passed a kidney stone 3 days ago. The patient also denies having any discomfort while urinating or any changes in his urination pattern. On further analysis, the urine shows 51 white blood cells and …	n visits the clinic for an annual check-up. He has a past medical history of mild asthma but denies any current respiratory symptoms. He has a history of kidney stones. Currently the patient recently passed a kidney stone 3 days ago. The patient also denies having any discomfort while urinating or any changes in his urination pattern. On further analysis, the urine shows 51 white blood cells and …	clinic for an annual check-up. He has a past medical history of mild asthma but denies any current respiratory symptoms. He has a history of kidney stones. Currently the patient recently passed a kidney stone 3 days ago. The patient also denies having any discomfort while urinating or any changes in his urination pattern. On further analysis, the urine shows 51 white blood cells and the presence …	clinic for an annual check-up. He has a past medical history of mild asthma but denies any current respiratory symptoms. He has a history of kidney stones. Currently the patient recently passed a kidney stone 3 days ago. The patient also denies having any discomfort while urinating or any changes in his urination pattern. On further analysis, the urine shows 51 white blood cells and the presence …	clinic for an annual check-up. He has a past medical history of mild asthma but denies any current respiratory symptoms. He has a history of kidney stones. Currently the patient recently passed a kidney stone 3 days ago. The patient also denies having any discomfort while urinating or any changes in his urination pattern. On further analysis, the urine shows 51 white blood cells and the presence …	1	1	1	1	1	1
105	105	Read the following patient description. Does this patient have a Urinary Tract Infection (UTI)? If yes reply [yes UTI], if no reply [no UTI]. Patient Description: Jane is a 65-year-old retired school teacher who has been experiencing an intense and persistent need to urinate for the past few days. She mentioned that urination often feels incomplete and is frequently associated with a burning sens…	Yes this patient has a UTI	Dhruva	No this patient does not have a urinary tract infection	r-old retired school teacher who has been experiencing an intense and persistent need to urinate for the past few days. She mentioned that urination often feels incomplete and is frequently associated with a burning sensation. Although urination is usually clear and straw-colored, she has lately noticed that her urine is cloudy. She also reports some associated mild dizziness. Lab results confirm…	r-old retired school teacher who has been experiencing an intense and persistent need to urinate for the past few days. She mentioned that urination often feels incomplete and is frequently associated with a burning sensation. Although urination is usually clear and straw-colored, she has lately noticed that her urine is cloudy. She also reports some associated mild dizziness. Lab results confirm…	r-old retired school teacher who has been experiencing an intense and persistent need to urinate for the past few days. She mentioned that urination often feels incomplete and is frequently associated with a burning sensation. Although urination is usually clear and straw-colored, she has lately noticed that her urine is cloudy. She also reports some associated mild dizziness. Lab results confirm…	school teacher who has been experiencing an intense and persistent need to urinate for the past few days. She mentioned that urination often feels incomplete and is frequently associated with a burning sensation. Although urination is usually clear and straw-colored, she has lately noticed that her urine is cloudy. She also reports some associated mild dizziness. Lab results confirm the presence …	school teacher who has been experiencing an intense and persistent need to urinate for the past few days. She mentioned that urination often feels incomplete and is frequently associated with a burning sensation. Although urination is usually clear and straw-colored, she has lately noticed that her urine is cloudy. She also reports some associated mild dizziness. Lab results confirm the presence …	school teacher who has been experiencing an intense and persistent need to urinate for the past few days. She mentioned that urination often feels incomplete and is frequently associated with a burning sensation. Although urination is usually clear and straw-colored, she has lately noticed that her urine is cloudy. She also reports some associated mild dizziness. Lab results confirm the presence …	1	1	1	1	1	1
106	106	Read the following patient description. Does this patient have a Urinary Tract Infection (UTI)? If yes reply [yes UTI], if no reply [no UTI]. Patient Description: Mrs. Green, a 70-year-old retired nurse with medical history significant for heel spurs. She made an appointment after noticing increasing pain. Other than her foot she reports she has no complaints. Her lab results showed pyuria and ba…	No urinary tract infection	Tom	urinary tract infection	-year-old retired nurse with medical history significant for heel spurs. She made an appointment after noticing increasing pain. Other than her foot she reports she has no complaints. Her lab results showed pyuria and bacteriuria. Answer: [yes UTI] This patient has a Urinary Tract Infection (UTI) based on the lab results showing pyuria (white blood cells in the urine) and bacteriuria (bacteria in…	-year-old retired nurse with medical history significant for heel spurs. She made an appointment after noticing increasing pain. Other than her foot she reports she has no complaints. Her lab results showed pyuria and bacteriuria. Answer: [yes UTI] (Note: Despite having lab results indicating pyuria and bacteriuria, Mrs. Green reports no pain during urination or abdominal discomfort.)<|end_of_tex…	-year-old retired nurse with medical history significant for heel spurs. She made an appointment after noticing increasing pain. Other than her foot she reports she has no complaints. Her lab results showed pyuria and bacteriuria. Answer: [yes UTI]<|end_of_text|>	ired nurse with medical history significant for heel spurs. She made an appointment after noticing increasing pain. Other than her foot she reports she has no complaints. Her lab results showed pyuria and bacteriuria. Answer: [yes UTI] Justification: Pyuria and bacteriuria are signs of a urinary tract infection. Mrs. Green's age and lack of other complaints do not rule out this diagnosis. The pre…	ired nurse with medical history significant for heel spurs. She made an appointment after noticing increasing pain. Other than her foot she reports she has no complaints. Her lab results showed pyuria and bacteriuria. Answer: [yes UTI] Justification: Pyuria and bacteriuria are signs of a urinary tract infection. Mrs. Green's age and lack of other complaints do not rule out this diagnosis. The pre…	ired nurse with medical history significant for heel spurs. She made an appointment after noticing increasing pain. Other than her foot she reports she has no complaints. Her lab results showed pyuria and bacteriuria. Answer: [yes UTI] Explanation: Pyuria is the presence of pus in the urine, and bacteriuria is the presence of bacteria in the urine. Both are common findings in Urinary Tract Infect…	0	0	0	0	0	0
107	107	Read the following patient description. Does this patient have a Urinary Tract Infection (UTI)? If yes reply [yes UTI], if no reply [no UTI]. Patient Description: A 75-year-old woman with past medical history of hypothyroidism living independently at home presents herself with mild lower back pain and a feeling of not emptying the bladder fully. She mentions that her urine sometimes appears somew…	Yes this patient has a UTI	Dhruva	No this patient does not have a urinary tract infection	man with past medical history of hypothyroidism living independently at home presents herself with mild lower back pain and a feeling of not emptying the bladder fully. She mentions that her urine sometimes appears somewhat cloudy. She consumes a balanced diet and has no known allergies. Her only medications are Synthroid and vitamin D and calcium supplements. Laboratory results reveal urine + fo…	man with past medical history of hypothyroidism living independently at home presents herself with mild lower back pain and a feeling of not emptying the bladder fully. She mentions that her urine sometimes appears somewhat cloudy. She consumes a balanced diet and has no known allergies. Her only medications are Synthroid and vitamin D and calcium supplements. Laboratory results reveal urine + fo…	man with past medical history of hypothyroidism living independently at home presents herself with mild lower back pain and a feeling of not emptying the bladder fully. She mentions that her urine sometimes appears somewhat cloudy. She consumes a balanced diet and has no known allergies. Her only medications are Synthroid and vitamin D and calcium supplements. Laboratory results reveal urine + fo…	medical history of hypothyroidism living independently at home presents herself with mild lower back pain and a feeling of not emptying the bladder fully. She mentions that her urine sometimes appears somewhat cloudy. She consumes a balanced diet and has no known allergies. Her only medications are Synthroid and vitamin D and calcium supplements. Laboratory results reveal urine + for leukocytes e…	medical history of hypothyroidism living independently at home presents herself with mild lower back pain and a feeling of not emptying the bladder fully. She mentions that her urine sometimes appears somewhat cloudy. She consumes a balanced diet and has no known allergies. Her only medications are Synthroid and vitamin D and calcium supplements. Laboratory results reveal urine + for leukocytes e…	medical history of hypothyroidism living independently at home presents herself with mild lower back pain and a feeling of not emptying the bladder fully. She mentions that her urine sometimes appears somewhat cloudy. She consumes a balanced diet and has no known allergies. Her only medications are Synthroid and vitamin D and calcium supplements. Laboratory results reveal urine + for leukocytes e…	1	1	1	1	1	1
108	108	Read the following patient description. Does this patient have a Urinary Tract Infection (UTI)? If yes reply [yes UTI], if no reply [no UTI]. Patient Description: A 45-year-old man reports a persistent ache in his abdomen for three days. He reports having a large bowel movement earlier in the day which did not improve his discomfort. He denies diarrhea or constipation. When asked where the pain i…	Yes this patient has a UTI	Tom	No urinary tract infection	n reports a persistent ache in his abdomen for three days. He reports having a large bowel movement earlier in the day which did not improve his discomfort. He denies diarrhea or constipation. When asked where the pain is located he points to just above his genitals. He denies new sexual partners, nausea, vomiting, or shortness of breath. Urinalysis reveals an increased number of white blood cell…	n reports a persistent ache in his abdomen for three days. He reports having a large bowel movement earlier in the day which did not improve his discomfort. He denies diarrhea or constipation. When asked where the pain is located he points to just above his genitals. He denies new sexual partners, nausea, vomiting, or shortness of breath. Urinalysis reveals an increased number of white blood cell…	n reports a persistent ache in his abdomen for three days. He reports having a large bowel movement earlier in the day which did not improve his discomfort. He denies diarrhea or constipation. When asked where the pain is located he points to just above his genitals. He denies new sexual partners, nausea, vomiting, or shortness of breath. Urinalysis reveals an increased number of white blood cell…	ersistent ache in his abdomen for three days. He reports having a large bowel movement earlier in the day which did not improve his discomfort. He denies diarrhea or constipation. When asked where the pain is located he points to just above his genitals. He denies new sexual partners, nausea, vomiting, or shortness of breath. Urinalysis reveals an increased number of white blood cells and the pre…	ersistent ache in his abdomen for three days. He reports having a large bowel movement earlier in the day which did not improve his discomfort. He denies diarrhea or constipation. When asked where the pain is located he points to just above his genitals. He denies new sexual partners, nausea, vomiting, or shortness of breath. Urinalysis reveals an increased number of white blood cells and the pre…	ersistent ache in his abdomen for three days. He reports having a large bowel movement earlier in the day which did not improve his discomfort. He denies diarrhea or constipation. When asked where the pain is located he points to just above his genitals. He denies new sexual partners, nausea, vomiting, or shortness of breath. Urinalysis reveals an increased number of white blood cells and the pre…	1	1	1	1	1	1
109	109	Read the following patient description. Does this patient have a Urinary Tract Infection (UTI)? If yes reply [yes UTI], if no reply [no UTI]. Patient Description: Jane, A 55-year-old lady complains of smoky-colored urine over the past month. She has a significant medical history, including diabetes and hypertension, but denies any lower abdominal or back pain, no frequent urination, and no discom…	No urinary tract infection	Dhruva	yes this patient has a urinary tract infection	old lady complains of smoky-colored urine over the past month. She has a significant medical history, including diabetes and hypertension, but denies any lower abdominal or back pain, no frequent urination, and no discomfort during urination. She has noticed some weight loss which she attributes to her new diet plan. Lab testing reveals numerous bacteria and white blood cells in her urine. Answer…	old lady complains of smoky-colored urine over the past month. She has a significant medical history, including diabetes and hypertension, but denies any lower abdominal or back pain, no frequent urination, and no discomfort during urination. She has noticed some weight loss which she attributes to her new diet plan. Lab testing reveals numerous bacteria and white blood cells in her urine. Answer…	old lady complains of smoky-colored urine over the past month. She has a significant medical history, including diabetes and hypertension, but denies any lower abdominal or back pain, no frequent urination, and no discomfort during urination. She has noticed some weight loss which she attributes to her new diet plan. Lab testing reveals numerous bacteria and white blood cells in her urine. Answer…	lains of smoky-colored urine over the past month. She has a significant medical history, including diabetes and hypertension, but denies any lower abdominal or back pain, no frequent urination, and no discomfort during urination. She has noticed some weight loss which she attributes to her new diet plan. Lab testing reveals numerous bacteria and white blood cells in her urine. Answer: [no UTI] Th…	lains of smoky-colored urine over the past month. She has a significant medical history, including diabetes and hypertension, but denies any lower abdominal or back pain, no frequent urination, and no discomfort during urination. She has noticed some weight loss which she attributes to her new diet plan. Lab testing reveals numerous bacteria and white blood cells in her urine. Answer: [no UTI] Th…	lains of smoky-colored urine over the past month. She has a significant medical history, including diabetes and hypertension, but denies any lower abdominal or back pain, no frequent urination, and no discomfort during urination. She has noticed some weight loss which she attributes to her new diet plan. Lab testing reveals numerous bacteria and white blood cells in her urine. Answer: [yes UTI] T…	0	1	1	1	1	0
110	110	Read the following patient description. Does this patient have a Urinary Tract Infection (UTI)? If yes reply [yes UTI], if no reply [no UTI]. Patient Description: A 56-year-old man came into the clinic for his regular check up appointment. Half way through the appointment he complains about a feeling of constant urge to empty his bladder, even immediately after doing so. He noted the experience a…	Yes this patient has a UTI	Tom	No urinary tract infection	n came into the clinic for his regular check up appointment. Half way through the appointment he complains about a feeling of constant urge to empty his bladder, even immediately after doing so. He noted the experience as oddly painful, especially when urinating which accompanies lower abdomen pain. Laboratory results show a normal white blood cell count from the blood, and from a urine sample a …	n came into the clinic for his regular check up appointment. Half way through the appointment he complains about a feeling of constant urge to empty his bladder, even immediately after doing so. He noted the experience as oddly painful, especially when urinating which accompanies lower abdomen pain. Laboratory results show a normal white blood cell count from the blood, and from a urine sample a …	n came into the clinic for his regular check up appointment. Half way through the appointment he complains about a feeling of constant urge to empty his bladder, even immediately after doing so. He noted the experience as oddly painful, especially when urinating which accompanies lower abdomen pain. Laboratory results show a normal white blood cell count from the blood, and from a urine sample a …	he clinic for his regular check up appointment. Half way through the appointment he complains about a feeling of constant urge to empty his bladder, even immediately after doing so. He noted the experience as oddly painful, especially when urinating which accompanies lower abdomen pain. Laboratory results show a normal white blood cell count from the blood, and from a urine sample a high concentr…	he clinic for his regular check up appointment. Half way through the appointment he complains about a feeling of constant urge to empty his bladder, even immediately after doing so. He noted the experience as oddly painful, especially when urinating which accompanies lower abdomen pain. Laboratory results show a normal white blood cell count from the blood, and from a urine sample a high concentr…	he clinic for his regular check up appointment. Half way through the appointment he complains about a feeling of constant urge to empty his bladder, even immediately after doing so. He noted the experience as oddly painful, especially when urinating which accompanies lower abdomen pain. Laboratory results show a normal white blood cell count from the blood, and from a urine sample a high concentr…	0	1	1	1	1	1
111	111	Read the following patient description. Does this patient have a Urinary Tract Infection (UTI)? If yes reply [yes UTI], if no reply [no UTI]. Patient Description: Mary, a 52-year-old woman, consults a healthcare provider about a lower abdominal pain that became severe about two days ago. She mentions having an increased urge to pass urine frequently, only to end up passing small amounts each time…	Yes this patient has a UTI	Tom	No urinary tract infection	old woman, consults a healthcare provider about a lower abdominal pain that became severe about two days ago. She mentions having an increased urge to pass urine frequently, only to end up passing small amounts each time. Findings from her lab work show a high count of white blood cells indicative of leukocyte esterase and bacteria in her urine sample. The urine is also cloudy, and the lab result…	old woman, consults a healthcare provider about a lower abdominal pain that became severe about two days ago. She mentions having an increased urge to pass urine frequently, only to end up passing small amounts each time. Findings from her lab work show a high count of white blood cells indicative of leukocyte esterase and bacteria in her urine sample. The urine is also cloudy, and the lab result…	old woman, consults a healthcare provider about a lower abdominal pain that became severe about two days ago. She mentions having an increased urge to pass urine frequently, only to end up passing small amounts each time. Findings from her lab work show a high count of white blood cells indicative of leukocyte esterase and bacteria in her urine sample. The urine is also cloudy, and the lab result…	nsults a healthcare provider about a lower abdominal pain that became severe about two days ago. She mentions having an increased urge to pass urine frequently, only to end up passing small amounts each time. Findings from her lab work show a high count of white blood cells indicative of leukocyte esterase and bacteria in her urine sample. The urine is also cloudy, and the lab results identified …	nsults a healthcare provider about a lower abdominal pain that became severe about two days ago. She mentions having an increased urge to pass urine frequently, only to end up passing small amounts each time. Findings from her lab work show a high count of white blood cells indicative of leukocyte esterase and bacteria in her urine sample. The urine is also cloudy, and the lab results identified …	nsults a healthcare provider about a lower abdominal pain that became severe about two days ago. She mentions having an increased urge to pass urine frequently, only to end up passing small amounts each time. Findings from her lab work show a high count of white blood cells indicative of leukocyte esterase and bacteria in her urine sample. The urine is also cloudy, and the lab results identified …	1	1	1	1	1	1
112	112	Read the following patient description. Does this patient have a Urinary Tract Infection (UTI)? If yes reply [yes UTI], if no reply [no UTI]. Patient Description: A 75-year-old man with a history of colorectal cancer goes to his doctor for a regular check-up. During the visit, he mentioned he had been observing that his urine appeared non-transparent. However, he hasn't felt any pain during urina…	No urinary tract infection	Nia	yes this patient has a urinary tract infection	n with a history of colorectal cancer goes to his doctor for a regular check-up. During the visit, he mentioned he had been observing that his urine appeared non-transparent. However, he hasn't felt any pain during urination, nor has he experienced any increase in the frequency of urination. Upon laboratory analysis of his urine sample, it was discovered he had pyuria and bacteriuria. Answer: [ye…	n with a history of colorectal cancer goes to his doctor for a regular check-up. During the visit, he mentioned he had been observing that his urine appeared non-transparent. However, he hasn't felt any pain during urination, nor has he experienced any increase in the frequency of urination. Upon laboratory analysis of his urine sample, it was discovered he had pyuria and bacteriuria. Answer: [no…	n with a history of colorectal cancer goes to his doctor for a regular check-up. During the visit, he mentioned he had been observing that his urine appeared non-transparent. However, he hasn't felt any pain during urination, nor has he experienced any increase in the frequency of urination. Upon laboratory analysis of his urine sample, it was discovered he had pyuria and bacteriuria. Answer: [no…	ory of colorectal cancer goes to his doctor for a regular check-up. During the visit, he mentioned he had been observing that his urine appeared non-transparent. However, he hasn't felt any pain during urination, nor has he experienced any increase in the frequency of urination. Upon laboratory analysis of his urine sample, it was discovered he had pyuria and bacteriuria. Answer: [no UTI] Althoug…	ory of colorectal cancer goes to his doctor for a regular check-up. During the visit, he mentioned he had been observing that his urine appeared non-transparent. However, he hasn't felt any pain during urination, nor has he experienced any increase in the frequency of urination. Upon laboratory analysis of his urine sample, it was discovered he had pyuria and bacteriuria. Answer: [no UTI] Althoug…	ory of colorectal cancer goes to his doctor for a regular check-up. During the visit, he mentioned he had been observing that his urine appeared non-transparent. However, he hasn't felt any pain during urination, nor has he experienced any increase in the frequency of urination. Upon laboratory analysis of his urine sample, it was discovered he had pyuria and bacteriuria. Answer: [yes UTI] Explan…	0	1	1	1	1	0
113	113	Read the following patient description. Does this patient have a Urinary Tract Infection (UTI)? If yes reply [yes UTI], if no reply [no UTI]. Patient Description: A 30-year-old woman presents to the hospital for significant anemia. She reports very heavy periods which last 5-6 days and she soaks through multiple pads. She reports mild abdominal cramping. Her labs show a hemoglobin of 7.6, urinaly…	No urinary tract infection	Tom	urinary tract infection	man presents to the hospital for significant anemia. She reports very heavy periods which last 5-6 days and she soaks through multiple pads. She reports mild abdominal cramping. Her labs show a hemoglobin of 7.6, urinalysis shows a high number of RBCs, 2+ proteinuria and 11-20 WBCs per view. The patient's urine also has a smoky appearance. Answer: [yes UTI] (The patient's urinalysis shows a high …	man presents to the hospital for significant anemia. She reports very heavy periods which last 5-6 days and she soaks through multiple pads. She reports mild abdominal cramping. Her labs show a hemoglobin of 7.6, urinalysis shows a high number of RBCs, 2+ proteinuria and 11-20 WBCs per view. The patient's urine also has a smoky appearance. Answer: [no UTI] (no evidence of pain with urination or i…	man presents to the hospital for significant anemia. She reports very heavy periods which last 5-6 days and she soaks through multiple pads. She reports mild abdominal cramping. Her labs show a hemoglobin of 7.6, urinalysis shows a high number of RBCs, 2+ proteinuria and 11-20 WBCs per view. The patient's urine also has a smoky appearance. Answer: [no UTI]<|end_of_text|>	to the hospital for significant anemia. She reports very heavy periods which last 5-6 days and she soaks through multiple pads. She reports mild abdominal cramping. Her labs show a hemoglobin of 7.6, urinalysis shows a high number of RBCs, 2+ proteinuria and 11-20 WBCs per view. The patient's urine also has a smoky appearance. Answer: [no UTI] The patient's symptoms and lab results are consistent…	to the hospital for significant anemia. She reports very heavy periods which last 5-6 days and she soaks through multiple pads. She reports mild abdominal cramping. Her labs show a hemoglobin of 7.6, urinalysis shows a high number of RBCs, 2+ proteinuria and 11-20 WBCs per view. The patient's urine also has a smoky appearance. Answer: [no UTI] The patient's symptoms and lab results are consistent…	to the hospital for significant anemia. She reports very heavy periods which last 5-6 days and she soaks through multiple pads. She reports mild abdominal cramping. Her labs show a hemoglobin of 7.6, urinalysis shows a high number of RBCs, 2+ proteinuria and 11-20 WBCs per view. The patient's urine also has a smoky appearance. Answer: [yes UTI] The patient's symptoms of heavy menstrual bleeding, …	0	1	1	1	1	0
114	114	Read the following patient description. Does this patient have a Urinary Tract Infection (UTI)? If yes reply [yes UTI], if no reply [no UTI]. Patient Description: A busy mother of two, Jessica started experiencing pelvic pain a few days ago. She also mentioned a persistent urge to urinate, often rushing to the bathroom only to pass small amounts. Despite consuming her usual amount of hydrating fl…	Yes this patient has a UTI	Tom	No urinary tract infection	two, Jessica started experiencing pelvic pain a few days ago. She also mentioned a persistent urge to urinate, often rushing to the bathroom only to pass small amounts. Despite consuming her usual amount of hydrating fluids, Jessica noticed her urine seemed unusually hazy. The lab report showed high counts of white blood cells in her urine and the presence of nitrites. A urine culture is sent. An…	two, Jessica started experiencing pelvic pain a few days ago. She also mentioned a persistent urge to urinate, often rushing to the bathroom only to pass small amounts. Despite consuming her usual amount of hydrating fluids, Jessica noticed her urine seemed unusually hazy. The lab report showed high counts of white blood cells in her urine and the presence of nitrites. A urine culture is sent. An…	two, Jessica started experiencing pelvic pain a few days ago. She also mentioned a persistent urge to urinate, often rushing to the bathroom only to pass small amounts. Despite consuming her usual amount of hydrating fluids, Jessica noticed her urine seemed unusually hazy. The lab report showed high counts of white blood cells in her urine and the presence of nitrites. A urine culture is sent. An…	started experiencing pelvic pain a few days ago. She also mentioned a persistent urge to urinate, often rushing to the bathroom only to pass small amounts. Despite consuming her usual amount of hydrating fluids, Jessica noticed her urine seemed unusually hazy. The lab report showed high counts of white blood cells in her urine and the presence of nitrites. A urine culture is sent. Answer: [yes UT…	started experiencing pelvic pain a few days ago. She also mentioned a persistent urge to urinate, often rushing to the bathroom only to pass small amounts. Despite consuming her usual amount of hydrating fluids, Jessica noticed her urine seemed unusually hazy. The lab report showed high counts of white blood cells in her urine and the presence of nitrites. A urine culture is sent. Answer: [yes UT…	started experiencing pelvic pain a few days ago. She also mentioned a persistent urge to urinate, often rushing to the bathroom only to pass small amounts. Despite consuming her usual amount of hydrating fluids, Jessica noticed her urine seemed unusually hazy. The lab report showed high counts of white blood cells in her urine and the presence of nitrites. A urine culture is sent. Answer: [yes UT…	0	1	1	1	1	1
115	115	Read the following patient description. Does this patient have a Urinary Tract Infection (UTI)? If yes reply [yes UTI], if no reply [no UTI]. Patient Description: Mr. Grand, a 45-year-old man with a past medical history of diabetes, chronic kidney disease, and restless leg syndrome. He reports to the GP, uncomfortable urinary symptoms. Results of urinalysis revealed traces of blood and bacteria, …	Yes this patient has a UTI	Tom	No urinary tract infection	year-old man with a past medical history of diabetes, chronic kidney disease, and restless leg syndrome. He reports to the GP, uncomfortable urinary symptoms. Results of urinalysis revealed traces of blood and bacteria, and a further microscopic exam of the urine detected an elevated number of white blood cells. Upon further inquiry he describes his urinary symptoms as a razor like sensation when…	year-old man with a past medical history of diabetes, chronic kidney disease, and restless leg syndrome. He reports to the GP, uncomfortable urinary symptoms. Results of urinalysis revealed traces of blood and bacteria, and a further microscopic exam of the urine detected an elevated number of white blood cells. Upon further inquiry he describes his urinary symptoms as a razor like sensation when…	year-old man with a past medical history of diabetes, chronic kidney disease, and restless leg syndrome. He reports to the GP, uncomfortable urinary symptoms. Results of urinalysis revealed traces of blood and bacteria, and a further microscopic exam of the urine detected an elevated number of white blood cells. Upon further inquiry he describes his urinary symptoms as a razor like sensation when…	with a past medical history of diabetes, chronic kidney disease, and restless leg syndrome. He reports to the GP, uncomfortable urinary symptoms. Results of urinalysis revealed traces of blood and bacteria, and a further microscopic exam of the urine detected an elevated number of white blood cells. Upon further inquiry he describes his urinary symptoms as a razor like sensation when voiding. Ans…	with a past medical history of diabetes, chronic kidney disease, and restless leg syndrome. He reports to the GP, uncomfortable urinary symptoms. Results of urinalysis revealed traces of blood and bacteria, and a further microscopic exam of the urine detected an elevated number of white blood cells. Upon further inquiry he describes his urinary symptoms as a razor like sensation when voiding. Ans…	with a past medical history of diabetes, chronic kidney disease, and restless leg syndrome. He reports to the GP, uncomfortable urinary symptoms. Results of urinalysis revealed traces of blood and bacteria, and a further microscopic exam of the urine detected an elevated number of white blood cells. Upon further inquiry he describes his urinary symptoms as a razor like sensation when voiding. Ans…	1	1	1	1	1	1
116	116	Read the following patient description. Does this patient have a Urinary Tract Infection (UTI)? If yes reply [yes UTI], if no reply [no UTI]. Patient Description: A 50-year-old woman comes in complaining of general sickness and lower back pain, which has not improved over the past few days. She has a history of fibromyalgia, but her current pain is different from the previous symptoms. She also m…	Yes this patient has a UTI	Nia	No this patient does not have a urinary tract infection	man comes in complaining of general sickness and lower back pain, which has not improved over the past few days. She has a history of fibromyalgia, but her current pain is different from the previous symptoms. She also mentions increased urgency and frequency of urination, which is unusual for her. Urine check reveals bacteriuria, along with leukocyte esterase. She also showed a positive nitrite …	man comes in complaining of general sickness and lower back pain, which has not improved over the past few days. She has a history of fibromyalgia, but her current pain is different from the previous symptoms. She also mentions increased urgency and frequency of urination, which is unusual for her. Urine check reveals bacteriuria, along with leukocyte esterase. She also showed a positive nitrite …	man comes in complaining of general sickness and lower back pain, which has not improved over the past few days. She has a history of fibromyalgia, but her current pain is different from the previous symptoms. She also mentions increased urgency and frequency of urination, which is unusual for her. Urine check reveals bacteriuria, along with leukocyte esterase. She also showed a positive nitrite …	complaining of general sickness and lower back pain, which has not improved over the past few days. She has a history of fibromyalgia, but her current pain is different from the previous symptoms. She also mentions increased urgency and frequency of urination, which is unusual for her. Urine check reveals bacteriuria, along with leukocyte esterase. She also showed a positive nitrite test. Answer:…	complaining of general sickness and lower back pain, which has not improved over the past few days. She has a history of fibromyalgia, but her current pain is different from the previous symptoms. She also mentions increased urgency and frequency of urination, which is unusual for her. Urine check reveals bacteriuria, along with leukocyte esterase. She also showed a positive nitrite test. Answer:…	complaining of general sickness and lower back pain, which has not improved over the past few days. She has a history of fibromyalgia, but her current pain is different from the previous symptoms. She also mentions increased urgency and frequency of urination, which is unusual for her. Urine check reveals bacteriuria, along with leukocyte esterase. She also showed a positive nitrite test. Answer:…	0	1	1	1	1	1
117	117	Read the following patient description. Does this patient have a Urinary Tract Infection (UTI)? If yes reply [yes UTI], if no reply [no UTI]. Patient Description: A very concerned 65-year-old man presented to the clinic with complaints of fever, chills, and general malaise for the past few days. He had noticed an abnormal change in his urine habits, with pain when he relieved his bladder.. Lab re…	Yes this patient has a UTI	Tom	No urinary tract infection	65-year-old man presented to the clinic with complaints of fever, chills, and general malaise for the past few days. He had noticed an abnormal change in his urine habits, with pain when he relieved his bladder.. Lab results later confirmed that his urine test was positive for leukocyte esterase and white blood cells were detected. Answer: [yes UTI] The patient's symptoms, such as fever, chills, …	65-year-old man presented to the clinic with complaints of fever, chills, and general malaise for the past few days. He had noticed an abnormal change in his urine habits, with pain when he relieved his bladder.. Lab results later confirmed that his urine test was positive for leukocyte esterase and white blood cells were detected. Answer: [yes UTI]<|end_of_text|>	65-year-old man presented to the clinic with complaints of fever, chills, and general malaise for the past few days. He had noticed an abnormal change in his urine habits, with pain when he relieved his bladder.. Lab results later confirmed that his urine test was positive for leukocyte esterase and white blood cells were detected. Answer: [yes UTI]<|end_of_text|>	man presented to the clinic with complaints of fever, chills, and general malaise for the past few days. He had noticed an abnormal change in his urine habits, with pain when he relieved his bladder.. Lab results later confirmed that his urine test was positive for leukocyte esterase and white blood cells were detected. Answer: [yes UTI]</s>	man presented to the clinic with complaints of fever, chills, and general malaise for the past few days. He had noticed an abnormal change in his urine habits, with pain when he relieved his bladder.. Lab results later confirmed that his urine test was positive for leukocyte esterase and white blood cells were detected. Answer: [yes UTI] Justification: The patient's symptoms of fever, chills, and…	man presented to the clinic with complaints of fever, chills, and general malaise for the past few days. He had noticed an abnormal change in his urine habits, with pain when he relieved his bladder.. Lab results later confirmed that his urine test was positive for leukocyte esterase and white blood cells were detected. Answer: [yes UTI] The patient's symptoms of fever, chills, and general malais…	1	1	1	1	1	1
118	118	Read the following patient description. Does this patient have a Urinary Tract Infection (UTI)? If yes reply [yes UTI], if no reply [no UTI]. Patient Description: A 40-year-old female came in for her annual physical. During the appointment, she mentioned noticing her urine had appeared milky a few times recently, but she didn't have any other symptoms or discomfort. Lab results confirmed high lev…	No urinary tract infection	Nia	yes this patient has a urinary tract infection	male came in for her annual physical. During the appointment, she mentioned noticing her urine had appeared milky a few times recently, but she didn't have any other symptoms or discomfort. Lab results confirmed high levels of leukocyte esterase and nitrites in her urine sample. Answer: [yes UTI] Solution: The patient's symptoms are not explicitly mentioned, but the lab results indicate the prese…	male came in for her annual physical. During the appointment, she mentioned noticing her urine had appeared milky a few times recently, but she didn't have any other symptoms or discomfort. Lab results confirmed high levels of leukocyte esterase and nitrites in her urine sample. Answer: [no UTI]<|end_of_text|>	male came in for her annual physical. During the appointment, she mentioned noticing her urine had appeared milky a few times recently, but she didn't have any other symptoms or discomfort. Lab results confirmed high levels of leukocyte esterase and nitrites in her urine sample. Answer: [no UTI]<|end_of_text|>	for her annual physical. During the appointment, she mentioned noticing her urine had appeared milky a few times recently, but she didn't have any other symptoms or discomfort. Lab results confirmed high levels of leukocyte esterase and nitrites in her urine sample. Answer: [no UTI] Although the lab results suggest the presence of white blood cells and nitrites, which are indicative of a UTI, the…	for her annual physical. During the appointment, she mentioned noticing her urine had appeared milky a few times recently, but she didn't have any other symptoms or discomfort. Lab results confirmed high levels of leukocyte esterase and nitrites in her urine sample. Answer: [no UTI] The presence of leukocyte esterase and nitrites in the urine can be indicative of a UTI, but the patient's lack of …	for her annual physical. During the appointment, she mentioned noticing her urine had appeared milky a few times recently, but she didn't have any other symptoms or discomfort. Lab results confirmed high levels of leukocyte esterase and nitrites in her urine sample. Answer: [yes UTI] The presence of high levels of leukocyte esterase and nitrites in the urine is indicative of a urinary tract infec…	0	1	1	1	1	0
119	119	Read the following patient description. Does this patient have a Urinary Tract Infection (UTI)? If yes reply [yes UTI], if no reply [no UTI]. Patient Description: Mr. Thompson, a 58-year-old, arrived at the doctor's office with complaints of discomfort during urination and an unusual, strong smell to his urine that he couldn't ignore. He reports feeling warm last night but did not take his temper…	Yes this patient has a UTI	Dhruva	No this patient does not have a urinary tract infection	58-year-old, arrived at the doctor's office with complaints of discomfort during urination and an unusual, strong smell to his urine that he couldn't ignore. He reports feeling warm last night but did not take his temperature. He denies any abdominal pain, penile discharge, hematuria, nausea, vomiting, flank pain, or any other acute symptoms. Urinalysis showed leukocyte esterase and the urinal cu…	58-year-old, arrived at the doctor's office with complaints of discomfort during urination and an unusual, strong smell to his urine that he couldn't ignore. He reports feeling warm last night but did not take his temperature. He denies any abdominal pain, penile discharge, hematuria, nausea, vomiting, flank pain, or any other acute symptoms. Urinalysis showed leukocyte esterase and the urinal cu…	58-year-old, arrived at the doctor's office with complaints of discomfort during urination and an unusual, strong smell to his urine that he couldn't ignore. He reports feeling warm last night but did not take his temperature. He denies any abdominal pain, penile discharge, hematuria, nausea, vomiting, flank pain, or any other acute symptoms. Urinalysis showed leukocyte esterase and the urinal cu…	arrived at the doctor's office with complaints of discomfort during urination and an unusual, strong smell to his urine that he couldn't ignore. He reports feeling warm last night but did not take his temperature. He denies any abdominal pain, penile discharge, hematuria, nausea, vomiting, flank pain, or any other acute symptoms. Urinalysis showed leukocyte esterase and the urinal culture reveale…	arrived at the doctor's office with complaints of discomfort during urination and an unusual, strong smell to his urine that he couldn't ignore. He reports feeling warm last night but did not take his temperature. He denies any abdominal pain, penile discharge, hematuria, nausea, vomiting, flank pain, or any other acute symptoms. Urinalysis showed leukocyte esterase and the urinal culture reveale…	arrived at the doctor's office with complaints of discomfort during urination and an unusual, strong smell to his urine that he couldn't ignore. He reports feeling warm last night but did not take his temperature. He denies any abdominal pain, penile discharge, hematuria, nausea, vomiting, flank pain, or any other acute symptoms. Urinalysis showed leukocyte esterase and the urinal culture reveale…	1	1	1	1	1	1
120	120	Read the following patient description. Does this patient have a Urinary Tract Infection (UTI)? If yes reply [yes UTI], if no reply [no UTI]. Patient Description: A 48-year-old man visits his physician complaining about passing cloudy urine for a few days. He denies any other complaints and has a temperature of 98.2 F. Blood detected in his urine (hematuria) indicated possible inflammation or dam…	No urinary tract infection	Tom	urinary tract infection	n visits his physician complaining about passing cloudy urine for a few days. He denies any other complaints and has a temperature of 98.2 F. Blood detected in his urine (hematuria) indicated possible inflammation or damage in his urinary tract. Answer: [yes UTI] Explanation: The patient's symptoms include cloudy urine, which is a common symptom of a UTI. The presence of blood in the urine (hemat…	n visits his physician complaining about passing cloudy urine for a few days. He denies any other complaints and has a temperature of 98.2 F. Blood detected in his urine (hematuria) indicated possible inflammation or damage in his urinary tract. Answer: [no UTI] as he has no discomfort, frequency, or lower abdominal pain. However, he has a burning sensation during urination (pyuria) and his urine…	n visits his physician complaining about passing cloudy urine for a few days. He denies any other complaints and has a temperature of 98.2 F. Blood detected in his urine (hematuria) indicated possible inflammation or damage in his urinary tract. Answer: [no UTI]<|end_of_text|>	physician complaining about passing cloudy urine for a few days. He denies any other complaints and has a temperature of 98.2 F. Blood detected in his urine (hematuria) indicated possible inflammation or damage in his urinary tract. Answer: [no UTI] Explanation: Although this patient has hematuria, which can be a sign of a UTI, the absence of other symptoms such as dysuria, frequency, urgency, or…	physician complaining about passing cloudy urine for a few days. He denies any other complaints and has a temperature of 98.2 F. Blood detected in his urine (hematuria) indicated possible inflammation or damage in his urinary tract. Answer: [no UTI] Explanation: Although this patient has hematuria, which can be a sign of a UTI, the absence of other symptoms such as dysuria, frequency, urgency, or…	physician complaining about passing cloudy urine for a few days. He denies any other complaints and has a temperature of 98.2 F. Blood detected in his urine (hematuria) indicated possible inflammation or damage in his urinary tract. Answer: [yes UTI] The patient's symptoms of cloudy urine and hematuria are indicative of a possible Urinary Tract Infection (UTI). The presence of inflammation or dam…	0	1	1	1	1	0
121	121	Read the following patient description. Does this patient have a Urinary Tract Infection (UTI)? If yes reply [yes UTI], if no reply [no UTI]. Patient Description: A 67-year-old female visited her primary care doctor after noticing her urine had been slightly discolored over the past few days. Her medical history revealed that she was hypertensive and diabetic, though her conditions were well-mana…	No urinary tract infection	Nia	yes this patient has a urinary tract infection	male visited her primary care doctor after noticing her urine had been slightly discolored over the past few days. Her medical history revealed that she was hypertensive and diabetic, though her conditions were well-managed. She reported no symptoms such as abdominal pain, fever, or increased urinary frequency. During the examination, the patient's urine sample tested positive for leukocyte ester…	male visited her primary care doctor after noticing her urine had been slightly discolored over the past few days. Her medical history revealed that she was hypertensive and diabetic, though her conditions were well-managed. She reported no symptoms such as abdominal pain, fever, or increased urinary frequency. During the examination, the patient's urine sample tested positive for leukocyte ester…	male visited her primary care doctor after noticing her urine had been slightly discolored over the past few days. Her medical history revealed that she was hypertensive and diabetic, though her conditions were well-managed. She reported no symptoms such as abdominal pain, fever, or increased urinary frequency. During the examination, the patient's urine sample tested positive for leukocyte ester…	her primary care doctor after noticing her urine had been slightly discolored over the past few days. Her medical history revealed that she was hypertensive and diabetic, though her conditions were well-managed. She reported no symptoms such as abdominal pain, fever, or increased urinary frequency. During the examination, the patient's urine sample tested positive for leukocyte esterase and nitri…	her primary care doctor after noticing her urine had been slightly discolored over the past few days. Her medical history revealed that she was hypertensive and diabetic, though her conditions were well-managed. She reported no symptoms such as abdominal pain, fever, or increased urinary frequency. During the examination, the patient's urine sample tested positive for leukocyte esterase and nitri…	her primary care doctor after noticing her urine had been slightly discolored over the past few days. Her medical history revealed that she was hypertensive and diabetic, though her conditions were well-managed. She reported no symptoms such as abdominal pain, fever, or increased urinary frequency. During the examination, the patient's urine sample tested positive for leukocyte esterase and nitri…	0	1	1	1	1	0
122	122	Read the following patient description. Does this patient have a Urinary Tract Infection (UTI)? If yes reply [yes UTI], if no reply [no UTI]. Patient Description: Reading glasses perched on her nose, a 57-year-old librarian with past medical history of migraines appeared bewildered while discussing her recent lab results. Her yearly health checkup unveiled an unexplained pyuria. An elevated level…	No urinary tract infection	Dhruva	yes this patient has a urinary tract infection	perched on her nose, a 57-year-old librarian with past medical history of migraines appeared bewildered while discussing her recent lab results. Her yearly health checkup unveiled an unexplained pyuria. An elevated level of leukocyte esterase with nitrites was detected in her urine tests. However, the lady had no urinary health complaints. No pain or burning sensation while emptying her bladder o…	perched on her nose, a 57-year-old librarian with past medical history of migraines appeared bewildered while discussing her recent lab results. Her yearly health checkup unveiled an unexplained pyuria. An elevated level of leukocyte esterase with nitrites was detected in her urine tests. However, the lady had no urinary health complaints. No pain or burning sensation while emptying her bladder o…	perched on her nose, a 57-year-old librarian with past medical history of migraines appeared bewildered while discussing her recent lab results. Her yearly health checkup unveiled an unexplained pyuria. An elevated level of leukocyte esterase with nitrites was detected in her urine tests. However, the lady had no urinary health complaints. No pain or burning sensation while emptying her bladder o…	r nose, a 57-year-old librarian with past medical history of migraines appeared bewildered while discussing her recent lab results. Her yearly health checkup unveiled an unexplained pyuria. An elevated level of leukocyte esterase with nitrites was detected in her urine tests. However, the lady had no urinary health complaints. No pain or burning sensation while emptying her bladder or feeling of …	r nose, a 57-year-old librarian with past medical history of migraines appeared bewildered while discussing her recent lab results. Her yearly health checkup unveiled an unexplained pyuria. An elevated level of leukocyte esterase with nitrites was detected in her urine tests. However, the lady had no urinary health complaints. No pain or burning sensation while emptying her bladder or feeling of …	r nose, a 57-year-old librarian with past medical history of migraines appeared bewildered while discussing her recent lab results. Her yearly health checkup unveiled an unexplained pyuria. An elevated level of leukocyte esterase with nitrites was detected in her urine tests. However, the lady had no urinary health complaints. No pain or burning sensation while emptying her bladder or feeling of …	0	1	1	1	1	0
123	123	Read the following patient description. Does this patient have a Urinary Tract Infection (UTI)? If yes reply [yes UTI], if no reply [no UTI]. Patient Description: Maria, a healthy 30-year-old yoga instructor, arrived for her yearly physical. She reported noticing that her urine seemed to occasionally be murky throughout the past month, although she felt no pain, mild discomfort or had any issue w…	No urinary tract infection	Dhruva	yes this patient has a urinary tract infection	30-year-old yoga instructor, arrived for her yearly physical. She reported noticing that her urine seemed to occasionally be murky throughout the past month, although she felt no pain, mild discomfort or had any issue when urinating. Urinalysis revealed bacteriuria and leukocyte esterase, indicating a higher than average number of white blood cells. She showed no other symptoms and reported no pr…	30-year-old yoga instructor, arrived for her yearly physical. She reported noticing that her urine seemed to occasionally be murky throughout the past month, although she felt no pain, mild discomfort or had any issue when urinating. Urinalysis revealed bacteriuria and leukocyte esterase, indicating a higher than average number of white blood cells. She showed no other symptoms and reported no pr…	30-year-old yoga instructor, arrived for her yearly physical. She reported noticing that her urine seemed to occasionally be murky throughout the past month, although she felt no pain, mild discomfort or had any issue when urinating. Urinalysis revealed bacteriuria and leukocyte esterase, indicating a higher than average number of white blood cells. She showed no other symptoms and reported no pr…	yoga instructor, arrived for her yearly physical. She reported noticing that her urine seemed to occasionally be murky throughout the past month, although she felt no pain, mild discomfort or had any issue when urinating. Urinalysis revealed bacteriuria and leukocyte esterase, indicating a higher than average number of white blood cells. She showed no other symptoms and reported no problems or ch…	yoga instructor, arrived for her yearly physical. She reported noticing that her urine seemed to occasionally be murky throughout the past month, although she felt no pain, mild discomfort or had any issue when urinating. Urinalysis revealed bacteriuria and leukocyte esterase, indicating a higher than average number of white blood cells. She showed no other symptoms and reported no problems or ch…	yoga instructor, arrived for her yearly physical. She reported noticing that her urine seemed to occasionally be murky throughout the past month, although she felt no pain, mild discomfort or had any issue when urinating. Urinalysis revealed bacteriuria and leukocyte esterase, indicating a higher than average number of white blood cells. She showed no other symptoms and reported no problems or ch…	0	1	1	1	1	0
124	124	Read the following patient description. Does this patient have a Urinary Tract Infection (UTI)? If yes reply [yes UTI], if no reply [no UTI]. Patient Description: Edward, a 62-year-old man, comes in with a complaint of persisting lower back pain accompanied by a sudden, increased urge to urinate, which often results in small volumes. He does not have pain or burning with urination. He states he f…	Yes this patient has a UTI	Dhruva	No this patient does not have a urinary tract infection	r-old man, comes in with a complaint of persisting lower back pain accompanied by a sudden, increased urge to urinate, which often results in small volumes. He does not have pain or burning with urination. He states he felt warm intermittently over the past few days but denies chills, fatigue, or nausea. He also mentions that his urine seems to be cloudy and has an unusual smell. CBC shows mild l…	r-old man, comes in with a complaint of persisting lower back pain accompanied by a sudden, increased urge to urinate, which often results in small volumes. He does not have pain or burning with urination. He states he felt warm intermittently over the past few days but denies chills, fatigue, or nausea. He also mentions that his urine seems to be cloudy and has an unusual smell. CBC shows mild l…	r-old man, comes in with a complaint of persisting lower back pain accompanied by a sudden, increased urge to urinate, which often results in small volumes. He does not have pain or burning with urination. He states he felt warm intermittently over the past few days but denies chills, fatigue, or nausea. He also mentions that his urine seems to be cloudy and has an unusual smell. CBC shows mild l…	mes in with a complaint of persisting lower back pain accompanied by a sudden, increased urge to urinate, which often results in small volumes. He does not have pain or burning with urination. He states he felt warm intermittently over the past few days but denies chills, fatigue, or nausea. He also mentions that his urine seems to be cloudy and has an unusual smell. CBC shows mild leukocytosis o…	mes in with a complaint of persisting lower back pain accompanied by a sudden, increased urge to urinate, which often results in small volumes. He does not have pain or burning with urination. He states he felt warm intermittently over the past few days but denies chills, fatigue, or nausea. He also mentions that his urine seems to be cloudy and has an unusual smell. CBC shows mild leukocytosis o…	mes in with a complaint of persisting lower back pain accompanied by a sudden, increased urge to urinate, which often results in small volumes. He does not have pain or burning with urination. He states he felt warm intermittently over the past few days but denies chills, fatigue, or nausea. He also mentions that his urine seems to be cloudy and has an unusual smell. CBC shows mild leukocytosis o…	1	1	1	1	1	1
125	125	Read the following patient description. Does this patient have a Urinary Tract Infection (UTI)? If yes reply [yes UTI], if no reply [no UTI]. Patient Description: 53-year-old male presented to the emergency department with severe lower abdominal pain and fever. He reported having noticed blood in his urine earlier in the day. His recent urinalysis results demonstrating elevated bacteria, and a la…	Yes this patient has a UTI	Tom	No urinary tract infection	presented to the emergency department with severe lower abdominal pain and fever. He reported having noticed blood in his urine earlier in the day. His recent urinalysis results demonstrating elevated bacteria, and a large amount of red and white blood cells. Nitrites and leukocyte esterase in the urine were also detected. Answer: [yes UTI] The patient has a Urinary Tract Infection (UTI) based on…	presented to the emergency department with severe lower abdominal pain and fever. He reported having noticed blood in his urine earlier in the day. His recent urinalysis results demonstrating elevated bacteria, and a large amount of red and white blood cells. Nitrites and leukocyte esterase in the urine were also detected. Answer: [yes UTI]<|end_of_text|>	presented to the emergency department with severe lower abdominal pain and fever. He reported having noticed blood in his urine earlier in the day. His recent urinalysis results demonstrating elevated bacteria, and a large amount of red and white blood cells. Nitrites and leukocyte esterase in the urine were also detected. Answer: [yes UTI]<|end_of_text|>	the emergency department with severe lower abdominal pain and fever. He reported having noticed blood in his urine earlier in the day. His recent urinalysis results demonstrating elevated bacteria, and a large amount of red and white blood cells. Nitrites and leukocyte esterase in the urine were also detected. Answer: [yes UTI]</s>	the emergency department with severe lower abdominal pain and fever. He reported having noticed blood in his urine earlier in the day. His recent urinalysis results demonstrating elevated bacteria, and a large amount of red and white blood cells. Nitrites and leukocyte esterase in the urine were also detected. Answer: [yes UTI] Justification: The patient's symptoms of severe lower abdominal pain,…	the emergency department with severe lower abdominal pain and fever. He reported having noticed blood in his urine earlier in the day. His recent urinalysis results demonstrating elevated bacteria, and a large amount of red and white blood cells. Nitrites and leukocyte esterase in the urine were also detected. Answer: [yes UTI] UTI is a common infection that affects the urinary system. The sympto…	1	1	1	1	1	1
126	126	Read the following patient description. Does this patient have a Urinary Tract Infection (UTI)? If yes reply [yes UTI], if no reply [no UTI]. Patient Description: Linda, a 67-year-old woman, reported to the outpatient department with a 3-day history of dull pain and a burning sensation during voiding, accompanied by a strong urge to continually visit the washroom. She had a long history of diabet…	Yes this patient has a UTI	Dhruva	No this patient does not have a urinary tract infection	-old woman, reported to the outpatient department with a 3-day history of dull pain and a burning sensation during voiding, accompanied by a strong urge to continually visit the washroom. She had a long history of diabetes and high blood pressure, managed well by her prescribed medication. A urine analysis was performed revealing a white blood cell count as well as leukocyte esterase, both were s…	-old woman, reported to the outpatient department with a 3-day history of dull pain and a burning sensation during voiding, accompanied by a strong urge to continually visit the washroom. She had a long history of diabetes and high blood pressure, managed well by her prescribed medication. A urine analysis was performed revealing a white blood cell count as well as leukocyte esterase, both were s…	-old woman, reported to the outpatient department with a 3-day history of dull pain and a burning sensation during voiding, accompanied by a strong urge to continually visit the washroom. She had a long history of diabetes and high blood pressure, managed well by her prescribed medication. A urine analysis was performed revealing a white blood cell count as well as leukocyte esterase, both were s…	eported to the outpatient department with a 3-day history of dull pain and a burning sensation during voiding, accompanied by a strong urge to continually visit the washroom. She had a long history of diabetes and high blood pressure, managed well by her prescribed medication. A urine analysis was performed revealing a white blood cell count as well as leukocyte esterase, both were significantly …	eported to the outpatient department with a 3-day history of dull pain and a burning sensation during voiding, accompanied by a strong urge to continually visit the washroom. She had a long history of diabetes and high blood pressure, managed well by her prescribed medication. A urine analysis was performed revealing a white blood cell count as well as leukocyte esterase, both were significantly …	eported to the outpatient department with a 3-day history of dull pain and a burning sensation during voiding, accompanied by a strong urge to continually visit the washroom. She had a long history of diabetes and high blood pressure, managed well by her prescribed medication. A urine analysis was performed revealing a white blood cell count as well as leukocyte esterase, both were significantly …	1	1	1	1	1	1
127	127	Read the following patient description. Does this patient have a Urinary Tract Infection (UTI)? If yes reply [yes UTI], if no reply [no UTI]. Patient Description: Emily, a 36-year-old woman with history of depression had been feeling generally unwell. She reports fatigue and general malaise. Her urine sample demonstrated the presence of nitrites, leukocyte esterase and bacteria, indicative of pyu…	No urinary tract infection	Dhruva	yes this patient has a urinary tract infection	r-old woman with history of depression had been feeling generally unwell. She reports fatigue and general malaise. Her urine sample demonstrated the presence of nitrites, leukocyte esterase and bacteria, indicative of pyuria. She found it strange as she was not experiencing any discomfort while urinating or any lower abdominal pains. Answer: [yes UTI] because the patient's urine sample demonstrat…	r-old woman with history of depression had been feeling generally unwell. She reports fatigue and general malaise. Her urine sample demonstrated the presence of nitrites, leukocyte esterase and bacteria, indicative of pyuria. She found it strange as she was not experiencing any discomfort while urinating or any lower abdominal pains. Answer: [no UTI] Emily's symptoms are more related to her depre…	r-old woman with history of depression had been feeling generally unwell. She reports fatigue and general malaise. Her urine sample demonstrated the presence of nitrites, leukocyte esterase and bacteria, indicative of pyuria. She found it strange as she was not experiencing any discomfort while urinating or any lower abdominal pains. Answer: [no UTI]<|end_of_text|>	ith history of depression had been feeling generally unwell. She reports fatigue and general malaise. Her urine sample demonstrated the presence of nitrites, leukocyte esterase and bacteria, indicative of pyuria. She found it strange as she was not experiencing any discomfort while urinating or any lower abdominal pains. Answer: [no UTI] Although Emily's urine test results suggest a UTI, her lack…	ith history of depression had been feeling generally unwell. She reports fatigue and general malaise. Her urine sample demonstrated the presence of nitrites, leukocyte esterase and bacteria, indicative of pyuria. She found it strange as she was not experiencing any discomfort while urinating or any lower abdominal pains. Answer: [no UTI] Although Emily's urine sample shows signs of a UTI, her lac…	ith history of depression had been feeling generally unwell. She reports fatigue and general malaise. Her urine sample demonstrated the presence of nitrites, leukocyte esterase and bacteria, indicative of pyuria. She found it strange as she was not experiencing any discomfort while urinating or any lower abdominal pains. Answer: [yes UTI] The presence of nitrites, leukocyte esterase, and bacteria…	0	1	1	1	1	0
128	128	Read the following patient description. Does this patient have a Urinary Tract Infection (UTI)? If yes reply [yes UTI], if no reply [no UTI]. Patient Description: Sarah, a 48-year-old mother of two, experienced intermittent pain while urinating with frequent visits to the washroom over the past two days, along with the sensation of incomplete voiding. She denies fever, chills, fatigue, lower abdo…	Yes this patient has a UTI	Dhruva	No this patient does not have a urinary tract infection	-old mother of two, experienced intermittent pain while urinating with frequent visits to the washroom over the past two days, along with the sensation of incomplete voiding. She denies fever, chills, fatigue, lower abdominal pain, or nausea. During her medical check-up, her doctor ordered a few key tests. Urine analysis revealed substantial nitrites, with pus cells in the microscopic examination…	-old mother of two, experienced intermittent pain while urinating with frequent visits to the washroom over the past two days, along with the sensation of incomplete voiding. She denies fever, chills, fatigue, lower abdominal pain, or nausea. During her medical check-up, her doctor ordered a few key tests. Urine analysis revealed substantial nitrites, with pus cells in the microscopic examination…	-old mother of two, experienced intermittent pain while urinating with frequent visits to the washroom over the past two days, along with the sensation of incomplete voiding. She denies fever, chills, fatigue, lower abdominal pain, or nausea. During her medical check-up, her doctor ordered a few key tests. Urine analysis revealed substantial nitrites, with pus cells in the microscopic examination…	f two, experienced intermittent pain while urinating with frequent visits to the washroom over the past two days, along with the sensation of incomplete voiding. She denies fever, chills, fatigue, lower abdominal pain, or nausea. During her medical check-up, her doctor ordered a few key tests. Urine analysis revealed substantial nitrites, with pus cells in the microscopic examination. Answer: [ye…	f two, experienced intermittent pain while urinating with frequent visits to the washroom over the past two days, along with the sensation of incomplete voiding. She denies fever, chills, fatigue, lower abdominal pain, or nausea. During her medical check-up, her doctor ordered a few key tests. Urine analysis revealed substantial nitrites, with pus cells in the microscopic examination. Answer: [ye…	f two, experienced intermittent pain while urinating with frequent visits to the washroom over the past two days, along with the sensation of incomplete voiding. She denies fever, chills, fatigue, lower abdominal pain, or nausea. During her medical check-up, her doctor ordered a few key tests. Urine analysis revealed substantial nitrites, with pus cells in the microscopic examination. Answer: [ye…	1	1	1	1	1	1
129	129	Read the following patient description. Does this patient have a Urinary Tract Infection (UTI)? If yes reply [yes UTI], if no reply [no UTI]. Patient Description: A 45-year-old female with a history of hypothyroidism came in with concerns about a change in her urine color. She mentioned her urine has been dark and cloudy for some days. She reported no pain on urination and no increase in the numb…	No urinary tract infection	Dhruva	yes this patient has a urinary tract infection	male with a history of hypothyroidism came in with concerns about a change in her urine color. She mentioned her urine has been dark and cloudy for some days. She reported no pain on urination and no increase in the number of times she urinates. No fever or lower back pain was noted. Upon laboratory tests, her urinalysis showed nitrates, leukocyte esterase, and hematuria. Urine culture confirmed …	male with a history of hypothyroidism came in with concerns about a change in her urine color. She mentioned her urine has been dark and cloudy for some days. She reported no pain on urination and no increase in the number of times she urinates. No fever or lower back pain was noted. Upon laboratory tests, her urinalysis showed nitrates, leukocyte esterase, and hematuria. Urine culture confirmed …	male with a history of hypothyroidism came in with concerns about a change in her urine color. She mentioned her urine has been dark and cloudy for some days. She reported no pain on urination and no increase in the number of times she urinates. No fever or lower back pain was noted. Upon laboratory tests, her urinalysis showed nitrates, leukocyte esterase, and hematuria. Urine culture confirmed …	istory of hypothyroidism came in with concerns about a change in her urine color. She mentioned her urine has been dark and cloudy for some days. She reported no pain on urination and no increase in the number of times she urinates. No fever or lower back pain was noted. Upon laboratory tests, her urinalysis showed nitrates, leukocyte esterase, and hematuria. Urine culture confirmed the presence …	istory of hypothyroidism came in with concerns about a change in her urine color. She mentioned her urine has been dark and cloudy for some days. She reported no pain on urination and no increase in the number of times she urinates. No fever or lower back pain was noted. Upon laboratory tests, her urinalysis showed nitrates, leukocyte esterase, and hematuria. Urine culture confirmed the presence …	istory of hypothyroidism came in with concerns about a change in her urine color. She mentioned her urine has been dark and cloudy for some days. She reported no pain on urination and no increase in the number of times she urinates. No fever or lower back pain was noted. Upon laboratory tests, her urinalysis showed nitrates, leukocyte esterase, and hematuria. Urine culture confirmed the presence …	0	1	1	1	1	0
130	130	Read the following patient description. Does this patient have a Urinary Tract Infection (UTI)? If yes reply [yes UTI], if no reply [no UTI]. Patient Description: A 75-year-old female patient has been feeling generally unwell for the past week with malaise and mild fatigue. She reports experiencing discomfort in her lower abdominal region that mildly tender. She initially disregarded it as indige…	Yes this patient has a UTI	Dhruva	No this patient does not have a urinary tract infection	male patient has been feeling generally unwell for the past week with malaise and mild fatigue. She reports experiencing discomfort in her lower abdominal region that mildly tender. She initially disregarded it as indigestion, but the intensity of the pain has increased over the last few days. Her urine sample shows traces of leukocyte esterase but no nitrites. There is elevated RBCs in her urine…	male patient has been feeling generally unwell for the past week with malaise and mild fatigue. She reports experiencing discomfort in her lower abdominal region that mildly tender. She initially disregarded it as indigestion, but the intensity of the pain has increased over the last few days. Her urine sample shows traces of leukocyte esterase but no nitrites. There is elevated RBCs in her urine…	male patient has been feeling generally unwell for the past week with malaise and mild fatigue. She reports experiencing discomfort in her lower abdominal region that mildly tender. She initially disregarded it as indigestion, but the intensity of the pain has increased over the last few days. Her urine sample shows traces of leukocyte esterase but no nitrites. There is elevated RBCs in her urine…	has been feeling generally unwell for the past week with malaise and mild fatigue. She reports experiencing discomfort in her lower abdominal region that mildly tender. She initially disregarded it as indigestion, but the intensity of the pain has increased over the last few days. Her urine sample shows traces of leukocyte esterase but no nitrites. There is elevated RBCs in her urine as well. She…	has been feeling generally unwell for the past week with malaise and mild fatigue. She reports experiencing discomfort in her lower abdominal region that mildly tender. She initially disregarded it as indigestion, but the intensity of the pain has increased over the last few days. Her urine sample shows traces of leukocyte esterase but no nitrites. There is elevated RBCs in her urine as well. She…	has been feeling generally unwell for the past week with malaise and mild fatigue. She reports experiencing discomfort in her lower abdominal region that mildly tender. She initially disregarded it as indigestion, but the intensity of the pain has increased over the last few days. Her urine sample shows traces of leukocyte esterase but no nitrites. There is elevated RBCs in her urine as well. She…	1	1	1	1	1	1
131	131	Read the following patient description. Does this patient have a Urinary Tract Infection (UTI)? If yes reply [yes UTI], if no reply [no UTI]. Patient Description: A 63-year-old man presented for his annual wellness visit. He denied any recent changes in his health and appeared well. He reported having noticed that his urine seemed to be a bit milky or cloudy lately, but denied any pain when passi…	No urinary tract infection	Dhruva	yes this patient has a urinary tract infection	n presented for his annual wellness visit. He denied any recent changes in his health and appeared well. He reported having noticed that his urine seemed to be a bit milky or cloudy lately, but denied any pain when passing urine or needing to go more often than usual. Lab results showed positive leukocyte esterase and microscopic blood in the urine, but no nitrites. Urine culture is pending. Answ…	n presented for his annual wellness visit. He denied any recent changes in his health and appeared well. He reported having noticed that his urine seemed to be a bit milky or cloudy lately, but denied any pain when passing urine or needing to go more often than usual. Lab results showed positive leukocyte esterase and microscopic blood in the urine, but no nitrites. Urine culture is pending. Answ…	n presented for his annual wellness visit. He denied any recent changes in his health and appeared well. He reported having noticed that his urine seemed to be a bit milky or cloudy lately, but denied any pain when passing urine or needing to go more often than usual. Lab results showed positive leukocyte esterase and microscopic blood in the urine, but no nitrites. Urine culture is pending. Answ…	or his annual wellness visit. He denied any recent changes in his health and appeared well. He reported having noticed that his urine seemed to be a bit milky or cloudy lately, but denied any pain when passing urine or needing to go more often than usual. Lab results showed positive leukocyte esterase and microscopic blood in the urine, but no nitrites. Urine culture is pending. Answer: [no UTI] …	or his annual wellness visit. He denied any recent changes in his health and appeared well. He reported having noticed that his urine seemed to be a bit milky or cloudy lately, but denied any pain when passing urine or needing to go more often than usual. Lab results showed positive leukocyte esterase and microscopic blood in the urine, but no nitrites. Urine culture is pending. Answer: [no UTI] …	or his annual wellness visit. He denied any recent changes in his health and appeared well. He reported having noticed that his urine seemed to be a bit milky or cloudy lately, but denied any pain when passing urine or needing to go more often than usual. Lab results showed positive leukocyte esterase and microscopic blood in the urine, but no nitrites. Urine culture is pending. Answer: [Maybe UT…	1	1	1	1	1	0
132	132	Read the following patient description. Does this patient have a Urinary Tract Infection (UTI)? If yes reply [yes UTI], if no reply [no UTI]. Patient Description: A 35-year-old man visits the doctor after noticing an offensive stench in his urine accompanied by an opaque appearance. He denies feeling any discomfort during urination or any extra need to urinate. Lab results reveal a sizable amount…	No urinary tract infection	Nia	yes this patient has a urinary tract infection	n visits the doctor after noticing an offensive stench in his urine accompanied by an opaque appearance. He denies feeling any discomfort during urination or any extra need to urinate. Lab results reveal a sizable amount of white and red blood cells and bacteria. Answer: [yes UTI] Read the following patient description. Does this patient have a Urinary Tract Infection (UTI)? If yes reply [yes UTI…	n visits the doctor after noticing an offensive stench in his urine accompanied by an opaque appearance. He denies feeling any discomfort during urination or any extra need to urinate. Lab results reveal a sizable amount of white and red blood cells and bacteria. Answer: [no UTI]<|end_of_text|>	n visits the doctor after noticing an offensive stench in his urine accompanied by an opaque appearance. He denies feeling any discomfort during urination or any extra need to urinate. Lab results reveal a sizable amount of white and red blood cells and bacteria. Answer: [no UTI]<|end_of_text|>	doctor after noticing an offensive stench in his urine accompanied by an opaque appearance. He denies feeling any discomfort during urination or any extra need to urinate. Lab results reveal a sizable amount of white and red blood cells and bacteria. Answer: [no UTI] UTIs are typically characterized by symptoms such as a strong and frequent urge to urinate, a burning sensation during urination, a…	doctor after noticing an offensive stench in his urine accompanied by an opaque appearance. He denies feeling any discomfort during urination or any extra need to urinate. Lab results reveal a sizable amount of white and red blood cells and bacteria. Answer: [no UTI] Although the lab results suggest the presence of bacteria and blood cells in the urine, the patient's symptoms do not align with th…	doctor after noticing an offensive stench in his urine accompanied by an opaque appearance. He denies feeling any discomfort during urination or any extra need to urinate. Lab results reveal a sizable amount of white and red blood cells and bacteria. Answer: [yes UTI] The patient's symptoms and lab results are consistent with a Urinary Tract Infection (UTI). The offensive urine odor and opaque ap…	0	1	1	1	1	0
133	133	Read the following patient description. Does this patient have a Urinary Tract Infection (UTI)? If yes reply [yes UTI], if no reply [no UTI]. Patient Description: A 45-year-old man working as a lawyer presents to clinic with prior history of DM type II on metformin and canagliflozin presents with a burning sensation when he urinates. He also points out that his urine has been cloudy for the last …	Yes this patient has a UTI	Dhruva	No this patient does not have a urinary tract infection	n working as a lawyer presents to clinic with prior history of DM type II on metformin and canagliflozin presents with a burning sensation when he urinates. He also points out that his urine has been cloudy for the last few days. He denies having noticed any blood in his urine. He does report some subjective fevers and chills. His CBS shows a white count of 14.7. His urinalysis is positive for le…	n working as a lawyer presents to clinic with prior history of DM type II on metformin and canagliflozin presents with a burning sensation when he urinates. He also points out that his urine has been cloudy for the last few days. He denies having noticed any blood in his urine. He does report some subjective fevers and chills. His CBS shows a white count of 14.7. His urinalysis is positive for le…	n working as a lawyer presents to clinic with prior history of DM type II on metformin and canagliflozin presents with a burning sensation when he urinates. He also points out that his urine has been cloudy for the last few days. He denies having noticed any blood in his urine. He does report some subjective fevers and chills. His CBS shows a white count of 14.7. His urinalysis is positive for le…	a lawyer presents to clinic with prior history of DM type II on metformin and canagliflozin presents with a burning sensation when he urinates. He also points out that his urine has been cloudy for the last few days. He denies having noticed any blood in his urine. He does report some subjective fevers and chills. His CBS shows a white count of 14.7. His urinalysis is positive for leukocyte ester…	a lawyer presents to clinic with prior history of DM type II on metformin and canagliflozin presents with a burning sensation when he urinates. He also points out that his urine has been cloudy for the last few days. He denies having noticed any blood in his urine. He does report some subjective fevers and chills. His CBS shows a white count of 14.7. His urinalysis is positive for leukocyte ester…	a lawyer presents to clinic with prior history of DM type II on metformin and canagliflozin presents with a burning sensation when he urinates. He also points out that his urine has been cloudy for the last few days. He denies having noticed any blood in his urine. He does report some subjective fevers and chills. His CBS shows a white count of 14.7. His urinalysis is positive for leukocyte ester…	1	1	1	1	1	1
134	134	Read the following patient description. Does this patient have a Urinary Tract Infection (UTI)? If yes reply [yes UTI], if no reply [no UTI]. Patient Description: A 65-year-old woman visited her primary care physician worried about her increased frequency of night-time urination, which she usually doesn't experience. She also notices occasional blood in her urine and discomfort when urinating. Al…	Yes this patient has a UTI	Nia	No this patient does not have a urinary tract infection	man visited her primary care physician worried about her increased frequency of night-time urination, which she usually doesn't experience. She also notices occasional blood in her urine and discomfort when urinating. Although taking all medications as instructed, recently, her symptoms related to psoriatic arthritis have increased. These days, she spends most of the day in the bed. Lab results f…	man visited her primary care physician worried about her increased frequency of night-time urination, which she usually doesn't experience. She also notices occasional blood in her urine and discomfort when urinating. Although taking all medications as instructed, recently, her symptoms related to psoriatic arthritis have increased. These days, she spends most of the day in the bed. Lab results f…	man visited her primary care physician worried about her increased frequency of night-time urination, which she usually doesn't experience. She also notices occasional blood in her urine and discomfort when urinating. Although taking all medications as instructed, recently, her symptoms related to psoriatic arthritis have increased. These days, she spends most of the day in the bed. Lab results f…	er primary care physician worried about her increased frequency of night-time urination, which she usually doesn't experience. She also notices occasional blood in her urine and discomfort when urinating. Although taking all medications as instructed, recently, her symptoms related to psoriatic arthritis have increased. These days, she spends most of the day in the bed. Lab results from her urine…	er primary care physician worried about her increased frequency of night-time urination, which she usually doesn't experience. She also notices occasional blood in her urine and discomfort when urinating. Although taking all medications as instructed, recently, her symptoms related to psoriatic arthritis have increased. These days, she spends most of the day in the bed. Lab results from her urine…	er primary care physician worried about her increased frequency of night-time urination, which she usually doesn't experience. She also notices occasional blood in her urine and discomfort when urinating. Although taking all medications as instructed, recently, her symptoms related to psoriatic arthritis have increased. These days, she spends most of the day in the bed. Lab results from her urine…	0	1	1	1	1	1
135	135	Read the following patient description. Does this patient have a Urinary Tract Infection (UTI)? If yes reply [yes UTI], if no reply [no UTI]. Patient Description: A 32-year-old man, Peter, is experiencing a sensation of dysuria for the past week. He describes the sensation as a "burning" sensation. He has also expressed that his urine appears cloudy and sometimes he notices a small amount of bloo…	Yes this patient has a UTI	Tom	No urinary tract infection	n, Peter, is experiencing a sensation of dysuria for the past week. He describes the sensation as a "burning" sensation. He has also expressed that his urine appears cloudy and sometimes he notices a small amount of blood. He denies any other symptoms such as fever or back pain. His urinalysis shows positive for leukocyte esterase and nitrite and presents a high number of white blood cells. A ren…	n, Peter, is experiencing a sensation of dysuria for the past week. He describes the sensation as a "burning" sensation. He has also expressed that his urine appears cloudy and sometimes he notices a small amount of blood. He denies any other symptoms such as fever or back pain. His urinalysis shows positive for leukocyte esterase and nitrite and presents a high number of white blood cells. A ren…	n, Peter, is experiencing a sensation of dysuria for the past week. He describes the sensation as a "burning" sensation. He has also expressed that his urine appears cloudy and sometimes he notices a small amount of blood. He denies any other symptoms such as fever or back pain. His urinalysis shows positive for leukocyte esterase and nitrite and presents a high number of white blood cells. A ren…	experiencing a sensation of dysuria for the past week. He describes the sensation as a "burning" sensation. He has also expressed that his urine appears cloudy and sometimes he notices a small amount of blood. He denies any other symptoms such as fever or back pain. His urinalysis shows positive for leukocyte esterase and nitrite and presents a high number of white blood cells. A renal ultrasound…	experiencing a sensation of dysuria for the past week. He describes the sensation as a "burning" sensation. He has also expressed that his urine appears cloudy and sometimes he notices a small amount of blood. He denies any other symptoms such as fever or back pain. His urinalysis shows positive for leukocyte esterase and nitrite and presents a high number of white blood cells. A renal ultrasound…	experiencing a sensation of dysuria for the past week. He describes the sensation as a "burning" sensation. He has also expressed that his urine appears cloudy and sometimes he notices a small amount of blood. He denies any other symptoms such as fever or back pain. His urinalysis shows positive for leukocyte esterase and nitrite and presents a high number of white blood cells. A renal ultrasound…	0	1	1	1	1	1
136	136	Read the following patient description. Does this patient have a Urinary Tract Infection (UTI)? If yes reply [yes UTI], if no reply [no UTI]. Patient Description: 39-year-old Emily who recently gave birth to her first visited the clinic for her annual health assessment. Her pregnancy was uncomplicated as well as her cesarian section. “I’ve recovered pretty well and am back at work.” No abnormalit…	No urinary tract infection	Dhruva	yes this patient has a urinary tract infection	y who recently gave birth to her first visited the clinic for her annual health assessment. Her pregnancy was uncomplicated as well as her cesarian section. “I’ve recovered pretty well and am back at work.” No abnormalities were reported during her visit. VS: HR 68, BP 120/82, RR 18. Emily denied experiences of increased urinary frequency, painful urination, fevers, chills, and cloudy urine. Desp…	y who recently gave birth to her first visited the clinic for her annual health assessment. Her pregnancy was uncomplicated as well as her cesarian section. “I’ve recovered pretty well and am back at work.” No abnormalities were reported during her visit. VS: HR 68, BP 120/82, RR 18. Emily denied experiences of increased urinary frequency, painful urination, fevers, chills, and cloudy urine. Desp…	y who recently gave birth to her first visited the clinic for her annual health assessment. Her pregnancy was uncomplicated as well as her cesarian section. “I’ve recovered pretty well and am back at work.” No abnormalities were reported during her visit. VS: HR 68, BP 120/82, RR 18. Emily denied experiences of increased urinary frequency, painful urination, fevers, chills, and cloudy urine. Desp…	y gave birth to her first visited the clinic for her annual health assessment. Her pregnancy was uncomplicated as well as her cesarian section. “I’ve recovered pretty well and am back at work.” No abnormalities were reported during her visit. VS: HR 68, BP 120/82, RR 18. Emily denied experiences of increased urinary frequency, painful urination, fevers, chills, and cloudy urine. Despite her norma…	y gave birth to her first visited the clinic for her annual health assessment. Her pregnancy was uncomplicated as well as her cesarian section. “I’ve recovered pretty well and am back at work.” No abnormalities were reported during her visit. VS: HR 68, BP 120/82, RR 18. Emily denied experiences of increased urinary frequency, painful urination, fevers, chills, and cloudy urine. Despite her norma…	y gave birth to her first visited the clinic for her annual health assessment. Her pregnancy was uncomplicated as well as her cesarian section. “I’ve recovered pretty well and am back at work.” No abnormalities were reported during her visit. VS: HR 68, BP 120/82, RR 18. Emily denied experiences of increased urinary frequency, painful urination, fevers, chills, and cloudy urine. Despite her norma…	1	1	1	1	1	1
[truncated: 73 more rows]

## Sheet: Llama3_test_stats
Base
	TP	84
	FP	25
	TN	17
	FN	74
	Precision	0.770642
	Recall	0.531646
	F1	0.629213
SFT
	TP	107
	FP	2
	TN	89
	FN	2
	Precision	0.981651																																								Precision	Precision	Precision	Precision	Precision	Precision	Precision	Precision
	Recall	0.981651																																								Recall	Recall	Recall	Recall	Recall	Recall	Recall	Recall
	F1	0.981651																																								F1	F1	F1	F1	F1	F1	F1	F1
DPO
	TP	102
	FP	7
	TN	87
	FN	4
	Precision	0.93578
	Recall	0.962264
	F1	0.948837
[truncated: 5,000 more columns]

## Sheet: Mistral2_test_stats
Base
	TP	106
	FP	3
	TN	16
	FN	75
	Precision	0.972477
	Recall	0.585635
	F1	0.731034
SFT
	TP	106
	FP	3
	TN	87
	FN	4
	Precision	0.972477
	Recall	0.963636
	F1	0.968037
DPO
	TP	106
	FP	3
	TN	87
	FN	4
	Precision	0.972477
	Recall	0.963636
	F1	0.968037

## Sheet: UTI_M2_DPO_dev_graded
	fixed	chosen	Reviewer	rejected	tsavage68/UTI2_M2_1000steps_1e7rate_01beta_CSFTDPO	tsavage68/UTI2_M2_1000steps_1e8rate_01beta_CSFTDPO	tsavage68/UTI2_M2_75steps_1e7rate_01beta_CSFTDPO	tsavage68/UTI2_M2_1000steps_1e5rate_01beta_CSFTDPO	tsavage68/UTI2_M2_1000steps_1e6rate_01beta_CSFTDPO	tsavage68/UTI2_M2_1000steps_1e5rate_03beta_CSFTDPO	tsavage68/UTI2_M2_1000steps_1e7rate_03beta_CSFTDPO	tsavage68/UTI2_M2_50steps_1e6rate_01beta_CSFTDPO	tsavage68/UTI2_M2_125steps_1e7rate_03beta_CSFTDPO	tsavage68/UTI2_M2_1000steps_1e5rate_05beta_CSFTDPO	tsavage68/UTI2_M2_1000steps_1e6rate_03beta_CSFTDPO	tsavage68/UTI2_M2_1000steps_1e7rate_05beta_CSFTDPO	tsavage68/UTI2_M2_100steps_1e6rate_03beta_CSFTDPO	tsavage68/UTI2_M2_100steps_1e7rate_05beta_CSFTDPO	tsavage68/UTI2_M2_750steps_1e5rate_05beta_CSFTDPO	tsavage68/UTI2_M2_300steps_1e8rate_03beta_CSFTDPO	tsavage68/UTI2_M2_1000steps_1e8rate_05beta_CSFTDPO	tsavage68/UTI2_M2_1000steps_1e6rate_05beta_CSFTDPO	tsavage68/UTI2_M2_275steps_1e8rate_05beta_CSFTDPO	tsavage68/UTI2_M2_1000steps_1e7rate_01beta_CSFTDPO_grade	tsavage68/UTI2_M2_1000steps_1e8rate_01beta_CSFTDPO_grade	tsavage68/UTI2_M2_75steps_1e7rate_01beta_CSFTDPO_grade	tsavage68/UTI2_M2_1000steps_1e5rate_01beta_CSFTDPO_grade	tsavage68/UTI2_M2_1000steps_1e6rate_01beta_CSFTDPO_grade	tsavage68/UTI2_M2_1000steps_1e5rate_03beta_CSFTDPO_grade	tsavage68/UTI2_M2_1000steps_1e7rate_03beta_CSFTDPO_grade	tsavage68/UTI2_M2_50steps_1e6rate_01beta_CSFTDPO_grade	tsavage68/UTI2_M2_125steps_1e7rate_03beta_CSFTDPO_grade	tsavage68/UTI2_M2_1000steps_1e5rate_05beta_CSFTDPO_grade	tsavage68/UTI2_M2_1000steps_1e6rate_03beta_CSFTDPO_grade	tsavage68/UTI2_M2_1000steps_1e7rate_05beta_CSFTDPO_grade	tsavage68/UTI2_M2_100steps_1e6rate_03beta_CSFTDPO_grade	tsavage68/UTI2_M2_100steps_1e7rate_05beta_CSFTDPO_grade	tsavage68/UTI2_M2_750steps_1e5rate_05beta_CSFTDPO_grade	tsavage68/UTI2_M2_300steps_1e8rate_03beta_CSFTDPO_grade	tsavage68/UTI2_M2_1000steps_1e8rate_05beta_CSFTDPO_grade	tsavage68/UTI2_M2_1000steps_1e6rate_05beta_CSFTDPO_grade	tsavage68/UTI2_M2_275steps_1e8rate_05beta_CSFTDPO_grade
[truncated: 101 more rows]

[truncated: 5 more sheets: UTI_L3_DPO_dev_graded, UTI_L3_SFT_dev, UTI_M2_SFT_dev, UTI_eval_cases, UTI_train_cases]
