# Supplementary material for: Fine-Tuning Methods for Large Language Models in Clinical Medicine by Supervised Fine-Tuning and Direct Preference Optimization: Comparative Evaluation
Source: J Med Internet Res. 2025 Sep 23;27:e76048. doi: 10.2196/76048 (PMC12457693; doi:10.2196/76048)
Supplement: Multimedia Appendix 6 [file jmir-v27-e76048-s006.xlsx]

## Sheet: test_results
	Unnamed: 0	idx	note	full_note	conversation	summary	tsavage68/Summary4500_M2_200steps_1e7rate_SFT	mistralai/Mistral-7B-Instruct-v0.2	tsavage68/Summary4500_M2_1000steps_1e7rate_03beta_CSFTDPO	meta-llama/Meta-Llama-3-8B-Instruct	tsavage68/Summary4500_L3_100steps_1e6rate_SFT	tsavage68/Summary4500_L3_1000steps_1e6rate_01beta_CSFTDPO	tsavage68/Summary4500_M2_200steps_1e7rate_SFT_evaluation	grade	mistralai/Mistral-7B-Instruct-v0.2_evaluation	grade	tsavage68/Summary4500_M2_1000steps_1e7rate_03beta_CSFTDPO_evaluation	grade	meta-llama/Meta-Llama-3-8B-Instruct_evaluation	grade	tsavage68/Summary4500_L3_100steps_1e6rate_SFT_evaluation	grade	tsavage68/Summary4500_L3_1000steps_1e6rate_01beta_CSFTDPO_evaluation	grade
0	0	63185	A 43-year-old lady presented to emergency department with a 3-week history of intermittent headaches, deteriorating vision, and dizziness with nausea and vomiting. A few days later she started having episodes of generalized tonic-clonic fits. There was no history of fever, weight loss, or recent travel abroad. Her past medical history was significant for an episode of left sided weakness with fac…	Generate a clinical summary of the following note. The summary should be three sentences and include only pertinent information, first reporting the patient's demographics, then pertinent past medical history, chief complaint/presentation, and then a brief history of present illnesss. Only include information that a physician would find important. --------------- Example Note: A 74-year-old man w…	Doctor: Hi, how are you feeling today? Patient: Not very good, doctor. I have been having headaches, vision problems, and dizziness with nausea and vomiting for the past three weeks. Doctor: Hmm, okay. And have you had any other symptoms besides these? Patient: Yes, a few days ago I started having tonic-clonic fits. Doctor: I see. Have you had any fever or weight loss recently? Patient: No, I hav…	{ "visit motivation": "Intermittent headaches, deteriorating vision, and dizziness with nausea and vomiting, and episodes of generalized tonic-clonic fits", "admission": [ { "reason": "None", "date": "None", "duration": "None", "care center details": "None" } ], "patient information": { "age": "43", "sex": "Female", "ethnicity": "None", "weight": "None", "height": "None", "family medical history"…	Real Note A 43-year-old lady presented to emergency department with a 3-week history of intermittent headaches, deteriorating vision, and dizziness with nausea and vomiting. A few days later she started having episodes of generalized tonic-clonic fits. There was no history of fever, weight loss, or recent travel abroad. Her past medical history was significant for an episode of left sided weaknes…	Real Note A 43-year-old lady presented to emergency department with a 3-week history of intermittent headaches, deteriorating vision, and dizziness with nausea and vomiting. A few days later she started having episodes of generalized tonic-clonic fits. There was no history of fever, weight loss, or recent travel abroad. Her past medical history was significant for an episode of left sided weaknes…	Real Note A 43-year-old lady presented to emergency department with a 3-week history of intermittent headaches, deteriorating vision, and dizziness with nausea and vomiting. A few days later she started having episodes of generalized tonic-clonic fits. There was no history of fever, weight loss, or recent travel abroad. Her past medical history was significant for an episode of left sided weaknes…	Real Note A 43-year-old lady presented to emergency department with a 3-week history of intermittent headaches, deteriorating vision, and dizziness with nausea and vomiting. A few days later she started having episodes of generalized tonic-clonic fits. There was no history of fever, weight loss, or recent travel abroad. Her past medical history was significant for an episode of left sided weaknes…	Real Note A 43-year-old lady presented to emergency department with a 3-week history of intermittent headaches, deteriorating vision, and dizziness with nausea and vomiting. A few days later she started having episodes of generalized tonic-clonic fits. There was no history of fever, weight loss, or recent travel abroad. Her past medical history was significant for an episode of left sided weaknes…	Real Note A 43-year-old lady presented to emergency department with a 3-week history of intermittent headaches, deteriorating vision, and dizziness with nausea and vomiting. A few days later she started having episodes of generalized tonic-clonic fits. There was no history of fever, weight loss, or recent travel abroad. Her past medical history was significant for an episode of left sided weaknes…	**Rating: 2** **Reasoning:** The real summary is quite comprehensive and captures most of the critical points from the clinical note. However, it could be more concise and focused on the most pertinent details for an internal medicine physician. Here is a slightly revised version for improved conciseness: "A 43-year-old woman presented with a 3-week history of headaches, deteriorating vision, diz…	2	**Rating: 2** **Reasoning:** The summary is comprehensive and captures most of the critical points from the clinical note, including the patient's presentation, diagnostic workup, differential diagnoses, treatment, and eventual outcome. However, it could be slightly more concise and focused on the most pertinent details for an internal medicine physician. For instance, the mention of the patient'…	2	**Rating: 2** **Reasoning:** The summary is comprehensive and includes most of the critical information, such as the patient's presenting symptoms, initial findings, differential diagnoses, workup results, treatment, and final diagnosis. However, it could be slightly more concise. For instance, mentioning the patient's past medical history of left-sided weakness and smoking might be less critical…	2	**Rating: 2** **Explanation:** The summary is quite comprehensive and includes most of the critical information, such as the patient's initial presentation, past medical history, suspected diagnosis, final diagnosis, progression of symptoms, and eventual outcome. However, it could be slightly more concise and focused on the most pertinent details for an internal medicine physician. For instance, …	2	**Rating: 2** **Reasoning:** The summary is concise and captures the key elements of the patient's presentation, diagnosis, and outcome. However, it could be slightly improved by mentioning the initial differential diagnoses and the significant diagnostic steps that led to the final diagnosis. This would provide a more comprehensive overview for an internal medicine physician.	2	**Rating: 2** **Reasoning:** The summary is concise and captures the key elements of the patient's presentation, diagnosis, and clinical course. However, it could be slightly improved by mentioning the significant diagnostic steps and the multidisciplinary approach that led to the final diagnosis. This would provide a more comprehensive understanding of the case for an internal medicine physician.	2
1	1	158073	A 70 year-old male presented to the emergency department of our institution after being involved in a motor vehicle accident. He had sustained a minor injury of the head (Glasgow Coma Scale 15/15), the chest (seat belt burn) and lower extremities (bruises). His major complaint was severe pain of the right ankle. His past medical history was significant for diabetes mellitus controlled with an ora…	Generate a clinical summary of the following note. The summary should be three sentences and include only pertinent information, first reporting the patient's demographics, then pertinent past medical history, chief complaint/presentation, and then a brief history of present illnesss. Only include information that a physician would find important. --------------- Example Note: A 74-year-old man w…	Doctor: Good morning, sir. Can you tell me what brought you to the emergency department today? Patient: Yes, I was involved in a motor vehicle accident. Doctor: I'm sorry to hear that. Can you tell me what kind of injuries you sustained in the accident? Patient: I had a minor injury on my head, a seat belt burn on my chest, and some bruises on my lower extremities. But my major complaint is the s…	{ "visit motivation": "Motor vehicle accident", "admission": [ { "reason": "Motor vehicle accident with injuries and severe pain of the right ankle", "date": "None", "duration": "None", "care center details": "Emergency department" } ], "patient information": { "age": "70 years old", "sex": "Male", "ethnicity": "None", "weight": "None", "height": "None", "family medical history": "None", "recent …	Real Note A 70 year-old male presented to the emergency department of our institution after being involved in a motor vehicle accident. He had sustained a minor injury of the head (Glasgow Coma Scale 15/15), the chest (seat belt burn) and lower extremities (bruises). His major complaint was severe pain of the right ankle. His past medical history was significant for diabetes mellitus controlled w…	Real Note A 70 year-old male presented to the emergency department of our institution after being involved in a motor vehicle accident. He had sustained a minor injury of the head (Glasgow Coma Scale 15/15), the chest (seat belt burn) and lower extremities (bruises). His major complaint was severe pain of the right ankle. His past medical history was significant for diabetes mellitus controlled w…	Real Note A 70 year-old male presented to the emergency department of our institution after being involved in a motor vehicle accident. He had sustained a minor injury of the head (Glasgow Coma Scale 15/15), the chest (seat belt burn) and lower extremities (bruises). His major complaint was severe pain of the right ankle. His past medical history was significant for diabetes mellitus controlled w…	Real Note A 70 year-old male presented to the emergency department of our institution after being involved in a motor vehicle accident. He had sustained a minor injury of the head (Glasgow Coma Scale 15/15), the chest (seat belt burn) and lower extremities (bruises). His major complaint was severe pain of the right ankle. His past medical history was significant for diabetes mellitus controlled w…	Real Note A 70 year-old male presented to the emergency department of our institution after being involved in a motor vehicle accident. He had sustained a minor injury of the head (Glasgow Coma Scale 15/15), the chest (seat belt burn) and lower extremities (bruises). His major complaint was severe pain of the right ankle. His past medical history was significant for diabetes mellitus controlled w…	Real Note A 70 year-old male presented to the emergency department of our institution after being involved in a motor vehicle accident. He had sustained a minor injury of the head (Glasgow Coma Scale 15/15), the chest (seat belt burn) and lower extremities (bruises). His major complaint was severe pain of the right ankle. His past medical history was significant for diabetes mellitus controlled w…	Rating: 2 The summary is concise and captures the essential details of the patient's presentation, treatment, and follow-up. However, it could be slightly improved by mentioning the initial severity of the injury and the patient's pain level, as well as the specific measures taken during hospitalization to manage pain and edema. This would provide a more comprehensive picture of the patient's cli…	2	**Rating: 2** **Reasoning:** The summary is concise and includes most of the critical information: the patient's age, past medical history of diabetes mellitus, the nature of the injury (talar dislocation without fracture), the treatment (closed reduction, splint, partial weight-bearing), and the outcome (full recovery with no signs of instability, pain-free ankle, and an AOFAS score of 90/100 at…	2	Rating: 1 The summary is concise and includes all the critical information relevant to an internal medicine physician. It mentions the patient's age, significant past medical history (diabetes mellitus), the nature of the injury (right ankle talar dislocation from a motor vehicle accident), the treatment received (successful closed reduction in the ED), and the outcome (uncomplicated recovery wit…	1	**Rating: 1** **Reasoning:** The summary is concise and includes all the critical information relevant to an internal medicine physician. It mentions the patient's age, significant past medical history (diabetes mellitus), the nature of the injury (talar dislocation), the treatment provided (closed reduction and immobilization), and the outcome (satisfactory with normal range of motion and pain-f…	1	**Rating: 2** **Rationale:** The summary is comprehensive and includes most of the critical information, such as the patient's past medical history, the nature of the injury, the treatment provided, and the follow-up outcomes. However, it could be more concise. For instance, the details about the follow-up period and specific scores could be summarized more briefly to enhance readability while st…	2	Rating: 1 The summary is concise and includes all the critical information relevant to an internal medicine physician. It mentions the patient's age, significant past medical history, the nature of the injury, the treatment provided, and the outcome at follow-up.	1
2	2	191225	This is a case of a 25 years old Malay girl with learning disability and no significant past medical history, who started noticing a sacral mass since August 2015. The mass was painless and gradually increasing in size. The family members of this patient brought her to a traditional healer. They did not seek any medical treatment until late 2017. By this time, the mass over the sacrum was extreme…	Generate a clinical summary of the following note. The summary should be three sentences and include only pertinent information, first reporting the patient's demographics, then pertinent past medical history, chief complaint/presentation, and then a brief history of present illnesss. Only include information that a physician would find important. --------------- Example Note: A 74-year-old man w…	Doctor: Good morning, how are you feeling today? Patient: I'm not feeling well, I have this mass on my back that's been growing for a while. Doctor: I see, can you tell me more about this mass? When did you first notice it? Patient: I noticed it in August 2015, it was small at first but it's been increasing in size since then. Doctor: Have you sought any medical treatment for it? Patient: No, my …	{ "visit motivation": "Large sacral mass preventing the patient from lying down flat supine and ambulation", "admission": [ { "reason": "Extremely large sacral mass", "date": "Late 2017", "duration": "None", "care center details": "Southern Region referral centre for Orthopaedic Oncology in Malaysia" } ], "patient information": { "age": "25 years old", "sex": "Female", "ethnicity": "Malay", "weig…	Real Note This is a case of a 25 years old Malay girl with learning disability and no significant past medical history, who started noticing a sacral mass since August 2015. The mass was painless and gradually increasing in size. The family members of this patient brought her to a traditional healer. They did not seek any medical treatment until late 2017. By this time, the mass over the sacrum w…	Real Note This is a case of a 25 years old Malay girl with learning disability and no significant past medical history, who started noticing a sacral mass since August 2015. The mass was painless and gradually increasing in size. The family members of this patient brought her to a traditional healer. They did not seek any medical treatment until late 2017. By this time, the mass over the sacrum w…	Real Note This is a case of a 25 years old Malay girl with learning disability and no significant past medical history, who started noticing a sacral mass since August 2015. The mass was painless and gradually increasing in size. The family members of this patient brought her to a traditional healer. They did not seek any medical treatment until late 2017. By this time, the mass over the sacrum w…	Real Note This is a case of a 25 years old Malay girl with learning disability and no significant past medical history, who started noticing a sacral mass since August 2015. The mass was painless and gradually increasing in size. The family members of this patient brought her to a traditional healer. They did not seek any medical treatment until late 2017. By this time, the mass over the sacrum w…	Real Note This is a case of a 25 years old Malay girl with learning disability and no significant past medical history, who started noticing a sacral mass since August 2015. The mass was painless and gradually increasing in size. The family members of this patient brought her to a traditional healer. They did not seek any medical treatment until late 2017. By this time, the mass over the sacrum w…	Real Note This is a case of a 25 years old Malay girl with learning disability and no significant past medical history, who started noticing a sacral mass since August 2015. The mass was painless and gradually increasing in size. The family members of this patient brought her to a traditional healer. They did not seek any medical treatment until late 2017. By this time, the mass over the sacrum w…	**Rating: 2** **Reasoning:** The summary is quite comprehensive and captures most of the critical details from the clinical note, including the patient's history, diagnosis, surgical intervention, and post-operative complications. However, it could be slightly more concise while still retaining the essential information. For instance, the mention of the patient's learning disability and the speci…	2	Rating: 2 The summary is concise and captures most of the critical information, including the patient's presentation, diagnosis, surgical intervention, and postoperative complications. However, it could be improved by mentioning the patient's cachexia and the multidisciplinary team involvement, which are significant aspects of her care. Additionally, the summary could briefly note the patient's s…	2	**Rating: 2** **Reasoning:** The summary is quite comprehensive and includes most of the critical information, such as the patient's age, medical history, presentation, diagnostic findings, treatment, and current status. However, it could be slightly more concise. For instance, the details about the neurological exam and the specific imaging findings could be summarized more briefly to enhance re…	2	Rating: 2 The summary is concise and captures the essential details of the patient's condition, diagnosis, treatment, and current status. However, it could be improved by including the significant complications and the multidisciplinary approach taken for the surgery. Here's a slightly revised version: "This is a 25-year-old woman with a learning disability who presented with a large sacral mass,…	2	Rating: 2 The summary is generally well-written and captures most of the critical information. However, it could be slightly more concise and include a few more specific details about the complications and postoperative care. Here's a refined version: "This is a 25-year-old woman with a learning disability who presented with a large sacral mass growing since 2015, leading to bedbound status and d…	2	**Rating: 2** **Explanation:** The provided summary is quite comprehensive and includes most of the critical information. It mentions the patient's age, ethnicity, lack of significant past medical history, the onset and nature of the sacral mass, the diagnosis of sacral chordoma, and the surgical intervention along with postoperative complications. However, it could be slightly more concise and s…	2
3	3	180059	A 40-year-old Asian woman who had been in her usual state of good health was incidentally found to have a small nodule in the lower lobe of her right lung during a regular medical checkup. The patient was seen in the department of medicine of our hospital for further evaluation. The patient’s family history was noncontributory, and a physical examination revealed no abnormalities. The results of …	Generate a clinical summary of the following note. The summary should be three sentences and include only pertinent information, first reporting the patient's demographics, then pertinent past medical history, chief complaint/presentation, and then a brief history of present illnesss. Only include information that a physician would find important. --------------- Example Note: A 74-year-old man w…	Doctor: Hello, how are you today? Patient: I'm good, thank you. Doctor: I see here that you came in for a regular checkup, is that correct? Patient: Yes, that's correct. Doctor: During your checkup, we found a small nodule in your right lung. We'll need to evaluate it further to determine what it is. Patient: Okay, what do I need to do? Doctor: We'll need to perform a CT scan to get a better look…	{ "visit motivation": "Incidental finding of a small nodule in the lower lobe of the right lung during a regular medical checkup", "admission": [ { "reason": "Further evaluation of the incidentally found lung nodule and lytic lesion of the fifth lumbar vertebral bone", "date": "None", "duration": "None", "care center details": "Department of medicine of our hospital" } ], "patient information": {…	Real Note A 40-year-old Asian woman who had been in her usual state of good health was incidentally found to have a small nodule in the lower lobe of her right lung during a regular medical checkup. The patient was seen in the department of medicine of our hospital for further evaluation. The patient’s family history was noncontributory, and a physical examination revealed no abnormalities. The r…	Real Note A 40-year-old Asian woman who had been in her usual state of good health was incidentally found to have a small nodule in the lower lobe of her right lung during a regular medical checkup. The patient was seen in the department of medicine of our hospital for further evaluation. The patient’s family history was noncontributory, and a physical examination revealed no abnormalities. The r…	Real Note A 40-year-old Asian woman who had been in her usual state of good health was incidentally found to have a small nodule in the lower lobe of her right lung during a regular medical checkup. The patient was seen in the department of medicine of our hospital for further evaluation. The patient’s family history was noncontributory, and a physical examination revealed no abnormalities. The r…	Real Note A 40-year-old Asian woman who had been in her usual state of good health was incidentally found to have a small nodule in the lower lobe of her right lung during a regular medical checkup. The patient was seen in the department of medicine of our hospital for further evaluation. The patient’s family history was noncontributory, and a physical examination revealed no abnormalities. The r…	Real Note A 40-year-old Asian woman who had been in her usual state of good health was incidentally found to have a small nodule in the lower lobe of her right lung during a regular medical checkup. The patient was seen in the department of medicine of our hospital for further evaluation. The patient’s family history was noncontributory, and a physical examination revealed no abnormalities. The r…	Real Note A 40-year-old Asian woman who had been in her usual state of good health was incidentally found to have a small nodule in the lower lobe of her right lung during a regular medical checkup. The patient was seen in the department of medicine of our hospital for further evaluation. The patient’s family history was noncontributory, and a physical examination revealed no abnormalities. The r…	**Rating: 2** **Reasoning:** The summary is concise and captures the essential details of the patient's presentation, diagnostic findings, and outcome. It includes the patient's initial incidental findings, the progression over five years, the surgical intervention, and the final diagnosis of transitional meningioma. However, it could be slightly improved by mentioning the patient's good health s…	2	Rating: 2 The summary is generally concise and captures most of the critical information, including the patient's initial findings, the progression of the lesions, the surgical interventions, and the final diagnosis. However, it could be improved by mentioning the specific histological and immunohistochemical findings that led to the diagnosis of transitional meningioma, as these details are impo…	2	**Rating: 2** **Reasoning:** The summary is concise and captures the essential details of the patient's condition, diagnostic process, and outcome. It includes the patient's age, ethnicity, initial findings, the suspicion of metastasis, the follow-up period, the surgical intervention, and the final diagnosis. However, it could be slightly improved by mentioning the patient's good postoperative pr…	2	**Rating: 2** **Reasoning:** The summary is concise and includes most of the critical information: the patient's age, incidental findings, treatments, and diagnosis. However, it could be slightly improved by mentioning the initial suspicion of multiple metastases and the long-term follow-up period (105 months) before the final diagnosis. This would provide a more comprehensive picture of the pati…	2	**Rating: 2** **Explanation:** The summary is concise and includes the key points: the incidental finding of a lung nodule and vertebral lesion, the eventual diagnosis of transitional meningioma, and the patient's disease-free status 41 months post-operation. However, it could be slightly improved by mentioning the initial suspicion of metastases and the five-year follow-up period before the defi…	2	Rating: 1 The summary is concise and includes all the critical information: the patient's age, incidental findings, initial evaluation, follow-up, surgical intervention, histological diagnosis, and current disease-free status. This would be highly useful for an internal medicine physician.	1
4	4	104228	A 57-year-old man was referred to our hospital due to an abnormal chest X-ray. His previous history included hypertension and subcortical intracerebral hemorrhage that was conservatively followed up without surgery. Chest X-ray demonstrated an enlarged mediastinum without loss of cardiac and diaphragmatic outlines (). Computed tomography revealed a giant posterior mediastinal tumor composed of a …	Generate a clinical summary of the following note. The summary should be three sentences and include only pertinent information, first reporting the patient's demographics, then pertinent past medical history, chief complaint/presentation, and then a brief history of present illnesss. Only include information that a physician would find important. --------------- Example Note: A 74-year-old man w…	Doctor: Good morning, what brings you to the hospital today? Patient: Good morning, I was referred here because of an abnormal chest X-ray. Doctor: Alright. Can you tell me about your medical history? Patient: Yes, I have hypertension and I had a subcortical intracerebral hemorrhage, but it was treated without surgery. Doctor: Okay. I see. And what did the chest X-ray show? Patient: It showed an …	{ "visit motivation": "Abnormal chest X-ray", "admission": [ { "reason": "Abnormal chest X-ray", "date": "None", "duration": "None", "care center details": "None" } ], "patient information": { "age": "57", "sex": "Male", "ethnicity": "None", "weight": "None", "height": "None", "family medical history": "None", "recent travels": "None", "socio economic context": "None", "occupation": "None" }, "pa…	Real Note A 57-year-old man was referred to our hospital due to an abnormal chest X-ray. His previous history included hypertension and subcortical intracerebral hemorrhage that was conservatively followed up without surgery. Chest X-ray demonstrated an enlarged mediastinum without loss of cardiac and diaphragmatic outlines (). Computed tomography revealed a giant posterior mediastinal tumor comp…	Real Note A 57-year-old man was referred to our hospital due to an abnormal chest X-ray. His previous history included hypertension and subcortical intracerebral hemorrhage that was conservatively followed up without surgery. Chest X-ray demonstrated an enlarged mediastinum without loss of cardiac and diaphragmatic outlines (). Computed tomography revealed a giant posterior mediastinal tumor comp…	Real Note A 57-year-old man was referred to our hospital due to an abnormal chest X-ray. His previous history included hypertension and subcortical intracerebral hemorrhage that was conservatively followed up without surgery. Chest X-ray demonstrated an enlarged mediastinum without loss of cardiac and diaphragmatic outlines (). Computed tomography revealed a giant posterior mediastinal tumor comp…	Real Note A 57-year-old man was referred to our hospital due to an abnormal chest X-ray. His previous history included hypertension and subcortical intracerebral hemorrhage that was conservatively followed up without surgery. Chest X-ray demonstrated an enlarged mediastinum without loss of cardiac and diaphragmatic outlines (). Computed tomography revealed a giant posterior mediastinal tumor comp…	Real Note A 57-year-old man was referred to our hospital due to an abnormal chest X-ray. His previous history included hypertension and subcortical intracerebral hemorrhage that was conservatively followed up without surgery. Chest X-ray demonstrated an enlarged mediastinum without loss of cardiac and diaphragmatic outlines (). Computed tomography revealed a giant posterior mediastinal tumor comp…	Real Note A 57-year-old man was referred to our hospital due to an abnormal chest X-ray. His previous history included hypertension and subcortical intracerebral hemorrhage that was conservatively followed up without surgery. Chest X-ray demonstrated an enlarged mediastinum without loss of cardiac and diaphragmatic outlines (). Computed tomography revealed a giant posterior mediastinal tumor comp…	Rating: 2 The summary is quite comprehensive and includes most of the critical information. However, it could be more concise. Here is a revised version: "A 57-year-old man with hypertension and a history of intracerebral hemorrhage presented with a large mediastinal mass involving the esophagus. CT and MRI revealed a well-circumscribed, fatty tumor with solid components. A bilateral thoracic app…	2	Rating: 2 The summary is generally well-written and includes most of the critical information. However, it could be slightly more concise and focused on the most pertinent details for an internal medicine physician. Here is a refined version: "A 57-year-old man with hypertension and a history of intracerebral hemorrhage presented with a large posterior mediastinal mass on imaging. The tumor was r…	2	**Rating: 1** **Reasoning:** The summary is concise and includes all the critical information relevant to an internal medicine physician. It mentions the patient's age, relevant past medical history, the initial presentation, diagnostic findings, the complexity of the surgical approach, and the successful outcome with no complications or recurrence.	1	**Rating: 2** **Reasoning:** The summary is concise and includes the patient's relevant medical history, the nature of the tumor, the surgical approach, and the outcome. However, it could be slightly improved by mentioning the tumor's impact on surrounding structures and the patient's lack of cardiac symptoms, which are important details for an internal medicine physician.	2	**Rating: 2** **Reasoning:** The summary is concise and includes most of the critical information: the patient's age, relevant medical history, the nature of the tumor, the surgical approach, and the successful outcome without complications. However, it could be slightly improved by mentioning the absence of cardiac symptoms despite the heart deviation and the specific type of tumor (ALT - atypic…	2	Rating: 2 The summary is generally concise and includes most of the critical information, such as the patient's history, the findings on imaging, the surgical approach, and the outcome. However, it could be slightly improved by mentioning the specific type of tumor (atypical lipomatous tumor) rather than "alimentary lipoma," which is not accurate. Additionally, the summary could briefly mention t…	2
5	5	75537	A 32-year-old man, who played nonprofessional baseball, consulted our hospital for chronic low back pain. Within the last year he had experienced a severe episode of pain during flexion, for which he was successfully treated with an intradiscal steroid injection. His diagnosis was discogenic pain with an HIZ in the posterior corner of the L4-5 disc. After experiencing a second episode of severe l…	Generate a clinical summary of the following note. The summary should be three sentences and include only pertinent information, first reporting the patient's demographics, then pertinent past medical history, chief complaint/presentation, and then a brief history of present illnesss. Only include information that a physician would find important. --------------- Example Note: A 74-year-old man w…	Doctor: Good morning, how can I help you today? Patient: Good morning, doctor. I've been experiencing chronic low back pain for a while now. Doctor: I see. Have you been to a doctor before for this pain? Patient: Yes, I have. I played nonprofessional baseball and I experienced a severe episode of pain during flexion. I was treated with an intradiscal steroid injection. Doctor: Okay, and what was …	{ "visit motivation": "Chronic low back pain", "admission": [ { "reason": "None", "date": "None", "duration": "None", "care center details": "None" } ], "patient information": { "age": "32", "sex": "Male", "ethnicity": "None", "weight": "None", "height": "None", "family medical history": "None", "recent travels": "None", "socio economic context": "None", "occupation": "Nonprofessional baseball pl…	Real Note A 32-year-old man, who played nonprofessional baseball, consulted our hospital for chronic low back pain. Within the last year he had experienced a severe episode of pain during flexion, for which he was successfully treated with an intradiscal steroid injection. His diagnosis was discogenic pain with an HIZ in the posterior corner of the L4-5 disc. After experiencing a second episode o…	Real Note A 32-year-old man, who played nonprofessional baseball, consulted our hospital for chronic low back pain. Within the last year he had experienced a severe episode of pain during flexion, for which he was successfully treated with an intradiscal steroid injection. His diagnosis was discogenic pain with an HIZ in the posterior corner of the L4-5 disc. After experiencing a second episode o…	Real Note A 32-year-old man, who played nonprofessional baseball, consulted our hospital for chronic low back pain. Within the last year he had experienced a severe episode of pain during flexion, for which he was successfully treated with an intradiscal steroid injection. His diagnosis was discogenic pain with an HIZ in the posterior corner of the L4-5 disc. After experiencing a second episode o…	Real Note A 32-year-old man, who played nonprofessional baseball, consulted our hospital for chronic low back pain. Within the last year he had experienced a severe episode of pain during flexion, for which he was successfully treated with an intradiscal steroid injection. His diagnosis was discogenic pain with an HIZ in the posterior corner of the L4-5 disc. After experiencing a second episode o…	Real Note A 32-year-old man, who played nonprofessional baseball, consulted our hospital for chronic low back pain. Within the last year he had experienced a severe episode of pain during flexion, for which he was successfully treated with an intradiscal steroid injection. His diagnosis was discogenic pain with an HIZ in the posterior corner of the L4-5 disc. After experiencing a second episode o…	Real Note A 32-year-old man, who played nonprofessional baseball, consulted our hospital for chronic low back pain. Within the last year he had experienced a severe episode of pain during flexion, for which he was successfully treated with an intradiscal steroid injection. His diagnosis was discogenic pain with an HIZ in the posterior corner of the L4-5 disc. After experiencing a second episode o…	**Rating: 2** **Reasoning:** The summary is quite comprehensive and includes most of the critical information, such as the patient's history, the nature of the current episode, the diagnostic findings, the surgical intervention, and the post-operative outcome. However, it could be slightly more concise and focus on the most pertinent details for an internal medicine physician. For instance, the h…	2	Rating: 2 The summary is generally concise and captures the key points of the patient's presentation, diagnosis, treatment, and outcome. However, it could be slightly improved for clarity and completeness. For instance, it could mention the patient's return to baseball practice and the recurrence of pain, which led to the decision for surgery. Additionally, it could specify that the patient had n…	2	**Rating: 2** **Reasoning:** The summary is concise and includes most of the critical information, such as the patient's age, occupation, diagnosis, previous treatments, recent worsening of symptoms, surgical intervention, and current status. However, it could be slightly improved by mentioning the specific findings from the MRI and discography, as well as the exact nature of the surgery performe…	2	Rating: 1 The summary is concise and includes all the critical information relevant to an internal medicine physician. It mentions the patient's past medical history, the presenting problem, the treatments administered, the surgical intervention, and the outcome.	1	**Rating: 2** **Reasoning:** The real summary is quite comprehensive and captures most of the critical information, including the patient's history, diagnosis, treatment, and outcome. However, it could be slightly more concise and focus on the most pertinent details for an internal medicine physician. For instance, mentioning the specific findings of the MRI and histological analysis might be les…	2	**Rating: 2** **Reasoning:** The summary is generally well-constructed and includes most of the critical information. It mentions the patient's history of discogenic pain, the recurrent episodes of low back pain, the specific surgical intervention performed, and the postoperative outcome. However, it could be slightly more concise and could omit some less critical details to improve clarity and f…	2
6	6	78841	A 13-year-old boy was referred to the department of oral and maxillofacial surgery in a tertiary referral centre and presented with a right facial cellulitis, and a hard mass was palpable in his right maxilla The patient reported that the symptoms had begun 1 week previously but that he had noticed a mass in the right maxillary molar area 6 months previously. The infection was treated with empiri…	Generate a clinical summary of the following note. The summary should be three sentences and include only pertinent information, first reporting the patient's demographics, then pertinent past medical history, chief complaint/presentation, and then a brief history of present illnesss. Only include information that a physician would find important. --------------- Example Note: A 74-year-old man w…	Doctor: Good morning, what brings you here today? Patient: Good morning, I was referred to the department of oral and maxillofacial surgery for a facial cellulitis. Doctor: Okay, I see. What happened? Patient: I have a mass on my right maxilla and I have been experiencing some symptoms for the past week. Doctor: Hmm, I see. Can you tell me more about the symptoms you have been experiencing? Patie…	{ "visit motivation": "Right facial cellulitis and a hard mass in the right maxilla", "admission": [ { "reason": "Right facial cellulitis and a palpable hard mass in the right maxilla", "date": "None", "duration": "None", "care center details": "Department of oral and maxillofacial surgery in a tertiary referral centre" } ], "patient information": { "age": "13", "sex": "Male", "ethnicity": "None"…	Real Note A 13-year-old boy was referred to the department of oral and maxillofacial surgery in a tertiary referral centre and presented with a right facial cellulitis, and a hard mass was palpable in his right maxilla The patient reported that the symptoms had begun 1 week previously but that he had noticed a mass in the right maxillary molar area 6 months previously. The infection was treated w…	Real Note A 13-year-old boy was referred to the department of oral and maxillofacial surgery in a tertiary referral centre and presented with a right facial cellulitis, and a hard mass was palpable in his right maxilla The patient reported that the symptoms had begun 1 week previously but that he had noticed a mass in the right maxillary molar area 6 months previously. The infection was treated w…	Real Note A 13-year-old boy was referred to the department of oral and maxillofacial surgery in a tertiary referral centre and presented with a right facial cellulitis, and a hard mass was palpable in his right maxilla The patient reported that the symptoms had begun 1 week previously but that he had noticed a mass in the right maxillary molar area 6 months previously. The infection was treated w…	Real Note A 13-year-old boy was referred to the department of oral and maxillofacial surgery in a tertiary referral centre and presented with a right facial cellulitis, and a hard mass was palpable in his right maxilla The patient reported that the symptoms had begun 1 week previously but that he had noticed a mass in the right maxillary molar area 6 months previously. The infection was treated w…	Real Note A 13-year-old boy was referred to the department of oral and maxillofacial surgery in a tertiary referral centre and presented with a right facial cellulitis, and a hard mass was palpable in his right maxilla The patient reported that the symptoms had begun 1 week previously but that he had noticed a mass in the right maxillary molar area 6 months previously. The infection was treated w…	Real Note A 13-year-old boy was referred to the department of oral and maxillofacial surgery in a tertiary referral centre and presented with a right facial cellulitis, and a hard mass was palpable in his right maxilla The patient reported that the symptoms had begun 1 week previously but that he had noticed a mass in the right maxillary molar area 6 months previously. The infection was treated w…	**Rating: 2** **Reasoning:** The summary is quite comprehensive and includes most of the critical information, such as the patient's presentation, diagnostic findings, surgical intervention, and follow-up. However, it could be slightly more concise. For instance, the mention of the patient's future treatment plans could be shortened or omitted for brevity, as it may not be immediately relevant to…	2	**Rating: 3** **Reasoning:** The real summary is fairly comprehensive but could be more concise. It includes most of the critical information but is somewhat lengthy and contains details that might not be immediately necessary for an internal medicine physician. A more concise summary would focus on the key clinical aspects and outcomes. **Revised Summary:** A 13-year-old boy presented with right…	3	**Rating: 1** **Reasoning:** The summary is concise and includes all the critical information that an internal medicine physician would need to know. It mentions the patient's age, the duration and nature of the presenting symptoms, the diagnosis, the treatment approach, the preservation of the infraorbital nerve, the outcome of the surgery, and the follow-up results. This provides a clear and co…	1	**Rating: 2** **Reasoning:** The summary is concise and includes most of the critical information: the patient's age, initial presentation, treatment, diagnosis, and follow-up. However, it could be slightly improved by mentioning the surgical approach and the absence of sensory nerve deficit post-surgery, which are relevant details for an internal medicine physician.	2	Rating: 2 The summary is quite comprehensive and includes most of the critical information, such as the patient's age, history, diagnosis, treatment, and outcome. However, it could be slightly more concise. For instance, mentioning the "uneventful recovery and no evidence of recurrence after 36 months of follow-up" could be shortened to "uneventful recovery with no recurrence at 36 months." This …	2	**Rating: 2** **Reasoning:** The summary is fairly comprehensive and includes most of the critical information, such as the patient's age, the duration of symptoms, the diagnosis, and the outcome. However, it could be slightly more concise and focused on the most pertinent details for an internal medicine physician. For instance, the mention of the patient's past medical history being unknown is …	2
7	7	11812	The patient is a lean 6-year-old boy with a history of celiac disease who was diagnosed with type 1 diabetes mellitus and started on a continuous glucose monitor. Five months later, his parents placed a new sensor in the right lower quadrant abdominal wall. They did not receive a signal from the sensor and removed it, but noticed the wire had detached. By the following week, pain, swelling, and r…	Generate a clinical summary of the following note. The summary should be three sentences and include only pertinent information, first reporting the patient's demographics, then pertinent past medical history, chief complaint/presentation, and then a brief history of present illnesss. Only include information that a physician would find important. --------------- Example Note: A 74-year-old man w…	Doctor: Good morning, what brings you here today? Patient: Good morning, Doctor. I have been experiencing some pain and swelling in my belly. Doctor: Hmm, I see. Can you tell me a little bit more about your history? Patient: Yes, I have celiac disease and I was diagnosed with type 1 diabetes mellitus five months ago. Doctor: Okay, and were you started on a continuous glucose monitor? Patient: Yes…	{ "visit motivation": "Pain, swelling, and redness over the site of a continuous glucose monitor sensor insertion", "admission": [ { "reason": "Elective removal of a retained wire from a continuous glucose monitor sensor", "date": "None", "duration": "None", "care center details": "Pediatric surgery" } ], "patient information": { "age": "6-year-old", "sex": "Boy", "ethnicity": "None", "weight": "…	Real Note The patient is a lean 6-year-old boy with a history of celiac disease who was diagnosed with type 1 diabetes mellitus and started on a continuous glucose monitor. Five months later, his parents placed a new sensor in the right lower quadrant abdominal wall. They did not receive a signal from the sensor and removed it, but noticed the wire had detached. By the following week, pain, swell…	Real Note The patient is a lean 6-year-old boy with a history of celiac disease who was diagnosed with type 1 diabetes mellitus and started on a continuous glucose monitor. Five months later, his parents placed a new sensor in the right lower quadrant abdominal wall. They did not receive a signal from the sensor and removed it, but noticed the wire had detached. By the following week, pain, swell…	Real Note The patient is a lean 6-year-old boy with a history of celiac disease who was diagnosed with type 1 diabetes mellitus and started on a continuous glucose monitor. Five months later, his parents placed a new sensor in the right lower quadrant abdominal wall. They did not receive a signal from the sensor and removed it, but noticed the wire had detached. By the following week, pain, swell…	Real Note The patient is a lean 6-year-old boy with a history of celiac disease who was diagnosed with type 1 diabetes mellitus and started on a continuous glucose monitor. Five months later, his parents placed a new sensor in the right lower quadrant abdominal wall. They did not receive a signal from the sensor and removed it, but noticed the wire had detached. By the following week, pain, swell…	Real Note The patient is a lean 6-year-old boy with a history of celiac disease who was diagnosed with type 1 diabetes mellitus and started on a continuous glucose monitor. Five months later, his parents placed a new sensor in the right lower quadrant abdominal wall. They did not receive a signal from the sensor and removed it, but noticed the wire had detached. By the following week, pain, swell…	Real Note The patient is a lean 6-year-old boy with a history of celiac disease who was diagnosed with type 1 diabetes mellitus and started on a continuous glucose monitor. Five months later, his parents placed a new sensor in the right lower quadrant abdominal wall. They did not receive a signal from the sensor and removed it, but noticed the wire had detached. By the following week, pain, swell…	Rating: 2 The summary is generally concise and captures most of the critical information, including the patient's medical history, the issue with the continuous glucose monitor sensors, the complications, and the resolution. However, it could be slightly improved by mentioning the involvement of pediatric surgery and the use of intraoperative fluoroscopy for locating the second wire, which are im…	2	**Rating: 2** **Reasoning:** The summary is concise and captures the essential details of the case, including the patient's medical history, the issue with the continuous glucose monitor sensors, the surgical interventions, and the outcome. However, it could be slightly improved by mentioning the initial symptoms (pain, swelling, and redness) and the involvement of pediatric surgery for the elect…	2	**Rating: 2** **Reasoning:** The real summary is concise and captures most of the critical information, including the patient's age, relevant medical history, the issue with the sensor wires, the complications, and the resolution. However, it could be slightly improved for clarity and completeness. For instance, it could mention the initial symptoms (pain, swelling, redness) and the fact that the…	2	**Rating: 2** **Reasoning:** The summary is concise and includes the key points about the patient's history, the issue with the continuous glucose monitor sensor, the surgical intervention, and the outcome. However, it could be slightly improved by mentioning the complications (pain, swelling, and redness) that led to the discovery of the retained wire, which are relevant to understanding the cli…	2	Rating: 2 The summary is concise and includes most of the critical information, such as the patient's age, relevant medical history, the issue with the sensor wires, and the successful removal and repositioning of the sensor. However, it could be slightly improved by mentioning the initial symptoms (pain, swelling, and redness) and the fact that the patient was admitted overnight for monitoring a…	2	Rating: 2 The summary is concise and includes most of the critical information, such as the patient's age, relevant medical history, the issue with the continuous glucose monitor sensors, and the surgical intervention required. However, it could be slightly improved by mentioning the complications (pain, swelling, and redness) and the successful outcome post-surgery. This would provide a more com…	2
8	8	185516	A male patient aged 49 years with no previous medical history presented with neck pain from a foreign object. The patient was accidentally struck by a projectile from a nail gun on a construction site. The patient complained of pain along the left side of the neck and inability to swallow. On initial evaluation, patient was neurologically intact with absent Horner's syndrome. There were no signs …	Generate a clinical summary of the following note. The summary should be three sentences and include only pertinent information, first reporting the patient's demographics, then pertinent past medical history, chief complaint/presentation, and then a brief history of present illnesss. Only include information that a physician would find important. --------------- Example Note: A 74-year-old man w…	Doctor: Good morning, sir. I see in your medical history that you're a male patient aged 49 years with no previous medical history. Can you tell me what brought you in today? Patient: Well, I was struck by a foreign object on a construction site, and I've been experiencing pain along the left side of my neck and difficulty swallowing. Doctor: I see. On initial evaluation, were there any signs of …	{ "visit motivation": "Neck pain from a foreign object", "admission": [ { "reason": "Accidental injury by a projectile from a nail gun", "date": "None", "duration": "None", "care center details": "Initially admitted to an outlying emergency room (ER), then triaged to the local Level One trauma center" } ], "patient information": { "age": "49 years", "sex": "Male", "ethnicity": "None", "weight": "…	Real Note A male patient aged 49 years with no previous medical history presented with neck pain from a foreign object. The patient was accidentally struck by a projectile from a nail gun on a construction site. The patient complained of pain along the left side of the neck and inability to swallow. On initial evaluation, patient was neurologically intact with absent Horner's syndrome. There were…	Real Note A male patient aged 49 years with no previous medical history presented with neck pain from a foreign object. The patient was accidentally struck by a projectile from a nail gun on a construction site. The patient complained of pain along the left side of the neck and inability to swallow. On initial evaluation, patient was neurologically intact with absent Horner's syndrome. There were…	Real Note A male patient aged 49 years with no previous medical history presented with neck pain from a foreign object. The patient was accidentally struck by a projectile from a nail gun on a construction site. The patient complained of pain along the left side of the neck and inability to swallow. On initial evaluation, patient was neurologically intact with absent Horner's syndrome. There were…	Real Note A male patient aged 49 years with no previous medical history presented with neck pain from a foreign object. The patient was accidentally struck by a projectile from a nail gun on a construction site. The patient complained of pain along the left side of the neck and inability to swallow. On initial evaluation, patient was neurologically intact with absent Horner's syndrome. There were…	Real Note A male patient aged 49 years with no previous medical history presented with neck pain from a foreign object. The patient was accidentally struck by a projectile from a nail gun on a construction site. The patient complained of pain along the left side of the neck and inability to swallow. On initial evaluation, patient was neurologically intact with absent Horner's syndrome. There were…	Real Note A male patient aged 49 years with no previous medical history presented with neck pain from a foreign object. The patient was accidentally struck by a projectile from a nail gun on a construction site. The patient complained of pain along the left side of the neck and inability to swallow. On initial evaluation, patient was neurologically intact with absent Horner's syndrome. There were…	**Rating: 2** **Rationale:** The summary is generally well-written and captures the key points of the patient's presentation, diagnosis, treatment, and follow-up. However, it could be slightly more concise and include a few more critical details for an internal medicine physician. For instance, mentioning the absence of Horner's syndrome and the initial absence of active bleeding or hemodynamic i…	2	**Rating: 2** **Reasoning:** The summary is concise and captures the key points of the patient's presentation, diagnosis, treatment, and follow-up. However, it could be slightly improved by including the initial management steps (intubation and sedation for airway protection) and the multidisciplinary approach involving trauma surgery, oral and maxillofacial surgery, and neurointerventional teams…	2	**Rating: 2** **Reasoning:** The summary is concise and captures the essential details of the patient's presentation, diagnosis, treatment, and outcome. However, it could be slightly improved by including the initial management steps (intubation and sedation for airway protection) and the multidisciplinary approach (involvement of trauma surgery, oral and maxillofacial surgery, and neurointervent…	2	Rating: 2 The summary is generally well-written and captures the key points of the patient's presentation, diagnosis, treatment, and follow-up. However, it could be slightly more concise and focus on the most critical aspects relevant to an internal medicine physician. For example, the mention of the patient's financial situation and inability to obtain follow-up imaging, while important, might b…	2	Rating: 2 The summary is concise and captures the essential details of the patient's presentation, diagnosis, and treatment. However, it could be improved by including the patient's postoperative status and the fact that he was extubated without incident and had no neurological deficits. Additionally, mentioning the patient's medication regimen and the follow-up plan would provide a more comprehe…	2	**Rating: 1** **Reasoning:** The summary is concise and includes all the critical information that an internal medicine physician would need to know: 1. The patient's age and lack of significant past medical history. 2. The mechanism of injury (nail gun accident) and the resulting symptoms (neck pain and inability to swallow). 3. The specific injury (nail traversing the left side of the neck near…	1
9	9	162501	This 20-year-old woman had no other medical history. The patient had been suffering motor weakness in both upper extremities and radiating pain in both hands since 3 weeks ago. She experienced progression of pain, sensory changes, and lopsided motor weakness to the left side of the body. At the initial physical examination, a motor grade of both upper extremities was determined as grade 4 and no …	Generate a clinical summary of the following note. The summary should be three sentences and include only pertinent information, first reporting the patient's demographics, then pertinent past medical history, chief complaint/presentation, and then a brief history of present illnesss. Only include information that a physician would find important. --------------- Example Note: A 74-year-old man w…	Doctor: Hi, I am Dr. Smith. Can you tell me your name and age? Patient: My name is Sarah and I am 20 years old. Doctor: Okay, Sarah. Can you tell me about your medical history? Patient: No, I don't have any other medical history. Doctor: Alright. Can you please tell me what's been going on with you lately? Patient: I have been suffering from motor weakness in both my upper extremities and radiati…	{ "visit motivation": "Suffering motor weakness in both upper extremities and radiating pain in both hands", "admission": [ { "reason": "Further evaluation of neurologic change", "date": "None", "duration": "None", "care center details": "None" } ], "patient information": { "age": "20", "sex": "Woman", "ethnicity": "None", "weight": "None", "height": "None", "family medical history": "None", "rec…	Real Note This 20-year-old woman had no other medical history. The patient had been suffering motor weakness in both upper extremities and radiating pain in both hands since 3 weeks ago. She experienced progression of pain, sensory changes, and lopsided motor weakness to the left side of the body. At the initial physical examination, a motor grade of both upper extremities was determined as grade…	Real Note This 20-year-old woman had no other medical history. The patient had been suffering motor weakness in both upper extremities and radiating pain in both hands since 3 weeks ago. She experienced progression of pain, sensory changes, and lopsided motor weakness to the left side of the body. At the initial physical examination, a motor grade of both upper extremities was determined as grade…	Real Note This 20-year-old woman had no other medical history. The patient had been suffering motor weakness in both upper extremities and radiating pain in both hands since 3 weeks ago. She experienced progression of pain, sensory changes, and lopsided motor weakness to the left side of the body. At the initial physical examination, a motor grade of both upper extremities was determined as grade…	Real Note This 20-year-old woman had no other medical history. The patient had been suffering motor weakness in both upper extremities and radiating pain in both hands since 3 weeks ago. She experienced progression of pain, sensory changes, and lopsided motor weakness to the left side of the body. At the initial physical examination, a motor grade of both upper extremities was determined as grade…	Real Note This 20-year-old woman had no other medical history. The patient had been suffering motor weakness in both upper extremities and radiating pain in both hands since 3 weeks ago. She experienced progression of pain, sensory changes, and lopsided motor weakness to the left side of the body. At the initial physical examination, a motor grade of both upper extremities was determined as grade…	Real Note This 20-year-old woman had no other medical history. The patient had been suffering motor weakness in both upper extremities and radiating pain in both hands since 3 weeks ago. She experienced progression of pain, sensory changes, and lopsided motor weakness to the left side of the body. At the initial physical examination, a motor grade of both upper extremities was determined as grade…	**Rating: 2** **Reasoning:** The summary is quite comprehensive and includes most of the critical information, such as the patient's initial presentation, diagnostic findings, surgical intervention, final diagnosis, treatment, and outcome. However, it could be slightly more concise. For instance, the mention of "mild hypertonia" and "no weakness in lower extremities" might be less critical for a …	2	**Rating: 2** **Reasoning:** The summary is generally well-constructed and includes most of the critical information. It captures the patient's initial presentation, diagnostic findings, treatment, and outcome. However, it could be slightly more concise and focused on the most pertinent details for an internal medicine physician. For instance, the mention of the patient's ability to perform daily…	2	Rating: 2 The real summary is quite comprehensive and includes most of the critical information, such as the patient's presentation, initial findings, surgical intervention, and final diagnosis. However, it could be slightly more concise. Here is a revised version: "This 20-year-old woman presented with progressive motor weakness and radiating pain in both upper extremities, with left-sided senso…	2	Rating: 2 The real summary is concise and includes the patient's age, lack of significant past medical history, presenting symptoms, diagnosis, treatment, and outcome. However, it could be slightly improved by mentioning the initial suspicion of a tumorous condition and the subsequent findings that led to the diagnosis of neuromyelitis optica. This would provide a clearer picture of the diagnosti…	2	**Rating: 2** **Reasoning:** The summary is generally comprehensive and includes most of the critical information, such as the patient's initial presentation, diagnostic findings, treatment, and final diagnosis. However, it could be slightly more concise and focus on the most pertinent details for an internal medicine physician. For instance, the mention of the initial MRI findings and the specif…	2	**Rating: 2** **Reasoning:** The summary is concise and captures the essential details of the patient's presentation, diagnosis, and treatment. However, it could be slightly improved by mentioning the initial suspicion of a tumorous condition and the subsequent findings that led to the correct diagnosis of neuromyelitis optica. This would provide a clearer picture of the diagnostic journey and th…	2
10	10	93052	The patient was a 69-year-old Caucasian man without a history of mental illness or any previous psychiatric treatment. He was initially transferred to a medical emergency department with marked dyspnoeic symptoms and tachycardia, where an acute coronary syndrome was diagnosed. After laboratory testing and an electrocardiogram a non-ST elevation myocardial infarction (NSTEMI) was diagnosed. The fo…	Generate a clinical summary of the following note. The summary should be three sentences and include only pertinent information, first reporting the patient's demographics, then pertinent past medical history, chief complaint/presentation, and then a brief history of present illnesss. Only include information that a physician would find important. --------------- Example Note: A 74-year-old man w…	Doctor: Good morning, what brings you to the emergency today? Patient: I was having trouble breathing and my heart was racing. Doctor: I see. Do you have any history of mental illness or previous psychiatric treatment? Patient: No, I don't. Doctor: Alright, let me take a look at your medical history. After laboratory testing and an electrocardiogram, we diagnosed you with a non-ST elevation myoca…	{ "visit motivation": "Marked dyspnoeic symptoms and tachycardia", "admission": [ { "reason": "Acute coronary syndrome and subsequent severe panic reaction", "date": "None", "duration": "None", "care center details": "Medical emergency department; in-patient psychiatric admission" } ], "patient information": { "age": "69", "sex": "Male", "ethnicity": "Caucasian", "weight": "None", "height": "None…	Real Note The patient was a 69-year-old Caucasian man without a history of mental illness or any previous psychiatric treatment. He was initially transferred to a medical emergency department with marked dyspnoeic symptoms and tachycardia, where an acute coronary syndrome was diagnosed. After laboratory testing and an electrocardiogram a non-ST elevation myocardial infarction (NSTEMI) was diagnos…	Real Note The patient was a 69-year-old Caucasian man without a history of mental illness or any previous psychiatric treatment. He was initially transferred to a medical emergency department with marked dyspnoeic symptoms and tachycardia, where an acute coronary syndrome was diagnosed. After laboratory testing and an electrocardiogram a non-ST elevation myocardial infarction (NSTEMI) was diagnos…	Real Note The patient was a 69-year-old Caucasian man without a history of mental illness or any previous psychiatric treatment. He was initially transferred to a medical emergency department with marked dyspnoeic symptoms and tachycardia, where an acute coronary syndrome was diagnosed. After laboratory testing and an electrocardiogram a non-ST elevation myocardial infarction (NSTEMI) was diagnos…	Real Note The patient was a 69-year-old Caucasian man without a history of mental illness or any previous psychiatric treatment. He was initially transferred to a medical emergency department with marked dyspnoeic symptoms and tachycardia, where an acute coronary syndrome was diagnosed. After laboratory testing and an electrocardiogram a non-ST elevation myocardial infarction (NSTEMI) was diagnos…	Real Note The patient was a 69-year-old Caucasian man without a history of mental illness or any previous psychiatric treatment. He was initially transferred to a medical emergency department with marked dyspnoeic symptoms and tachycardia, where an acute coronary syndrome was diagnosed. After laboratory testing and an electrocardiogram a non-ST elevation myocardial infarction (NSTEMI) was diagnos…	Real Note The patient was a 69-year-old Caucasian man without a history of mental illness or any previous psychiatric treatment. He was initially transferred to a medical emergency department with marked dyspnoeic symptoms and tachycardia, where an acute coronary syndrome was diagnosed. After laboratory testing and an electrocardiogram a non-ST elevation myocardial infarction (NSTEMI) was diagnos…	**Rating: 2** **Reasoning:** The summary provided is comprehensive and includes most of the critical information, but it could be more concise. It effectively captures the patient's presentation, diagnosis, and the key elements of his medical and psychiatric history. However, it includes some details that might be less relevant for an internal medicine physician, such as the specifics of the pati…	2	**Rating: 2** **Reasoning:** The summary is quite comprehensive and includes most of the critical information, such as the patient's diagnosis, his refusal of necessary surgeries due to phobic symptoms, and the treatment plan. However, it could be slightly more concise and focused on the most pertinent details for an internal medicine physician. For instance, the mention of the patient's gait imp…	2	**Rating: 2** **Reasoning:** The summary is concise and captures most of the critical information, including the patient's age, the nature of his anxiety, the refusal of bypass surgery, the psychiatric admission, the diagnosis of Specific Phobia, and the initiation of medication and recommendation for outpatient therapy. However, it could be slightly improved by mentioning the patient's acute cor…	2	Rating: 2 The summary is generally comprehensive and captures the key points of the patient's medical and psychiatric history, diagnosis, and treatment. However, it could be slightly more concise. For example, the mention of the patient's history of avoiding medical procedures and social situations could be condensed, and the specific medications and therapy could be summarized more briefly. Over…	2	**Rating: 2** **Reasoning:** The summary is generally concise and captures the key points of the patient's presentation, diagnosis, and treatment. However, it could be slightly improved by including the patient's significant medical history of severe coxarthrosis and inguinal hernia, which also contributed to his phobic symptoms and avoidance of necessary surgeries. This additional context would …	2	**Rating: 1** **Reasoning:** The summary is concise and includes all the critical information relevant to an internal medicine physician. It mentions the patient's acute coronary syndrome and NSTEMI diagnosis, the complication of severe panic and anxiety leading to refusal of a bypass operation, and the patient's history of untreated coxarthrosis, inguinal hernia, and specific phobia of surgery. …	1
11	11	63492	The patient, a 19-year-old woman with sickle cell anaemia, was admitted due to acute onset of severe sensory-motor impairment of her left lower extremity. The patient was awakened during the early morning hours by severe pain in the waist, typical of a VOC, and realized that she had decreased sensation and mobility on her left leg (characteristically mentioned that she could not feel or move the …	Generate a clinical summary of the following note. The summary should be three sentences and include only pertinent information, first reporting the patient's demographics, then pertinent past medical history, chief complaint/presentation, and then a brief history of present illnesss. Only include information that a physician would find important. --------------- Example Note: A 74-year-old man w…	Doctor: Hello, I am Dr. Smith. How are you feeling today? Patient: I am feeling okay, but I have a problem with my left leg. Doctor: Can you tell me more about your problem? Patient: Yes, I have a severe pain in my waist and I can't feel or move my left leg. Doctor: Hmm, I see. When did you first experience this problem? Patient: I woke up in the early morning hours with severe pain and I realize…	{ "visit motivation": "Severe sensory-motor impairment of left lower extremity", "admission": [ { "reason": "Acute onset of severe sensory-motor impairment of left lower extremity", "date": "None", "duration": "None", "care center details": "None" } ], "patient information": { "age": "19", "sex": "Woman", "ethnicity": "None", "weight": "None", "height": "None", "family medical history": "None", "…	Real Note The patient, a 19-year-old woman with sickle cell anaemia, was admitted due to acute onset of severe sensory-motor impairment of her left lower extremity. The patient was awakened during the early morning hours by severe pain in the waist, typical of a VOC, and realized that she had decreased sensation and mobility on her left leg (characteristically mentioned that she could not feel or…	Real Note The patient, a 19-year-old woman with sickle cell anaemia, was admitted due to acute onset of severe sensory-motor impairment of her left lower extremity. The patient was awakened during the early morning hours by severe pain in the waist, typical of a VOC, and realized that she had decreased sensation and mobility on her left leg (characteristically mentioned that she could not feel or…	Real Note The patient, a 19-year-old woman with sickle cell anaemia, was admitted due to acute onset of severe sensory-motor impairment of her left lower extremity. The patient was awakened during the early morning hours by severe pain in the waist, typical of a VOC, and realized that she had decreased sensation and mobility on her left leg (characteristically mentioned that she could not feel or…	Real Note The patient, a 19-year-old woman with sickle cell anaemia, was admitted due to acute onset of severe sensory-motor impairment of her left lower extremity. The patient was awakened during the early morning hours by severe pain in the waist, typical of a VOC, and realized that she had decreased sensation and mobility on her left leg (characteristically mentioned that she could not feel or…	Real Note The patient, a 19-year-old woman with sickle cell anaemia, was admitted due to acute onset of severe sensory-motor impairment of her left lower extremity. The patient was awakened during the early morning hours by severe pain in the waist, typical of a VOC, and realized that she had decreased sensation and mobility on her left leg (characteristically mentioned that she could not feel or…	Real Note The patient, a 19-year-old woman with sickle cell anaemia, was admitted due to acute onset of severe sensory-motor impairment of her left lower extremity. The patient was awakened during the early morning hours by severe pain in the waist, typical of a VOC, and realized that she had decreased sensation and mobility on her left leg (characteristically mentioned that she could not feel or…	**Rating: 2** **Reasoning:** The summary is concise and captures the essential details of the patient's presentation, diagnostic workup, and treatment. However, it could be slightly improved by mentioning the initial severe pain and the rapid improvement post-ARCET, which are critical aspects of the case. Additionally, the summary could briefly mention the patient's initial treatment with fluids …	2	**Rating: 2** **Reasoning:** The summary is concise and captures the essential details of the patient's presentation, diagnostic workup, treatment, and outcome. However, it could be slightly improved by mentioning the initial conservative therapy with fluids and parenteral opiate analgesia, which is a relevant part of the management before the definitive treatment with automated red cell exchange…	2	**Rating: 2** **Reasoning:** The real summary is concise and captures most of the critical information, including the patient's condition, diagnostic findings, and treatment. However, it could be slightly improved by mentioning the patient's complete recovery and discharge status, which is crucial for an internal medicine physician to know the outcome of the treatment.	2	Rating: 1 The summary is concise and includes all the critical information that an internal medicine physician would need: the patient's age, underlying condition (sickle cell anemia), presenting symptoms (acute sensory-motor impairment of the left lower extremity), the cause (vaso-occlusive crisis), the treatment (automated red cell exchange transfusion), and the outcome (immediate clinical impr…	1	Rating: 1 The summary is concise and includes all the critical information: the patient's age and condition (sickle cell anemia), the acute presentation (severe sensory-motor impairment of the left lower extremity due to vasoocclusive crisis), the treatment (automated red cell exchange transfusion), and the outcome (immediate clinical improvement and complete resolution of the neurological defici…	1	**Rating: 1** **Reasoning:** The summary is concise and includes all the critical information relevant to an internal medicine physician. It mentions the patient's age, medical history, presenting symptoms, diagnosis, treatment, and outcome. This provides a clear and comprehensive overview of the case.	1
12	12	96056	A 12-year-old female presented with a rapidly increasing mass located over the lower left chest wall and the abdomen. The mass had first been noted in the year 2000, and was confined to the chest wall, and local excision had been done in the same year. Histology had revealed aggressive firbomatoisis and the child was on follow up for a year, after which she dropped out. In 6 months, the mass made…	Generate a clinical summary of the following note. The summary should be three sentences and include only pertinent information, first reporting the patient's demographics, then pertinent past medical history, chief complaint/presentation, and then a brief history of present illnesss. Only include information that a physician would find important. --------------- Example Note: A 74-year-old man w…	Doctor: Hello, how are you today? Patient: I'm okay, thank you. Doctor: So, I understand that you are here for a check-up. Can you tell me what happened? Patient: Yes, I have a mass in my chest and abdomen that is growing rapidly. Doctor: Hmm, I see. When did you first notice this mass? Patient: I first noticed it in the year 2000. Doctor: Okay, and what happened then? Patient: I had a local exci…	{ "visit motivation": "Rapidly increasing mass located over the lower left chest wall and the abdomen", "admission": [ { "reason": "Reappearance of mass in the scar tissue of previous surgery", "date": "None", "duration": "None", "care center details": "None" } ], "patient information": { "age": "12 years old", "sex": "Female", "ethnicity": "None", "weight": "None", "height": "None", "family medi…	Real Note A 12-year-old female presented with a rapidly increasing mass located over the lower left chest wall and the abdomen. The mass had first been noted in the year 2000, and was confined to the chest wall, and local excision had been done in the same year. Histology had revealed aggressive firbomatoisis and the child was on follow up for a year, after which she dropped out.\nIn 6 months, th…	Real Note A 12-year-old female presented with a rapidly increasing mass located over the lower left chest wall and the abdomen. The mass had first been noted in the year 2000, and was confined to the chest wall, and local excision had been done in the same year. Histology had revealed aggressive firbomatoisis and the child was on follow up for a year, after which she dropped out.\nIn 6 months, th…	Real Note A 12-year-old female presented with a rapidly increasing mass located over the lower left chest wall and the abdomen. The mass had first been noted in the year 2000, and was confined to the chest wall, and local excision had been done in the same year. Histology had revealed aggressive firbomatoisis and the child was on follow up for a year, after which she dropped out.\nIn 6 months, th…	Real Note A 12-year-old female presented with a rapidly increasing mass located over the lower left chest wall and the abdomen. The mass had first been noted in the year 2000, and was confined to the chest wall, and local excision had been done in the same year. Histology had revealed aggressive firbomatoisis and the child was on follow up for a year, after which she dropped out.\nIn 6 months, th…	Real Note A 12-year-old female presented with a rapidly increasing mass located over the lower left chest wall and the abdomen. The mass had first been noted in the year 2000, and was confined to the chest wall, and local excision had been done in the same year. Histology had revealed aggressive firbomatoisis and the child was on follow up for a year, after which she dropped out.\nIn 6 months, th…	Real Note A 12-year-old female presented with a rapidly increasing mass located over the lower left chest wall and the abdomen. The mass had first been noted in the year 2000, and was confined to the chest wall, and local excision had been done in the same year. Histology had revealed aggressive firbomatoisis and the child was on follow up for a year, after which she dropped out.\nIn 6 months, th…	Rating: 2 The summary is concise and captures the essential details of the patient's history, the nature of the tumor, the surgical interventions, and the outcome. However, it could be slightly improved by mentioning the specific surgical details such as the resection of the 8th and 9th ribs, the use of the omentum, and the postoperative complication of a nonhealing discharging sinus that resolve…	2	**Rating: 2** **Reasoning:** The summary is concise and captures most of the critical information, including the patient's history of recurrent desmoid tumor, the location and growth of the mass, the surgical interventions, and the outcome. However, it could be slightly improved by mentioning the specific details of the surgical procedure and the postoperative complication (nonhealing discharging…	2	Rating: 2 The summary is concise and captures the essential details of the patient's history, surgical intervention, and postoperative outcome. However, it could be slightly improved by mentioning the specific location of the tumor and the extent of the surgical procedure, which are relevant for an internal medicine physician. For example: "A 12-year-old female with a history of recurrent desmoid…	2	**Rating: 2** **Reasoning:** The summary is concise and includes most of the critical information, such as the patient's age, medical history, the nature and location of the mass, the surgical intervention, and the outcome. However, it could be slightly improved by mentioning the specific details of the reconstruction process and the postoperative complication (nonhealing discharging sinus) that …	2	Rating: 2 The summary is concise and includes the key points about the patient's history, the nature of the tumor, the surgical intervention, and the follow-up results. However, it could be slightly improved by mentioning the initial presentation and the complications encountered during the follow-up, such as the nonhealing discharging sinus. This would provide a more comprehensive overview for a…	2	**Rating: 1** **Reasoning:** The summary is concise and includes all the critical information relevant to an internal medicine physician. It mentions the patient's age, medical history, the nature and location of the tumor, the surgical intervention performed, and the outcome, including the follow-up results. This provides a clear and comprehensive overview of the patient's condition and treatmen…	1
13	13	203006	A 20-year-old right-hand-dominant and otherwise healthy female student presented with protrusion of the left upper back and left periscapular pain that occurred after sport activities. Ten months previously, the patient had been seated in the left rear passenger seat in a car that was hit in the left side by another car. Further details such as the posture and the arm position of the patient at t…	Generate a clinical summary of the following note. The summary should be three sentences and include only pertinent information, first reporting the patient's demographics, then pertinent past medical history, chief complaint/presentation, and then a brief history of present illnesss. Only include information that a physician would find important. --------------- Example Note: A 74-year-old man w…	Doctor: Good morning. How can I assist you today? Patient: Hi. I've been having left periscapular pain after sport activities. Doctor: I see. Could you tell me more about when the pain started and what kind of activities you were doing? Patient: It started about ten months ago after I was in a car accident. I was a passenger in the left rear seat. Doctor: Okay. Do you remember your posture and ar…	{ "visit motivation": "Protrusion of the left upper back and left periscapular pain after sport activities", "admission": [ { "reason": "Left shoulder contusion diagnosed after a car accident", "date": "Ten months previously from the current clinic visit", "duration": "Left arm was kept in a sling for 2 months", "care center details": "Orthopedic clinic" } ], "patient information": { "age": "20 y…	Real Note A 20-year-old right-hand-dominant and otherwise healthy female student presented with protrusion of the left upper back and left periscapular pain that occurred after sport activities. Ten months previously, the patient had been seated in the left rear passenger seat in a car that was hit in the left side by another car. Further details such as the posture and the arm position of the pa…	Real Note A 20-year-old right-hand-dominant and otherwise healthy female student presented with protrusion of the left upper back and left periscapular pain that occurred after sport activities. Ten months previously, the patient had been seated in the left rear passenger seat in a car that was hit in the left side by another car. Further details such as the posture and the arm position of the pa…	Real Note A 20-year-old right-hand-dominant and otherwise healthy female student presented with protrusion of the left upper back and left periscapular pain that occurred after sport activities. Ten months previously, the patient had been seated in the left rear passenger seat in a car that was hit in the left side by another car. Further details such as the posture and the arm position of the pa…	Real Note A 20-year-old right-hand-dominant and otherwise healthy female student presented with protrusion of the left upper back and left periscapular pain that occurred after sport activities. Ten months previously, the patient had been seated in the left rear passenger seat in a car that was hit in the left side by another car. Further details such as the posture and the arm position of the pa…	Real Note A 20-year-old right-hand-dominant and otherwise healthy female student presented with protrusion of the left upper back and left periscapular pain that occurred after sport activities. Ten months previously, the patient had been seated in the left rear passenger seat in a car that was hit in the left side by another car. Further details such as the posture and the arm position of the pa…	Real Note A 20-year-old right-hand-dominant and otherwise healthy female student presented with protrusion of the left upper back and left periscapular pain that occurred after sport activities. Ten months previously, the patient had been seated in the left rear passenger seat in a car that was hit in the left side by another car. Further details such as the posture and the arm position of the pa…	Rating: 2 The summary is quite comprehensive and captures most of the essential details, including the initial injury, diagnostic findings, treatment, and long-term follow-up. However, it could be more concise. For instance, the mention of specific degrees of limitation and the detailed description of radiographic findings could be condensed. Additionally, the summary could emphasize the final ou…	2	**Rating: 2** **Reasoning:** The summary is generally well-constructed and captures the key points of the patient's presentation, diagnosis, treatment, and follow-up. However, it could be slightly more concise and focused on the most critical aspects relevant to an internal medicine physician. Here’s a refined version: **Refined Summary:** A 20-year-old female presented with left upper back defor…	2	**Rating: 2** **Reasoning:** The summary is generally well-constructed and includes most of the critical information. It mentions the patient's initial presentation, key findings from the physical examination and imaging, the treatment plan, and the long-term outcome. However, it could be slightly more concise and focus on the most pertinent details for an internal medicine physician. For instanc…	2	**Rating: 1** **Reasoning:** The summary is concise and includes all the critical information relevant to an internal medicine physician. It covers the patient's initial presentation, diagnosis, treatment, and long-term outcome, including the resolution of symptoms and functional status at 10 years post-injury. This provides a clear and comprehensive overview of the patient's condition and manage…	1	Rating: 2 The summary is comprehensive and includes most of the critical information, such as the patient's initial presentation, diagnosis, treatment, and long-term follow-up. However, it could be slightly more concise while still retaining all essential details. For example, the mention of the DASH and Constant scores could be omitted for brevity, as they are less critical for a high-level summ…	2	Rating: 2 The summary is quite comprehensive and includes most of the critical information. However, it could be slightly more concise while still retaining the essential details. For instance, the mention of the patient's long-term follow-up and specific scores (DASH and Constant score) could be omitted for brevity, as they are less critical for an immediate clinical understanding.	2
14	14	16993	A healthy 51-year-old man presented to the emergency department with progressively worsening left shoulder pain of four-month duration that had been acutely exacerbated three days earlier by a ground-level fall. The patient reported that he first noticed a dull ache when playing golf. Radiographs obtained in the emergency department showed moderate degenerative changes but no acute abnormalities.…	Generate a clinical summary of the following note. The summary should be three sentences and include only pertinent information, first reporting the patient's demographics, then pertinent past medical history, chief complaint/presentation, and then a brief history of present illnesss. Only include information that a physician would find important. --------------- Example Note: A 74-year-old man w…	Doctor: Good morning, what brings you to the emergency department today? Patient: Hi, doctor. I have been experiencing worsening left shoulder pain for the past four months. It was acutely exacerbated three days ago after a fall. Doctor: Hmm, I see. Can you tell me more about the pain? Did it start suddenly or gradually? Patient: It started gradually. I first noticed a dull ache when I was playin…	{ "visit motivation": "Progressively worsening left shoulder pain and testicular swelling", "admission": [ { "reason": "Progressively worsening left shoulder pain", "date": "Initial presentation not specified, follow-up approximately three weeks after initial presentation", "duration": "Not specified", "care center details": "Emergency department and outpatient clinic" }, { "reason": "Testicular …	Real Note A healthy 51-year-old man presented to the emergency department with progressively worsening left shoulder pain of four-month duration that had been acutely exacerbated three days earlier by a ground-level fall. The patient reported that he first noticed a dull ache when playing golf. Radiographs obtained in the emergency department showed moderate degenerative changes but no acute abno…	Real Note A healthy 51-year-old man presented to the emergency department with progressively worsening left shoulder pain of four-month duration that had been acutely exacerbated three days earlier by a ground-level fall. The patient reported that he first noticed a dull ache when playing golf. Radiographs obtained in the emergency department showed moderate degenerative changes but no acute abno…	Real Note A healthy 51-year-old man presented to the emergency department with progressively worsening left shoulder pain of four-month duration that had been acutely exacerbated three days earlier by a ground-level fall. The patient reported that he first noticed a dull ache when playing golf. Radiographs obtained in the emergency department showed moderate degenerative changes but no acute abno…	Real Note A healthy 51-year-old man presented to the emergency department with progressively worsening left shoulder pain of four-month duration that had been acutely exacerbated three days earlier by a ground-level fall. The patient reported that he first noticed a dull ache when playing golf. Radiographs obtained in the emergency department showed moderate degenerative changes but no acute abno…	Real Note A healthy 51-year-old man presented to the emergency department with progressively worsening left shoulder pain of four-month duration that had been acutely exacerbated three days earlier by a ground-level fall. The patient reported that he first noticed a dull ache when playing golf. Radiographs obtained in the emergency department showed moderate degenerative changes but no acute abno…	Real Note A healthy 51-year-old man presented to the emergency department with progressively worsening left shoulder pain of four-month duration that had been acutely exacerbated three days earlier by a ground-level fall. The patient reported that he first noticed a dull ache when playing golf. Radiographs obtained in the emergency department showed moderate degenerative changes but no acute abno…	**Rating: 2** **Rationale:** The summary is generally well-constructed and captures the key points of the patient's clinical course, including the initial presentation, diagnostic findings, treatment, and follow-up. However, it could be slightly more concise and focused on the most critical aspects relevant to an internal medicine physician. For instance, the mention of the testicular swelling an…	2	**Rating: 2** **Reasoning:** The summary is quite comprehensive and captures most of the critical points from the clinical note, including the initial presentation, diagnostic journey, and treatment outcomes. However, it could be slightly more concise. For instance, the mention of the specific chemotherapy regimen (R-CHOP) and the detailed immunohistochemical findings could be omitted for brevity…	2	**Rating: 2** **Reasoning:** The summary is concise and captures the key points of the patient's presentation, diagnosis, and treatment. However, it could be slightly improved by including the specific subtype of lymphoma (ABC-type DLBCL) and mentioning the initial misdiagnosis of rotator cuff tendinitis versus tear. This would provide a more complete picture of the diagnostic journey and the fin…	2	**Rating: 2** **Reasoning:** The summary is concise and captures the key points of the patient's presentation, diagnosis, and treatment. However, it could be slightly improved by including the following details: 1. The initial misdiagnosis of rotator cuff tendinopathy and the subsequent correct diagnosis of ABC-type DLBCL. 2. The presence of extensive adenopathy and specific findings from the CT …	2	**Rating: 2** **Reasoning:** The summary is concise and captures the key points of the patient's presentation, diagnosis, and treatment. However, it could be slightly improved by including the patient's initial misdiagnosis and the complications that arose during the course of treatment, such as the testicular swelling and subsequent diagnosis of epididymitis, which were relevant to the overall c…	2	**Rating: 2** **Reasoning:** The summary is concise and captures the key points of the patient's presentation, diagnosis, and treatment. However, it could be slightly improved by mentioning the significant findings such as the initial misdiagnosis, the presence of extensive adenopathy, and the secondary varicocele due to retroperitoneal lymphadenopathy. Including these details would provide a mor…	2
15	15	160738	A 43-year-old female patient had come with the complaint of pain and swelling in the left angle of mandible which was progressively increasing in size since the last 4 months. Pain was continuous and was aggravated while having food and while opening the mouth. Patient had been operated 15 years back for swelling at the same site, records for which were not available. On inspection, a swelling wa…	Generate a clinical summary of the following note. The summary should be three sentences and include only pertinent information, first reporting the patient's demographics, then pertinent past medical history, chief complaint/presentation, and then a brief history of present illnesss. Only include information that a physician would find important. --------------- Example Note: A 74-year-old man w…	Doctor: Hello, how are you feeling today? Patient: I'm not feeling well, doctor. I have been suffering from pain and swelling in the left angle of my mandible for the past 4 months. Doctor: Hmm, I see. Can you describe the pain for me? Patient: The pain is continuous and it gets worse when I eat or open my mouth. Doctor: Okay. Let's take a look. Can you open your mouth for me? Patient: Sure. (pat…	{ "visit motivation": "Complaint of pain and swelling in the left angle of mandible", "admission": [ { "reason": "None", "date": "None", "duration": "None", "care center details": "None" } ], "patient information": { "age": "43", "sex": "Female", "ethnicity": "None", "weight": "None", "height": "None", "family medical history": "None", "recent travels": "None", "socio economic context": "None", "…	Real Note A 43-year-old female patient had come with the complaint of pain and swelling in the left angle of mandible which was progressively increasing in size since the last 4 months. Pain was continuous and was aggravated while having food and while opening the mouth. Patient had been operated 15 years back for swelling at the same site, records for which were not available.\nOn inspection, a …	Real Note A 43-year-old female patient had come with the complaint of pain and swelling in the left angle of mandible which was progressively increasing in size since the last 4 months. Pain was continuous and was aggravated while having food and while opening the mouth. Patient had been operated 15 years back for swelling at the same site, records for which were not available.\nOn inspection, a …	Real Note A 43-year-old female patient had come with the complaint of pain and swelling in the left angle of mandible which was progressively increasing in size since the last 4 months. Pain was continuous and was aggravated while having food and while opening the mouth. Patient had been operated 15 years back for swelling at the same site, records for which were not available.\nOn inspection, a …	Real Note A 43-year-old female patient had come with the complaint of pain and swelling in the left angle of mandible which was progressively increasing in size since the last 4 months. Pain was continuous and was aggravated while having food and while opening the mouth. Patient had been operated 15 years back for swelling at the same site, records for which were not available.\nOn inspection, a …	Real Note A 43-year-old female patient had come with the complaint of pain and swelling in the left angle of mandible which was progressively increasing in size since the last 4 months. Pain was continuous and was aggravated while having food and while opening the mouth. Patient had been operated 15 years back for swelling at the same site, records for which were not available.\nOn inspection, a …	Real Note A 43-year-old female patient had come with the complaint of pain and swelling in the left angle of mandible which was progressively increasing in size since the last 4 months. Pain was continuous and was aggravated while having food and while opening the mouth. Patient had been operated 15 years back for swelling at the same site, records for which were not available.\nOn inspection, a …	Rating: 2 The summary is comprehensive and includes most of the critical information, such as the patient's history, examination findings, imaging results, biopsy confirmation, surgical intervention, and postoperative outcome. However, it could be more concise. Here is a more concise version: "A 43-year-old woman with a 4-month history of progressive pain and swelling in the left mandible, previo…	2	**Rating: 2** **Reasoning:** The summary is comprehensive and includes most of the critical information, such as the patient's presentation, diagnostic findings, biopsy results, surgical intervention, and postoperative outcome. However, it could be more concise. For instance, the details about the exact measurements of the swelling and the specific surgical techniques used for reconstruction coul…	2	Rating: 2 The summary is quite comprehensive and includes most of the critical information, such as the patient's history, presenting symptoms, examination findings, diagnostic results, treatment, and follow-up. However, it could be slightly more concise. For instance, the mention of "no tooth mobility or resorption" and "skin changes and osteolytic changes on imaging" could be summarized more br…	2	**Rating: 1** **Reasoning:** The summary is concise and includes all the critical information that an internal medicine physician would need to know. It mentions the patient's age, relevant medical history, presenting symptoms, diagnosis, treatment, and outcome. This provides a clear and comprehensive overview of the patient's case.	1	**Rating: 1** **Reasoning:** The summary is concise and includes all the critical information that an internal medicine physician would need to know: 1. The patient's age and gender. 2. Relevant past medical history (previous surgery for swelling in the same region). 3. Presenting symptoms (progressively increasing swelling and pain). 4. Diagnosis (primary low-grade osteosarcoma of the mandible).…	1	**Rating: 1** **Reasoning:** The summary is concise and includes all the critical information that an internal medicine physician would need to know. It mentions the patient's age, relevant medical history, presenting symptoms, diagnosis, treatment, and current follow-up status. This provides a clear and comprehensive overview of the patient's condition and management.	1
16	16	51765	A 33-year-old white woman was referred to our outpatient clinic after suffering four atraumatic fractures between the age of 30 and 32 years. The fractures included a spontaneous fracture of the third right metatarsal bone with a spontaneous refracture 2 months later, a longitudinal fracture of the left tibia with protracted healing, as well as a fracture of the right femoral neck treated surgica…	Generate a clinical summary of the following note. The summary should be three sentences and include only pertinent information, first reporting the patient's demographics, then pertinent past medical history, chief complaint/presentation, and then a brief history of present illnesss. Only include information that a physician would find important. --------------- Example Note: A 74-year-old man w…	Doctor: Hi, I understand that you were referred to our clinic for some fractures that you have been suffering from. Can you tell me more about it? Patient: Yes, I have had four fractures between the age of 30 and 32 years, including a spontaneous fracture of my right third metatarsal bone and a spontaneous refracture 2 months later. Doctor: I see. What was the other fracture that you had? Patient…	{ "visit motivation": "Suffering four atraumatic fractures between the age of 30 and 32 years", "admission": [ { "reason": "Recurrent atraumatic fractures and medical history review", "date": "None", "duration": "None", "care center details": "Outpatient clinic" } ], "patient information": { "age": "33", "sex": "Female", "ethnicity": "White", "weight": "None", "height": "None", "family medical hi…	Real Note A 33-year-old white woman was referred to our outpatient clinic after suffering four atraumatic fractures between the age of 30 and 32 years. The fractures included a spontaneous fracture of the third right metatarsal bone with a spontaneous refracture 2 months later, a longitudinal fracture of the left tibia with protracted healing, as well as a fracture of the right femoral neck treat…	Real Note A 33-year-old white woman was referred to our outpatient clinic after suffering four atraumatic fractures between the age of 30 and 32 years. The fractures included a spontaneous fracture of the third right metatarsal bone with a spontaneous refracture 2 months later, a longitudinal fracture of the left tibia with protracted healing, as well as a fracture of the right femoral neck treat…	Real Note A 33-year-old white woman was referred to our outpatient clinic after suffering four atraumatic fractures between the age of 30 and 32 years. The fractures included a spontaneous fracture of the third right metatarsal bone with a spontaneous refracture 2 months later, a longitudinal fracture of the left tibia with protracted healing, as well as a fracture of the right femoral neck treat…	Real Note A 33-year-old white woman was referred to our outpatient clinic after suffering four atraumatic fractures between the age of 30 and 32 years. The fractures included a spontaneous fracture of the third right metatarsal bone with a spontaneous refracture 2 months later, a longitudinal fracture of the left tibia with protracted healing, as well as a fracture of the right femoral neck treat…	Real Note A 33-year-old white woman was referred to our outpatient clinic after suffering four atraumatic fractures between the age of 30 and 32 years. The fractures included a spontaneous fracture of the third right metatarsal bone with a spontaneous refracture 2 months later, a longitudinal fracture of the left tibia with protracted healing, as well as a fracture of the right femoral neck treat…	Real Note A 33-year-old white woman was referred to our outpatient clinic after suffering four atraumatic fractures between the age of 30 and 32 years. The fractures included a spontaneous fracture of the third right metatarsal bone with a spontaneous refracture 2 months later, a longitudinal fracture of the left tibia with protracted healing, as well as a fracture of the right femoral neck treat…	Rating: 2 The summary is comprehensive and includes most of the critical information, such as the patient's history of multiple atraumatic fractures, hepatitis B infection, colon cancer, neuroblastoma, and relevant laboratory findings. It also mentions the genetic testing results and the treatments administered. However, it could be more concise and focus on the most pertinent details for an inte…	2	**Rating: 2** **Reasoning:** The summary is comprehensive and includes most of the critical information, such as the patient's history of multiple atraumatic fractures, significant past medical history (hepatitis B, colon cancer, neuroblastoma), long-term tenofovir disoproxil use, family history of breast cancer, and relevant laboratory and imaging findings. However, it could be more concise and …	2	Rating: 2 The summary is quite comprehensive and includes most of the critical information. However, it could be slightly more concise and focused on the most pertinent details for an internal medicine physician. Here is a refined version: "A 33-year-old woman with a history of neuroblastoma, hepatitis B, and multiple atraumatic fractures presents with osteopenia and severe trabecular defects. Sh…	2	Rating: 5 The provided summary is excessively repetitive and fails to concisely capture the key points of the patient's condition and treatment. A more effective summary would be: "A 33-year-old woman with a history of multiple spontaneous fractures, hepatitis B infection treated with long-term tenofovir, and early colon cancer, presented for evaluation of her bone health. She has hypophosphatemi…	5	Rating: 2 The summary is quite comprehensive and includes most of the critical information, such as the patient's history of multiple fractures, relevant past medical history, laboratory findings, family history, and genetic testing results. However, it could be slightly more concise and might benefit from mentioning the treatment approach and current management plan.	2	Rating: 2 The summary is fairly comprehensive and includes most of the critical information, such as the patient's history of multiple atraumatic fractures, relevant lab findings, and imaging results. However, it could be slightly more concise and could benefit from mentioning the patient's long-term tenofovir disoproxil treatment and its cessation, as well as the ongoing phosphate and vitamin D …	2
17	17	76917	A 65 year old male with an extensive operative history for Crohn’s disease, including 4 laparotomies with small bowel resections to ameliorate small bowel obstructions presented to us. His first surgery was performed in England in 1991, and the next 3 were performed in Peru, one in 1998 and two in 2007. Over the past few years he has been suffering from nutritional deficiencies and osteopenia ass…	Generate a clinical summary of the following note. The summary should be three sentences and include only pertinent information, first reporting the patient's demographics, then pertinent past medical history, chief complaint/presentation, and then a brief history of present illnesss. Only include information that a physician would find important. --------------- Example Note: A 74-year-old man w…	Doctor: Good morning, sir. Can you tell me a little bit about your history? Patient: Hmm, yes. I have Crohn's disease and have had 4 laparotomies with bowel resections to help with bowel obstructions. Doctor: Okay, I see. When was your first surgery done? Patient: My first surgery was done in England in 1991. Doctor: And the next 3 surgeries? Patient: The next 3 were done in Peru, one in 1998 and…	{ "visit motivation": "Presented for issues related to Crohn’s disease and complications from previous surgeries", "admission": [ { "reason": "None", "date": "None", "duration": "None", "care center details": "None" } ], "patient information": { "age": "65", "sex": "male", "ethnicity": "None", "weight": "None", "height": "None", "family medical history": "None", "recent travels": "England in 1991…	Real Note A 65 year old male with an extensive operative history for Crohn’s disease, including 4 laparotomies with small bowel resections to ameliorate small bowel obstructions presented to us. His first surgery was performed in England in 1991, and the next 3 were performed in Peru, one in 1998 and two in 2007. Over the past few years he has been suffering from nutritional deficiencies and oste…	Real Note A 65 year old male with an extensive operative history for Crohn’s disease, including 4 laparotomies with small bowel resections to ameliorate small bowel obstructions presented to us. His first surgery was performed in England in 1991, and the next 3 were performed in Peru, one in 1998 and two in 2007. Over the past few years he has been suffering from nutritional deficiencies and oste…	Real Note A 65 year old male with an extensive operative history for Crohn’s disease, including 4 laparotomies with small bowel resections to ameliorate small bowel obstructions presented to us. His first surgery was performed in England in 1991, and the next 3 were performed in Peru, one in 1998 and two in 2007. Over the past few years he has been suffering from nutritional deficiencies and oste…	Real Note A 65 year old male with an extensive operative history for Crohn’s disease, including 4 laparotomies with small bowel resections to ameliorate small bowel obstructions presented to us. His first surgery was performed in England in 1991, and the next 3 were performed in Peru, one in 1998 and two in 2007. Over the past few years he has been suffering from nutritional deficiencies and oste…	Real Note A 65 year old male with an extensive operative history for Crohn’s disease, including 4 laparotomies with small bowel resections to ameliorate small bowel obstructions presented to us. His first surgery was performed in England in 1991, and the next 3 were performed in Peru, one in 1998 and two in 2007. Over the past few years he has been suffering from nutritional deficiencies and oste…	Real Note A 65 year old male with an extensive operative history for Crohn’s disease, including 4 laparotomies with small bowel resections to ameliorate small bowel obstructions presented to us. His first surgery was performed in England in 1991, and the next 3 were performed in Peru, one in 1998 and two in 2007. Over the past few years he has been suffering from nutritional deficiencies and oste…	**Rating: 2** **Reasoning:** The summary is concise and captures the essential details of the patient's history, diagnosis, and treatment. However, it could be slightly improved by mentioning the patient's history of short bowel syndrome and nutritional deficiencies, which are relevant to his overall clinical picture. Additionally, the extensive adhesions and the complexity of the surgery could b…	2	Rating: 2 The summary is concise and captures the essential details of the patient's history, diagnosis, and treatment. However, it could be slightly improved by mentioning the patient's short bowel syndrome and nutritional deficiencies, which are relevant to his overall health and management. Including these details would provide a more comprehensive picture for an internal medicine physician.	2	Rating: 2 The summary is concise and captures the essential details of the patient's history, presentation, and surgical findings. However, it could be slightly improved by mentioning the patient's history of short bowel syndrome and nutritional deficiencies, which are relevant to his overall health and management. Additionally, specifying the type of surgery performed (e.g., laparotomy) would pr…	2	**Rating: 1** **Reasoning:** The summary is concise and includes all the critical information that an internal medicine physician would need to know. It mentions the patient's relevant medical history, the presenting issue, the surgical intervention, and the outcome. This provides a clear and comprehensive overview of the case.	1	**Rating: 1** **Reasoning:** The summary is concise and includes all the critical information that an internal medicine physician would need to know. It mentions the patient's age, relevant medical history (Crohn's disease and multiple small bowel resections), the presenting problem (chronic draining abdominal wall sinus tract), the treatment (surgical exploration and resection), the intraoperati…	1	**Rating: 1** The summary is concise and includes all the critical information relevant to an internal medicine physician. It covers the patient's past medical history, the presenting problem, the surgical intervention, and the outcome.	1
18	18	139112	A 71-year-old Korean male was presented with a dark brownish to violaceous discoloration with edema on the right eyelid. He had been diagnosed with angiosarcoma on the right forehead 3 years ago and was treated with a complete excision of the lesion with a negative margin and an adjuvant radiotherapy (66 Gy in total) at another university hospital. Several months after the treatment, a dark brown…	Generate a clinical summary of the following note. The summary should be three sentences and include only pertinent information, first reporting the patient's demographics, then pertinent past medical history, chief complaint/presentation, and then a brief history of present illnesss. Only include information that a physician would find important. --------------- Example Note: A 74-year-old man w…	Doctor: Good morning, sir. Can you tell me what brings you here today? Patient: Good morning, doctor. I have a discoloration and edema on my right eyelid. Doctor: Hmm, I see. When did you first notice this discoloration and edema? Patient: It has been there for several months. Doctor: I see. And were you diagnosed with angiosarcoma 3 years ago? Patient: Yes, I was. Doctor: And were you treated wi…	{ "visit motivation": "Dark brownish to violaceous discoloration with edema on the right eyelid", "admission": [ { "reason": "Recurrent angiosarcoma on the right eyelid", "date": "None", "duration": "None", "care center details": "Another university hospital" } ], "patient information": { "age": "71", "sex": "Male", "ethnicity": "Korean", "weight": "None", "height": "None", "family medical histor…	Real Note A 71-year-old Korean male was presented with a dark brownish to violaceous discoloration with edema on the right eyelid. He had been diagnosed with angiosarcoma on the right forehead 3 years ago and was treated with a complete excision of the lesion with a negative margin and an adjuvant radiotherapy (66 Gy in total) at another university hospital. Several months after the treatment, a …	Real Note A 71-year-old Korean male was presented with a dark brownish to violaceous discoloration with edema on the right eyelid. He had been diagnosed with angiosarcoma on the right forehead 3 years ago and was treated with a complete excision of the lesion with a negative margin and an adjuvant radiotherapy (66 Gy in total) at another university hospital. Several months after the treatment, a …	Real Note A 71-year-old Korean male was presented with a dark brownish to violaceous discoloration with edema on the right eyelid. He had been diagnosed with angiosarcoma on the right forehead 3 years ago and was treated with a complete excision of the lesion with a negative margin and an adjuvant radiotherapy (66 Gy in total) at another university hospital. Several months after the treatment, a …	Real Note A 71-year-old Korean male was presented with a dark brownish to violaceous discoloration with edema on the right eyelid. He had been diagnosed with angiosarcoma on the right forehead 3 years ago and was treated with a complete excision of the lesion with a negative margin and an adjuvant radiotherapy (66 Gy in total) at another university hospital. Several months after the treatment, a …	Real Note A 71-year-old Korean male was presented with a dark brownish to violaceous discoloration with edema on the right eyelid. He had been diagnosed with angiosarcoma on the right forehead 3 years ago and was treated with a complete excision of the lesion with a negative margin and an adjuvant radiotherapy (66 Gy in total) at another university hospital. Several months after the treatment, a …	Real Note A 71-year-old Korean male was presented with a dark brownish to violaceous discoloration with edema on the right eyelid. He had been diagnosed with angiosarcoma on the right forehead 3 years ago and was treated with a complete excision of the lesion with a negative margin and an adjuvant radiotherapy (66 Gy in total) at another university hospital. Several months after the treatment, a …	Rating: 2 The summary is concise and includes most of the critical information: the patient's history of angiosarcoma, the current presentation, the biopsy results, the treatment with radiation therapy, and the ongoing chemotherapy. However, it could be slightly improved by mentioning the specific reason why surgical excision was not an option (involvement of almost the entire right eyelid) and t…	2	**Rating: 1** **Rationale:** The summary is concise and includes all the critical information that an internal medicine physician would need to know. It mentions the patient's history of angiosarcoma, the current presentation, the diagnostic findings, the treatment course, and the current management plan. This provides a clear and comprehensive overview of the patient's condition and ongoing trea…	1	Rating: 2 The summary is concise and captures the essential details of the patient's history, diagnosis, and current treatment. However, it could be slightly improved by mentioning the specific findings from the skin biopsy and immunohistochemical staining, as well as the multidisciplinary team's decision-making process. This would provide a more comprehensive overview for an internal medicine ph…	2	**Rating: 2** **Reasoning:** The summary is concise and includes most of the critical information: the patient's age, past medical history of angiosarcoma, current presentation, diagnosis, initial treatment with radiation therapy, and current treatment with paclitaxel chemotherapy. However, it could be slightly improved by mentioning the reason for not continuing with further radiotherapy and the…	2	**Rating: 2** **Reasoning:** The summary is concise and includes most of the critical information, such as the patient's history of angiosarcoma, previous treatments, current presentation, diagnosis, and ongoing treatment. However, it could be slightly improved by mentioning the specific concerns about further radiotherapy and the decision-making process involving the multidisciplinary team, whic…	2	Rating: 2 The summary is concise and includes the patient's relevant medical history, the current diagnosis, initial treatment, and ongoing treatment. However, it could be slightly improved by mentioning the reason for not continuing radiotherapy and the multidisciplinary team's decision to switch to chemotherapy. This would provide a more comprehensive understanding of the treatment plan and rat…	2
19	19	103907	A 50-year-old female patient was referred to our hospital for further evaluation and management of an incidentally reported right atrial mass. The patient had a history of ankylosing spondylitis under treatment with methylprednisolone and methotrexate, and factor V-Leiden mutation that had lead to several peripheral venous and arterial thrombosis during the last 5 years. The patient also experien…	Generate a clinical summary of the following note. The summary should be three sentences and include only pertinent information, first reporting the patient's demographics, then pertinent past medical history, chief complaint/presentation, and then a brief history of present illnesss. Only include information that a physician would find important. --------------- Example Note: A 74-year-old man w…	Doctor: Good morning, my name is Dr. Smith. Can you tell me your name and why you're here today? Patient: Hi, my name is Jane. I was referred to your hospital for evaluation and management of a right atrial mass. Doctor: I see. Can you tell me more about your medical history? Patient: Sure. I have a history of ankylosing spondylitis and I'm under treatment with methylprednisolone and methotrexate…	{ "visit motivation": "Further evaluation and management of an incidentally reported right atrial mass", "admission": [ { "reason": "Further evaluation and management of a right atrial mass", "date": "None", "duration": "None", "care center details": "None" } ], "patient information": { "age": "50", "sex": "Female", "ethnicity": "None", "weight": "None", "height": "None", "family medical history"…	Real Note A 50-year-old female patient was referred to our hospital for further evaluation and management of an incidentally reported right atrial mass. The patient had a history of ankylosing spondylitis under treatment with methylprednisolone and methotrexate, and factor V-Leiden mutation that had lead to several peripheral venous and arterial thrombosis during the last 5 years. The patient als…	Real Note A 50-year-old female patient was referred to our hospital for further evaluation and management of an incidentally reported right atrial mass. The patient had a history of ankylosing spondylitis under treatment with methylprednisolone and methotrexate, and factor V-Leiden mutation that had lead to several peripheral venous and arterial thrombosis during the last 5 years. The patient als…	Real Note A 50-year-old female patient was referred to our hospital for further evaluation and management of an incidentally reported right atrial mass. The patient had a history of ankylosing spondylitis under treatment with methylprednisolone and methotrexate, and factor V-Leiden mutation that had lead to several peripheral venous and arterial thrombosis during the last 5 years. The patient als…	Real Note A 50-year-old female patient was referred to our hospital for further evaluation and management of an incidentally reported right atrial mass. The patient had a history of ankylosing spondylitis under treatment with methylprednisolone and methotrexate, and factor V-Leiden mutation that had lead to several peripheral venous and arterial thrombosis during the last 5 years. The patient als…	Real Note A 50-year-old female patient was referred to our hospital for further evaluation and management of an incidentally reported right atrial mass. The patient had a history of ankylosing spondylitis under treatment with methylprednisolone and methotrexate, and factor V-Leiden mutation that had lead to several peripheral venous and arterial thrombosis during the last 5 years. The patient als…	Real Note A 50-year-old female patient was referred to our hospital for further evaluation and management of an incidentally reported right atrial mass. The patient had a history of ankylosing spondylitis under treatment with methylprednisolone and methotrexate, and factor V-Leiden mutation that had lead to several peripheral venous and arterial thrombosis during the last 5 years. The patient als…	**Rating: 2** **Reasoning:** The summary is generally well-written and captures most of the critical information. However, it could be slightly more concise and precise. Here are a few points for improvement: 1. **Medication Details:** The mention of "methylprednisolone" and "methotrexate" could be omitted for brevity, as they are not central to the acute events described. 2. **Surgical Details:*…	2	**Rating: 2** **Reasoning:** The summary is generally well-constructed and includes most of the critical information. However, it could be slightly more concise and clearer in presenting the sequence of events and the patient's final status. Here’s a refined version: **Refined Summary:** A 50-year-old woman with a history of ankylosing spondylitis, factor V-Leiden mutation, and recurrent pulmonar…	2	Rating: 2 The summary is quite comprehensive and includes most of the critical information. However, it could be slightly more concise and clearer in its structure. Here is a refined version: "A 50-year-old woman with a history of ankylosing spondylitis, factor V-Leiden mutation, recurrent thrombosis, and pulmonary embolism was admitted for evaluation of a right atrial mass. TEE revealed two myxo…	2	**Rating: 2** **Reasoning:** The summary is generally well-constructed and includes most of the critical information. However, it could be slightly more concise and focused on the key points relevant to an internal medicine physician. Here is a refined version: **Refined Summary:** A 50-year-old female with a history of ankylosing spondylitis, factor V-Leiden mutation, and recurrent pulmonary emb…	2	Rating: 2 The summary is generally concise and captures the key points of the patient's history, the initial surgical procedure, the complication, and the subsequent emergency intervention. However, it could be slightly improved by mentioning the initial findings of the transoesophageal echocardiography (TOE) and the final diagnosis of multiple cardiac myxomas, which are relevant details for an i…	2	Rating: 1 The summary is concise and includes all the critical information relevant to an internal medicine physician. It covers the patient's significant medical history, the presenting symptoms, the findings of the right atrial masses, the surgical interventions, and the outcomes. This provides a clear and comprehensive overview of the patient's condition and the clinical course.	1
20	20	88751	A 48 year old male resident of a psychiatric institution presented to the emergency department with diarrhea, vomiting and decreased mental status. He had a history of hypertension, schizophrenia, hypothyroidism and factor XII deficiency. He was not receiving any anticoagulation for his Factor XII deficiency at the time of presentation. According to his emergency department record he was febrile …	Generate a clinical summary of the following note. The summary should be three sentences and include only pertinent information, first reporting the patient's demographics, then pertinent past medical history, chief complaint/presentation, and then a brief history of present illnesss. Only include information that a physician would find important. --------------- Example Note: A 74-year-old man w…	Doctor: Hello, how can I help you today? Patient: I came to the emergency department with diarrhea, vomiting and decreased mental status. Doctor: I see. Can you tell me more about your medical history? Patient: I have a history of hypertension, schizophrenia, hypothyroidism and factor XII deficiency. Doctor: Okay. Did you receive any anticoagulation for your Factor XII deficiency before coming he…	{ "visit motivation": "Presented with diarrhea, vomiting and decreased mental status", "admission": [ { "reason": "Persistent diarrhea and a metabolic acidosis", "date": "None", "duration": "None", "care center details": "Medical intensive care unit" } ], "patient information": { "age": "48", "sex": "male", "ethnicity": "None", "weight": "None", "height": "None", "family medical history": "None",…	Real Note A 48 year old male resident of a psychiatric institution presented to the emergency department with diarrhea, vomiting and decreased mental status. He had a history of hypertension, schizophrenia, hypothyroidism and factor XII deficiency. He was not receiving any anticoagulation for his Factor XII deficiency at the time of presentation. According to his emergency department record he wa…	Real Note A 48 year old male resident of a psychiatric institution presented to the emergency department with diarrhea, vomiting and decreased mental status. He had a history of hypertension, schizophrenia, hypothyroidism and factor XII deficiency. He was not receiving any anticoagulation for his Factor XII deficiency at the time of presentation. According to his emergency department record he wa…	Real Note A 48 year old male resident of a psychiatric institution presented to the emergency department with diarrhea, vomiting and decreased mental status. He had a history of hypertension, schizophrenia, hypothyroidism and factor XII deficiency. He was not receiving any anticoagulation for his Factor XII deficiency at the time of presentation. According to his emergency department record he wa…	Real Note A 48 year old male resident of a psychiatric institution presented to the emergency department with diarrhea, vomiting and decreased mental status. He had a history of hypertension, schizophrenia, hypothyroidism and factor XII deficiency. He was not receiving any anticoagulation for his Factor XII deficiency at the time of presentation. According to his emergency department record he wa…	Real Note A 48 year old male resident of a psychiatric institution presented to the emergency department with diarrhea, vomiting and decreased mental status. He had a history of hypertension, schizophrenia, hypothyroidism and factor XII deficiency. He was not receiving any anticoagulation for his Factor XII deficiency at the time of presentation. According to his emergency department record he wa…	Real Note A 48 year old male resident of a psychiatric institution presented to the emergency department with diarrhea, vomiting and decreased mental status. He had a history of hypertension, schizophrenia, hypothyroidism and factor XII deficiency. He was not receiving any anticoagulation for his Factor XII deficiency at the time of presentation. According to his emergency department record he wa…	Rating: 2 The summary is comprehensive and includes most of the critical information, such as the patient's medical history, initial presentation, diagnostic findings, treatments, and complications. However, it could be more concise. Here is a revised version: "A 48-year-old man with hypertension, schizophrenia, hypothyroidism, and Factor XII deficiency presented with diarrhea, vomiting, and decr…	2	Rating: 3 The summary captures the key points of the patient's presentation, diagnosis, and treatment, but it is somewhat lengthy and could be more concise. Additionally, it misses some critical details such as the patient's initial and subsequent hemodynamic status, the specific antibiotics used, and the fact that the patient was transferred to a hospital ward before discharge. A more concise an…	3	Rating: 2 The summary is comprehensive and includes most of the critical information, such as the patient's past medical history, initial presentation, diagnostic findings, treatments, and complications. However, it could be more concise. For instance, some details about the diagnostic process and specific treatments could be streamlined to focus on the most critical aspects relevant to an intern…	2	**Rating: 2** **Reasoning:** The summary is quite comprehensive and includes most of the critical information, such as the patient's initial presentation, significant medical history, diagnosis, treatments, and complications. However, it could be slightly more concise and structured to improve clarity. For instance, the sequence of events could be more clearly delineated, and some details could b…	2	Rating: 2 The summary is quite comprehensive and includes most of the critical information, such as the patient's past medical history, presenting symptoms, key findings (mesenteric venous thrombosis, ischemic small bowel, and saddle pulmonary embolism), and the treatments administered (bowel resection, heparin infusion, and recombinant human activated protein C). However, it could be slightly mo…	2	**Rating: 2** **Reasoning:** The summary is concise and includes most of the critical information, such as the patient's past medical history, initial presentation, complications (mesenteric venous thrombosis, ischemic small bowel, and large saddle pulmonary embolism), and the treatments administered (multiple surgeries, hemodynamic support, recombinant protein C, and heparin infusion). However, …	2
21	21	72149	A 38-year-old female had suffered from congenital insensivity to pain with anhydrosis since birth. At age 27, she was admitted to our hospital due to swelling of the right hip joint without a cause. A fracture of the right femoral head fracture was observed in a hip X-ray, and she was diagnosed as having a Charcot hip joint because the collapse of the right femoral head worsened. We followed up t…	Generate a clinical summary of the following note. The summary should be three sentences and include only pertinent information, first reporting the patient's demographics, then pertinent past medical history, chief complaint/presentation, and then a brief history of present illnesss. Only include information that a physician would find important. --------------- Example Note: A 74-year-old man w…	Doctor: Hello, how are you feeling today? Patient: I'm okay. Doctor: I see that you have been admitted to our hospital for swelling of the right hip joint. Can you tell me more about your symptoms? Patient: Yes, I have been suffering from pain and anhydrosis since birth. And now I have a swelling on my right hip joint. Doctor: I understand. We have performed a Clinical examination and found that …	{ "visit motivation": "Patient could no longer stand due to limb length discrepancy.", "admission": [ { "reason": "Swelling of the right hip joint without a cause", "date": "At age 27", "duration": "None", "care center details": "Our hospital" }, { "reason": "Could no longer stand due to limb length discrepancy", "date": "None", "duration": "None", "care center details": "Our hospital" } ], "pati…	Real Note A 38-year-old female had suffered from congenital insensivity to pain with anhydrosis since birth. At age 27, she was admitted to our hospital due to swelling of the right hip joint without a cause. A fracture of the right femoral head fracture was observed in a hip X-ray, and she was diagnosed as having a Charcot hip joint because the collapse of the right femoral head worsened. We fol…	Real Note A 38-year-old female had suffered from congenital insensivity to pain with anhydrosis since birth. At age 27, she was admitted to our hospital due to swelling of the right hip joint without a cause. A fracture of the right femoral head fracture was observed in a hip X-ray, and she was diagnosed as having a Charcot hip joint because the collapse of the right femoral head worsened. We fol…	Real Note A 38-year-old female had suffered from congenital insensivity to pain with anhydrosis since birth. At age 27, she was admitted to our hospital due to swelling of the right hip joint without a cause. A fracture of the right femoral head fracture was observed in a hip X-ray, and she was diagnosed as having a Charcot hip joint because the collapse of the right femoral head worsened. We fol…	Real Note A 38-year-old female had suffered from congenital insensivity to pain with anhydrosis since birth. At age 27, she was admitted to our hospital due to swelling of the right hip joint without a cause. A fracture of the right femoral head fracture was observed in a hip X-ray, and she was diagnosed as having a Charcot hip joint because the collapse of the right femoral head worsened. We fol…	Real Note A 38-year-old female had suffered from congenital insensivity to pain with anhydrosis since birth. At age 27, she was admitted to our hospital due to swelling of the right hip joint without a cause. A fracture of the right femoral head fracture was observed in a hip X-ray, and she was diagnosed as having a Charcot hip joint because the collapse of the right femoral head worsened. We fol…	Real Note A 38-year-old female had suffered from congenital insensivity to pain with anhydrosis since birth. At age 27, she was admitted to our hospital due to swelling of the right hip joint without a cause. A fracture of the right femoral head fracture was observed in a hip X-ray, and she was diagnosed as having a Charcot hip joint because the collapse of the right femoral head worsened. We fol…	Rating: 2 The summary is concise and captures the essential details of the patient's condition, treatment, and outcome. However, it could be slightly improved by mentioning the specific complications and the long-term follow-up results. Here's a refined version: "This is a 38-year-old woman with congenital insensitivity to pain and anhydrosis, who has undergone multiple spinal fusion surgeries du…	2	Rating: 2 The summary is generally concise and captures the key points of the patient's condition, surgical history, and current status. However, it could be slightly improved by including the specific details of the surgical approach and the postoperative complications management, which are relevant to an internal medicine physician. Here is a refined version: "This is a 38-year-old woman with c…	2	**Rating: 2** **Reasoning:** The real summary is concise and captures the essential details of the patient's condition and medical history. It mentions the patient's congenital insensitivity to pain and anhydrosis, the history of multiple Charcot joints, the hip replacement surgery, and the need for a brace and cane due to recurrent dislocations. However, it could be slightly improved by includin…	2	**Rating: 2** **Reasoning:** The summary is generally well-constructed and includes most of the critical information. However, it could be slightly more concise and clearer in its structure. Here are a few points for improvement: 1. **Conciseness:** The summary could be shortened slightly without losing essential details. 2. **Clarity:** The sequence of events could be more clearly delineated to …	2	**Rating: 2** **Reasoning:** The real summary is fairly comprehensive and includes most of the critical information, such as the patient's congenital condition, the Charcot hip joint, the surgical intervention, and the postoperative complications. However, it could be more concise and omit some repetitive details. For instance, mentioning the history of multiple spinal fusions twice is redundant.…	2	Rating: 1 The summary is concise and includes all the critical information relevant to an internal medicine physician. It covers the patient's significant medical history, the reason for admission, the surgical intervention performed, the postoperative complications, and the long-term outcome.	1
22	22	67642	A 57 year old White British woman with CKD stage five was referred to the regional joint renal genetics clinic after her sister was noted to have a family history of renal disease during work up as a potential live kidney donor. The patient had been under nephrological follow up since adolescence, when she was incidentally discovered to have mild renal impairment (Fig. ). An intravenous pyelogram…	Generate a clinical summary of the following note. The summary should be three sentences and include only pertinent information, first reporting the patient's demographics, then pertinent past medical history, chief complaint/presentation, and then a brief history of present illnesss. Only include information that a physician would find important. --------------- Example Note: A 74-year-old man w…	Doctor: Good morning, how can I help you today? Patient: Hi, I was referred to this clinic for a kidney donor evaluation. Doctor: Okay, I see. Can you tell me a bit about your medical history? Patient: Well, I was diagnosed with CKD when I was a teenager. And my sister is being evaluated as a potential donor. Doctor: I see. And do you have any family history of renal disease? Patient: Yes, my mot…	{ "visit motivation": "Referred to the regional joint renal genetics clinic due to family history of renal disease", "admission": [ { "reason": "None", "date": "None", "duration": "None", "care center details": "None" } ], "patient information": { "age": "57 years old", "sex": "Female", "ethnicity": "White British", "weight": "None", "height": "None", "family medical history": "Sister with a fami…	Real Note A 57 year old White British woman with CKD stage five was referred to the regional joint renal genetics clinic after her sister was noted to have a family history of renal disease during work up as a potential live kidney donor. The patient had been under nephrological follow up since adolescence, when she was incidentally discovered to have mild renal impairment (Fig. ). An intravenous…	Real Note A 57 year old White British woman with CKD stage five was referred to the regional joint renal genetics clinic after her sister was noted to have a family history of renal disease during work up as a potential live kidney donor. The patient had been under nephrological follow up since adolescence, when she was incidentally discovered to have mild renal impairment (Fig. ). An intravenous…	Real Note A 57 year old White British woman with CKD stage five was referred to the regional joint renal genetics clinic after her sister was noted to have a family history of renal disease during work up as a potential live kidney donor. The patient had been under nephrological follow up since adolescence, when she was incidentally discovered to have mild renal impairment (Fig. ). An intravenous…	Real Note A 57 year old White British woman with CKD stage five was referred to the regional joint renal genetics clinic after her sister was noted to have a family history of renal disease during work up as a potential live kidney donor. The patient had been under nephrological follow up since adolescence, when she was incidentally discovered to have mild renal impairment (Fig. ). An intravenous…	Real Note A 57 year old White British woman with CKD stage five was referred to the regional joint renal genetics clinic after her sister was noted to have a family history of renal disease during work up as a potential live kidney donor. The patient had been under nephrological follow up since adolescence, when she was incidentally discovered to have mild renal impairment (Fig. ). An intravenous…	Real Note A 57 year old White British woman with CKD stage five was referred to the regional joint renal genetics clinic after her sister was noted to have a family history of renal disease during work up as a potential live kidney donor. The patient had been under nephrological follow up since adolescence, when she was incidentally discovered to have mild renal impairment (Fig. ). An intravenous…	Rating: 2 The summary is concise and captures the essential details of the patient's condition, genetic findings, and the outcome of the transplant. However, it could be slightly improved by mentioning the patient's history of hyperuricemia and gout, which are relevant to the diagnosis and management of her condition. Additionally, the summary could briefly note the patient's stable post-transpla…	2	**Rating: 2** **Reasoning:** The summary is concise and captures the essential points of the patient's history, genetic findings, and the outcome of the pre-emptive transplantation. However, it could be slightly improved by including the patient's history of anemia and hyperuricemia, which are relevant to the diagnosis and management of her condition. Additionally, mentioning the specific genetic…	2	**Rating: 2** **Reasoning:** The summary is quite comprehensive and includes most of the critical information, such as the patient's history, the genetic findings, and the outcome of the renal transplantation. However, it could be slightly more concise. For instance, the detailed genetic analysis and the specific variant information might be more than what is necessary for a brief summary. Additi…	2	**Rating: 2** **Reasoning:** The summary is concise and includes most of the critical information, such as the patient's diagnosis, genetic findings, family history, and the outcome of the transplantation. However, it could be slightly improved by mentioning the patient's history of anemia and gout, which are relevant to her overall clinical picture and management. Additionally, the summary could…	2	**Rating: 2** **Reasoning:** The summary is concise and includes most of the critical information, such as the patient's history of chronic kidney disease, the genetic finding, and the successful transplantation. However, it could be slightly improved by mentioning the patient's initial symptoms and the specific genetic testing that led to the diagnosis. This would provide a more comprehensive ov…	2	**Rating: 1** **Rationale:** The summary is concise and includes all the critical information relevant to an internal medicine physician. It mentions the patient's age, ethnicity, significant past medical history, the reason for referral, the genetic finding, the diagnosis, and the treatment outcome. This provides a clear and comprehensive overview of the patient's case.	1
23	23	31549	A one-year-old male child was brought to our primary care clinic by his mother. She stated that he had been teething for some time now and was biting and causing damage to his tongue. The child was examined, and healed lacerations were observed on the tongue. The child was also examined by the dental team, which commented that tongue biting could be a normal behaviour at this age. The child prese…	Generate a clinical summary of the following note. The summary should be three sentences and include only pertinent information, first reporting the patient's demographics, then pertinent past medical history, chief complaint/presentation, and then a brief history of present illnesss. Only include information that a physician would find important. --------------- Example Note: A 74-year-old man w…	Doctor: Good morning, what brings you here today? Patient's Mother: My son has been teething for a while now, and he's been biting and causing damage to his tongue. Doctor: I see. Let me take a look. Can you open your mouth for me? Patient's Son: (Opens mouth) Doctor: Hmm, I see some healed lacerations on your tongue. It's common for children your age to bite their tongues. It's called tongue bit…	{ "visit motivation": "Teething and biting causing damage to the tongue; swelling on his left arm", "admission": [ { "reason": "Non-accidental injury suspected due to a few-days-old fracture of ulna with no clear cause or explanation", "date": "None", "duration": "None", "care center details": "None" } ], "patient information": { "age": "Approximately 14 months", "sex": "Male", "ethnicity": "Sout…	Real Note A one-year-old male child was brought to our primary care clinic by his mother. She stated that he had been teething for some time now and was biting and causing damage to his tongue. The child was examined, and healed lacerations were observed on the tongue. The child was also examined by the dental team, which commented that tongue biting could be a normal behaviour at this age.\nThe …	Real Note A one-year-old male child was brought to our primary care clinic by his mother. She stated that he had been teething for some time now and was biting and causing damage to his tongue. The child was examined, and healed lacerations were observed on the tongue. The child was also examined by the dental team, which commented that tongue biting could be a normal behaviour at this age.\nThe …	Real Note A one-year-old male child was brought to our primary care clinic by his mother. She stated that he had been teething for some time now and was biting and causing damage to his tongue. The child was examined, and healed lacerations were observed on the tongue. The child was also examined by the dental team, which commented that tongue biting could be a normal behaviour at this age.\nThe …	Real Note A one-year-old male child was brought to our primary care clinic by his mother. She stated that he had been teething for some time now and was biting and causing damage to his tongue. The child was examined, and healed lacerations were observed on the tongue. The child was also examined by the dental team, which commented that tongue biting could be a normal behaviour at this age.\nThe …	Real Note A one-year-old male child was brought to our primary care clinic by his mother. She stated that he had been teething for some time now and was biting and causing damage to his tongue. The child was examined, and healed lacerations were observed on the tongue. The child was also examined by the dental team, which commented that tongue biting could be a normal behaviour at this age.\nThe …	Real Note A one-year-old male child was brought to our primary care clinic by his mother. She stated that he had been teething for some time now and was biting and causing damage to his tongue. The child was examined, and healed lacerations were observed on the tongue. The child was also examined by the dental team, which commented that tongue biting could be a normal behaviour at this age.\nThe …	**Rating: 2** **Reasoning:** The summary is quite comprehensive and captures most of the critical points from the clinical note, including the initial presentation, the discovery of fractures, the diagnosis of CIPA, the safeguarding concerns, and the genetic implications. However, it could be slightly more concise and focused on the most pertinent details for an internal medicine physician. For i…	2	**Rating: 2** **Reasoning:** The summary is comprehensive and includes most of the critical information, such as the initial presentation, the discovery of fractures, the suspicion of non-accidental injury, the communication difficulties, the diagnosis of CIPA, and the follow-up details. However, it could be more concise. For instance, the details about the parents' origin and language difficulti…	2	Rating: 2 The summary is concise and captures most of the critical information, including the diagnosis of CIPA, the child's medical history, and the need for close monitoring. However, it could be slightly improved by mentioning the initial suspicion of non-accidental injury and the safeguarding order, which were significant aspects of the case. This would provide a more comprehensive understand…	2	Rating: 2 The summary is comprehensive and includes most of the critical information, such as the diagnosis of CIPA, the initial suspicion of non-accidental injury, the genetic background, and the follow-up details. However, it could be slightly more concise by focusing on the most pertinent details for an internal medicine physician. For example, the mention of the parents' consanguinity and the…	2	Rating: 2 The summary is concise and captures the essential details of the case, including the initial suspicion of non-accidental injury, the diagnosis of CIPA, and the ongoing management needs. However, it could be slightly improved by mentioning the communication difficulties due to the parents' poor English-speaking ability and the consanguineous marriage, which are relevant to the diagnosis …	2	**Rating: 2** **Reasoning:** The summary is concise and captures most of the critical information, including the patient's age, diagnosis of CIPA, initial suspicion of non-accidental injury, and the consanguineous marriage of the parents. However, it could be improved by mentioning the follow-up details, the risk of Charcot joints, and the complications like eczema, which are relevant for ongoing…	2
24	24	126850	A 48-years old male patient visited the Department of Otorhinolaryn-gology due to a palpable mass in the soft palate for several years. On physical examination, a mass was palpated and it was round shaped, 4×4 cm sized, non-tender and fixed to the underlying soft tissue and it had a hard consistency. The mass had a smooth surface and the overlying mucosa was not involved. An anterior rhinoscopic …	Generate a clinical summary of the following note. The summary should be three sentences and include only pertinent information, first reporting the patient's demographics, then pertinent past medical history, chief complaint/presentation, and then a brief history of present illnesss. Only include information that a physician would find important. --------------- Example Note: A 74-year-old man w…	Doctor: Hi, how can I help you today? Patient: Hi doctor, I have a palpable mass in my soft palate for several years now. Doctor: I see. Can you tell me more about your symptoms? Patient: Yes, I've had this mass for several years and it's been getting bigger. Doctor: Okay. Let's take a look. Can you lie down on the examination table, please? Patient: Sure. Doctor: (After physical examination) Hmm…	{ "visit motivation": "Palpable mass in the soft palate, Diplopia", "admission": [ { "reason": "Palpable mass in the soft palate", "date": "None", "duration": "None", "care center details": "Department of Otorhinolaryngology" } ], "patient information": { "age": "48-years old", "sex": "male", "ethnicity": "None", "weight": "None", "height": "None", "family medical history": "None", "recent travel…	Real Note A 48-years old male patient visited the Department of Otorhinolaryn-gology due to a palpable mass in the soft palate for several years. On physical examination, a mass was palpated and it was round shaped, 4×4 cm sized, non-tender and fixed to the underlying soft tissue and it had a hard consistency. The mass had a smooth surface and the overlying mucosa was not involved. An anterior rh…	Real Note A 48-years old male patient visited the Department of Otorhinolaryn-gology due to a palpable mass in the soft palate for several years. On physical examination, a mass was palpated and it was round shaped, 4×4 cm sized, non-tender and fixed to the underlying soft tissue and it had a hard consistency. The mass had a smooth surface and the overlying mucosa was not involved. An anterior rh…	Real Note A 48-years old male patient visited the Department of Otorhinolaryn-gology due to a palpable mass in the soft palate for several years. On physical examination, a mass was palpated and it was round shaped, 4×4 cm sized, non-tender and fixed to the underlying soft tissue and it had a hard consistency. The mass had a smooth surface and the overlying mucosa was not involved. An anterior rh…	Real Note A 48-years old male patient visited the Department of Otorhinolaryn-gology due to a palpable mass in the soft palate for several years. On physical examination, a mass was palpated and it was round shaped, 4×4 cm sized, non-tender and fixed to the underlying soft tissue and it had a hard consistency. The mass had a smooth surface and the overlying mucosa was not involved. An anterior rh…	Real Note A 48-years old male patient visited the Department of Otorhinolaryn-gology due to a palpable mass in the soft palate for several years. On physical examination, a mass was palpated and it was round shaped, 4×4 cm sized, non-tender and fixed to the underlying soft tissue and it had a hard consistency. The mass had a smooth surface and the overlying mucosa was not involved. An anterior rh…	Real Note A 48-years old male patient visited the Department of Otorhinolaryn-gology due to a palpable mass in the soft palate for several years. On physical examination, a mass was palpated and it was round shaped, 4×4 cm sized, non-tender and fixed to the underlying soft tissue and it had a hard consistency. The mass had a smooth surface and the overlying mucosa was not involved. An anterior rh…	Rating: 2 The summary is generally concise and captures the key points of the patient's presentation, diagnosis, and treatment. However, it could be slightly improved by including the initial findings of ST-segment elevation and the subsequent development of a new infiltrate in the right lower lobe, which are important details for an internal medicine physician. Here is a revised version: "A 65-y…	2	Rating: 2 The summary is concise and captures the key points of the patient's presentation, diagnosis, initial treatment, and subsequent management. However, it could be slightly improved by mentioning the neurological examination findings and the specific areas involved in the infarct, which are relevant details for an internal medicine physician. For example: "A 55-year-old woman presented with…	2	**Rating: 2** **Explanation:** The real summary is concise and includes most of the critical information, such as the patient's age, initial diagnosis, surgical intervention, recurrence of the mass, and the new symptom of diplopia. However, it could be slightly improved by mentioning the involvement of the sphenoid sinus and the patient's refusal of further treatment more clearly. This would prov…	2	**Rating: 2** **Reasoning:** The real summary is concise and includes most of the critical information: the patient's age, initial diagnosis and treatment, recurrence of symptoms, and subsequent diagnosis and management. However, it could be slightly improved by mentioning the involvement of the sphenoid sinus in the recurrence, which is a significant detail for an internal medicine physician to …	2	Rating: 2 The summary is concise and captures the essential details of the patient's condition, diagnosis, treatment, and follow-up. However, it could be slightly improved by mentioning the size and characteristics of the masses, as well as the specific findings from the imaging studies, to provide a more comprehensive overview for an internal medicine physician.	2	Rating: 2 The summary is generally concise and includes most of the critical information, such as the patient's history of pleomorphic adenoma, the new findings, and the patient's refusal of treatment. However, it could be slightly improved by mentioning the diplopia was due to paralytic strabismus and specifying that the second mass in the soft palate was also a pleomorphic adenoma. This would p…	2
25	25	81122	A 65-year-old male presented to our hospital due to intermittent claudication of both legs and swelling in his left leg. The claudication had started 4 weeks earlier and was ongoing at the time of presentation, and the pain had worsened. His left lower limb had become swollen 2 weeks before admission. On admission, the pulsation of his bilateral femoral, popliteal, and anterior tibial arteries wa…	Generate a clinical summary of the following note. The summary should be three sentences and include only pertinent information, first reporting the patient's demographics, then pertinent past medical history, chief complaint/presentation, and then a brief history of present illnesss. Only include information that a physician would find important. --------------- Example Note: A 74-year-old man w…	Doctor: Good morning, sir. What brings you to the hospital today? Patient: Good morning, doctor. I have been having some problems with my legs for the past few weeks. I have been experiencing intermittent claudication and swelling in my left leg. Doctor: Hmm, I see. When did the claudication start? Patient: It started about 4 weeks ago and it has been ongoing. The pain has also worsened. Doctor: …	{ "visit motivation": "Intermittent claudication of both legs and swelling in his left leg", "admission": [ { "reason": "Intermittent claudication and left leg swelling", "date": "None", "duration": "None", "care center details": "None" } ], "patient information": { "age": "65", "sex": "male", "ethnicity": "None", "weight": "None", "height": "None", "family medical history": "None", "recent trave…	Real Note A 65-year-old male presented to our hospital due to intermittent claudication of both legs and swelling in his left leg. The claudication had started 4 weeks earlier and was ongoing at the time of presentation, and the pain had worsened. His left lower limb had become swollen 2 weeks before admission. On admission, the pulsation of his bilateral femoral, popliteal, and anterior tibial a…	Real Note A 65-year-old male presented to our hospital due to intermittent claudication of both legs and swelling in his left leg. The claudication had started 4 weeks earlier and was ongoing at the time of presentation, and the pain had worsened. His left lower limb had become swollen 2 weeks before admission. On admission, the pulsation of his bilateral femoral, popliteal, and anterior tibial a…	Real Note A 65-year-old male presented to our hospital due to intermittent claudication of both legs and swelling in his left leg. The claudication had started 4 weeks earlier and was ongoing at the time of presentation, and the pain had worsened. His left lower limb had become swollen 2 weeks before admission. On admission, the pulsation of his bilateral femoral, popliteal, and anterior tibial a…	Real Note A 65-year-old male presented to our hospital due to intermittent claudication of both legs and swelling in his left leg. The claudication had started 4 weeks earlier and was ongoing at the time of presentation, and the pain had worsened. His left lower limb had become swollen 2 weeks before admission. On admission, the pulsation of his bilateral femoral, popliteal, and anterior tibial a…	Real Note A 65-year-old male presented to our hospital due to intermittent claudication of both legs and swelling in his left leg. The claudication had started 4 weeks earlier and was ongoing at the time of presentation, and the pain had worsened. His left lower limb had become swollen 2 weeks before admission. On admission, the pulsation of his bilateral femoral, popliteal, and anterior tibial a…	Real Note A 65-year-old male presented to our hospital due to intermittent claudication of both legs and swelling in his left leg. The claudication had started 4 weeks earlier and was ongoing at the time of presentation, and the pain had worsened. His left lower limb had become swollen 2 weeks before admission. On admission, the pulsation of his bilateral femoral, popliteal, and anterior tibial a…	**Rating: 2** **Reasoning:** The summary is concise and captures the essential details of the patient's presentation, diagnosis, and treatment. However, it could be slightly improved by mentioning the use of an IVC filter and the specific medications initiated (warfarin, heparin, cilostazol) as these are important aspects of the management plan. Additionally, the summary could note the follow-up …	2	**Rating: 2** **Reasoning:** The summary is concise and captures the main points of the patient's presentation, diagnosis, and treatment. However, it could be slightly improved by including the initial management steps (e.g., insertion of an IVC filter, anticoagulation therapy) and the follow-up outcomes (e.g., removal of the IVC filter, reduction in venous thrombi). This additional information w…	2	**Rating: 2** **Reasoning:** The summary is concise and includes most of the critical information, such as the patient's presentation, diagnosis, treatment, and outcome. However, it could be slightly improved by mentioning the insertion and removal of the IVC filter, which is a significant part of the management to prevent pulmonary embolism. Additionally, the summary could benefit from specifyin…	2	**Rating: 2** **Reasoning:** The summary is concise and includes most of the critical information, such as the patient's age, past medical history, presenting symptoms, diagnosis, treatment, and outcome. However, it could be slightly improved by mentioning the specific findings that led to the diagnosis (e.g., occlusion of the terminal aorta and venous thrombus in the left iliac vein) and the spe…	2	**Rating: 1** **Reasoning:** The summary is concise and includes all the critical information relevant to an internal medicine physician. It mentions the patient's age, relevant past medical history, presenting symptoms, diagnosis, treatment, and outcomes. This provides a clear and comprehensive overview of the patient's condition and management.	1	**Rating: 1** **Explanation:** The real summary is concise and includes all the critical information relevant to an internal medicine physician. It mentions the patient's age, relevant past medical history, presenting symptoms, diagnosis, treatment, and outcome. This summary effectively captures the essence of the clinical note in a clear and succinct manner.	1
26	26	100825	A 62 year-old male with an extensive head and neck cancer history and recent lower esophageal cancer presented for treatment of T3N0M0 squamous cell carcinoma of the left lateral tongue. He had a history of right tongue cancer surgically treated 20 years ago via right partial glossectomy, right modified radical neck dissection, and reconstructed with a left radial forearm free flap followed by ad…	Generate a clinical summary of the following note. The summary should be three sentences and include only pertinent information, first reporting the patient's demographics, then pertinent past medical history, chief complaint/presentation, and then a brief history of present illnesss. Only include information that a physician would find important. --------------- Example Note: A 74-year-old man w…	Doctor: Good morning, Mr. Smith. I'm Dr. Green. How are you feeling today? Patient: Good morning, doctor. I'm feeling okay. Doctor: I see you have a history of head and neck cancer and esophageal cancer. Can you tell me a little more about your history? Patient: Sure. I had a right tongue cancer 20 years ago and it was surgically treated with a right partial glossectomy, a right modified radical …	{ "visit motivation": "Treatment of T3N0M0 squamous cell carcinoma of the left lateral tongue", "admission": [ { "reason": "Treatment of new squamous cell carcinoma of the left oral tongue", "date": "None", "duration": "None", "care center details": "None" } ], "patient information": { "age": "62", "sex": "male", "ethnicity": "None", "weight": "None", "height": "None", "family medical history": "…	Real Note A 62 year-old male with an extensive head and neck cancer history and recent lower esophageal cancer presented for treatment of T3N0M0 squamous cell carcinoma of the left lateral tongue. He had a history of right tongue cancer surgically treated 20 years ago via right partial glossectomy, right modified radical neck dissection, and reconstructed with a left radial forearm free flap foll…	Real Note A 62 year-old male with an extensive head and neck cancer history and recent lower esophageal cancer presented for treatment of T3N0M0 squamous cell carcinoma of the left lateral tongue. He had a history of right tongue cancer surgically treated 20 years ago via right partial glossectomy, right modified radical neck dissection, and reconstructed with a left radial forearm free flap foll…	Real Note A 62 year-old male with an extensive head and neck cancer history and recent lower esophageal cancer presented for treatment of T3N0M0 squamous cell carcinoma of the left lateral tongue. He had a history of right tongue cancer surgically treated 20 years ago via right partial glossectomy, right modified radical neck dissection, and reconstructed with a left radial forearm free flap foll…	Real Note A 62 year-old male with an extensive head and neck cancer history and recent lower esophageal cancer presented for treatment of T3N0M0 squamous cell carcinoma of the left lateral tongue. He had a history of right tongue cancer surgically treated 20 years ago via right partial glossectomy, right modified radical neck dissection, and reconstructed with a left radial forearm free flap foll…	Real Note A 62 year-old male with an extensive head and neck cancer history and recent lower esophageal cancer presented for treatment of T3N0M0 squamous cell carcinoma of the left lateral tongue. He had a history of right tongue cancer surgically treated 20 years ago via right partial glossectomy, right modified radical neck dissection, and reconstructed with a left radial forearm free flap foll…	Real Note A 62 year-old male with an extensive head and neck cancer history and recent lower esophageal cancer presented for treatment of T3N0M0 squamous cell carcinoma of the left lateral tongue. He had a history of right tongue cancer surgically treated 20 years ago via right partial glossectomy, right modified radical neck dissection, and reconstructed with a left radial forearm free flap foll…	**Rating: 2** **Rationale:** The summary provided is quite comprehensive and includes most of the critical information. It mentions the patient's history of head and neck cancers, the specific procedures performed, the complications encountered, and the resolution of those complications. However, it could be slightly more concise and focused on the most pertinent details for an internal medicine …	2	Rating: 2 The summary is generally concise and captures the key points of the patient's history, the surgical procedure, the complication, and the resolution. However, it could be slightly more concise and focused on the most critical aspects relevant to an internal medicine physician. For example, the mention of the specific type of free flap used in the revision surgery might be less critical t…	2	**Rating: 1** **Reasoning:** The summary is concise and effectively captures all the critical information relevant to an internal medicine physician. It includes the patient's extensive cancer history, the specific complications encountered during the treatment of the new squamous cell carcinoma, the identification of the cause of the venous congestion, and the successful resolution and postopera…	1	Rating: 1 The summary is concise and includes all the critical information relevant to an internal medicine physician. It covers the patient's history, the recent diagnosis and treatment, the complications encountered, and the final outcome.	1	Rating: 1 The summary is concise and includes all the critical information relevant to an internal medicine physician. It mentions the patient's significant medical history, the surgical procedures performed, the complications encountered, and the final resolution.	1	Rating: 1 The summary is concise and includes all the critical information relevant to an internal medicine physician. It covers the patient's extensive medical history, the specific treatment for the current condition, the complications encountered during the procedure, and the resolution of those complications.	1
27	27	169022	The 72 year old male patient was referred to our clinic with the complaint of bilateral axillary masses and numbness in the right hand. In his medical history, he had hypertension for 4 years but no history of trauma. A physical examination showed the presence of palpable pulsatile masses in his both axillae (12 cm in size in the right axilla and 8 cm in size in the left axilla) (Fig. ). His neur…	Generate a clinical summary of the following note. The summary should be three sentences and include only pertinent information, first reporting the patient's demographics, then pertinent past medical history, chief complaint/presentation, and then a brief history of present illnesss. Only include information that a physician would find important. --------------- Example Note: A 74-year-old man w…	Doctor: Good afternoon, Mr. Johnson. I'm Dr. Smith. How can I assist you today? Patient: Hello, doctor. I was referred to your clinic with a complaint of bilateral axillary masses and numbness in my right hand. Doctor: I see. Can you please tell me more about your medical history? Patient: Yes, I have hypertension for 4 years, but no history of trauma. Doctor: Thank you for that information. Duri…	{ "visit motivation": "Complaint of bilateral axillary masses and numbness in the right hand", "admission": [ { "reason": "None", "date": "None", "duration": "None", "care center details": "None" } ], "patient information": { "age": "72", "sex": "male", "ethnicity": "None", "weight": "None", "height": "None", "family medical history": "None", "recent travels": "None", "socio economic context": "N…	Real Note The 72 year old male patient was referred to our clinic with the complaint of bilateral axillary masses and numbness in the right hand. In his medical history, he had hypertension for 4 years but no history of trauma. A physical examination showed the presence of palpable pulsatile masses in his both axillae (12 cm in size in the right axilla and 8 cm in size in the left axilla) (Fig. )…	Real Note The 72 year old male patient was referred to our clinic with the complaint of bilateral axillary masses and numbness in the right hand. In his medical history, he had hypertension for 4 years but no history of trauma. A physical examination showed the presence of palpable pulsatile masses in his both axillae (12 cm in size in the right axilla and 8 cm in size in the left axilla) (Fig. )…	Real Note The 72 year old male patient was referred to our clinic with the complaint of bilateral axillary masses and numbness in the right hand. In his medical history, he had hypertension for 4 years but no history of trauma. A physical examination showed the presence of palpable pulsatile masses in his both axillae (12 cm in size in the right axilla and 8 cm in size in the left axilla) (Fig. )…	Real Note The 72 year old male patient was referred to our clinic with the complaint of bilateral axillary masses and numbness in the right hand. In his medical history, he had hypertension for 4 years but no history of trauma. A physical examination showed the presence of palpable pulsatile masses in his both axillae (12 cm in size in the right axilla and 8 cm in size in the left axilla) (Fig. )…	Real Note The 72 year old male patient was referred to our clinic with the complaint of bilateral axillary masses and numbness in the right hand. In his medical history, he had hypertension for 4 years but no history of trauma. A physical examination showed the presence of palpable pulsatile masses in his both axillae (12 cm in size in the right axilla and 8 cm in size in the left axilla) (Fig. )…	Real Note The 72 year old male patient was referred to our clinic with the complaint of bilateral axillary masses and numbness in the right hand. In his medical history, he had hypertension for 4 years but no history of trauma. A physical examination showed the presence of palpable pulsatile masses in his both axillae (12 cm in size in the right axilla and 8 cm in size in the left axilla) (Fig. )…	**Rating: 2** **Reasoning:** The real summary is quite comprehensive and includes most of the critical information, such as the patient's age, medical history, physical findings, imaging results, and the planned treatment. However, it could be slightly more concise and focus on the most pertinent details for an internal medicine physician. For instance, mentioning the patient's symptoms (numbness…	2	**Rating: 2** **Reasoning:** The summary is concise and captures most of the critical information, including the patient's presentation, physical examination findings, imaging results, and the decision to refer for surgery. However, it could be slightly improved by mentioning the patient's history of hypertension and the lack of signs of collagen tissue disease, which are relevant to an internal …	2	**Rating: 2** **Explanation:** The real summary is concise and includes most of the critical information: the patient's age, the presence of bilateral axillary masses, the lack of trauma history, the findings from imaging studies, and the decision for surgical referral due to the high risk of rupture and infeasibility of endovascular repair. However, it could be slightly improved by mentioning th…	2	**Rating: 1** **Explanation:** The real summary is concise and includes all the critical information that an internal medicine physician would need: 1. Patient's age and gender. 2. Relevant past medical history (hypertension). 3. Presenting symptoms (bilateral axillary masses and numbness in the right hand). 4. Diagnosis (giant fusiform aneurysms in the right and left axillary arteries with throm…	1	**Rating: 1** **Explanation:** The summary is concise and includes all the critical information relevant to an internal medicine physician. It mentions the patient's age, relevant medical history (hypertension), presenting symptoms (bilateral axillary masses and numbness in the right hand), diagnostic findings (giant fusiform aneurysms in the right and left axillary arteries with thrombi), and th…	1	Rating: 1 The real summary is concise and includes all the critical information that an internal medicine physician would need: the patient's age, relevant medical history, presenting symptoms, diagnostic findings, and the planned management. It effectively captures the essence of the clinical note without omitting any significant details.	1
28	28	164929	A 15-year-old female with a prior history of aborted cardiac death and surgical correction of anomalous origin of the RCA was referred to the cardiology department due to repeated aborted sudden cardiac death after physical exertion with boxing. The initial electrocardiogram (ECG) showed polymorphic ventricular tachycardia (). Biphasic 200 joules defibrillation restored the heart to sinus rhythm …	Generate a clinical summary of the following note. The summary should be three sentences and include only pertinent information, first reporting the patient's demographics, then pertinent past medical history, chief complaint/presentation, and then a brief history of present illnesss. Only include information that a physician would find important. --------------- Example Note: A 74-year-old man w…	Doctor: Hello, how are you feeling today? Patient: I'm okay, but I've been referred to your department for my heart problems. Doctor: I see. Can you tell me about your prior history with your heart? Patient: Yes, I've had two incidents of sudden cardiac death after physical activity. The first time was after heavy exercise and the second time was after boxing. Doctor: Hmm, I see. And what happene…	{ "visit motivation": "Repeated aborted sudden cardiac death after physical exertion with boxing", "admission": [ { "reason": "Aborted sudden cardiac death after heavy exercise", "date": "None", "duration": "None", "care center details": "Admitted to the emergency department" } ], "patient information": { "age": "15", "sex": "Female", "ethnicity": "None", "weight": "None", "height": "None", "fami…	Real Note A 15-year-old female with a prior history of aborted cardiac death and surgical correction of anomalous origin of the RCA was referred to the cardiology department due to repeated aborted sudden cardiac death after physical exertion with boxing. The initial electrocardiogram (ECG) showed polymorphic ventricular tachycardia (). Biphasic 200 joules defibrillation restored the heart to sin…	Real Note A 15-year-old female with a prior history of aborted cardiac death and surgical correction of anomalous origin of the RCA was referred to the cardiology department due to repeated aborted sudden cardiac death after physical exertion with boxing. The initial electrocardiogram (ECG) showed polymorphic ventricular tachycardia (). Biphasic 200 joules defibrillation restored the heart to sin…	Real Note A 15-year-old female with a prior history of aborted cardiac death and surgical correction of anomalous origin of the RCA was referred to the cardiology department due to repeated aborted sudden cardiac death after physical exertion with boxing. The initial electrocardiogram (ECG) showed polymorphic ventricular tachycardia (). Biphasic 200 joules defibrillation restored the heart to sin…	Real Note A 15-year-old female with a prior history of aborted cardiac death and surgical correction of anomalous origin of the RCA was referred to the cardiology department due to repeated aborted sudden cardiac death after physical exertion with boxing. The initial electrocardiogram (ECG) showed polymorphic ventricular tachycardia (). Biphasic 200 joules defibrillation restored the heart to sin…	Real Note A 15-year-old female with a prior history of aborted cardiac death and surgical correction of anomalous origin of the RCA was referred to the cardiology department due to repeated aborted sudden cardiac death after physical exertion with boxing. The initial electrocardiogram (ECG) showed polymorphic ventricular tachycardia (). Biphasic 200 joules defibrillation restored the heart to sin…	Real Note A 15-year-old female with a prior history of aborted cardiac death and surgical correction of anomalous origin of the RCA was referred to the cardiology department due to repeated aborted sudden cardiac death after physical exertion with boxing. The initial electrocardiogram (ECG) showed polymorphic ventricular tachycardia (). Biphasic 200 joules defibrillation restored the heart to sin…	**Rating: 2** **Reasoning:** The summary is concise and captures most of the critical information, including the patient's history of aborted cardiac death, surgical correction of the RCA, the recent episode of aborted sudden cardiac death, and the diagnosis of long QT syndrome (LQTS). It also mentions the initiation of beta-blocker therapy and the patient's symptom-free status during follow-up. …	2	**Rating: 2** **Reasoning:** The summary is quite comprehensive and captures most of the critical information, including the patient's history, diagnostic findings, treatments, and outcomes. However, it could be more concise. Here is a more concise version: **Revised Summary:** A 15-year-old female with a history of aborted cardiac death and surgical correction of anomalous RCA experienced repeat…	2	Rating: 2 The summary is generally well-constructed and includes most of the critical information. However, there are a few inaccuracies and omissions: 1. The summary states "inducible polymorphic ventricular tachycardia on electrophysiology study," but the note mentions that polymorphic ventricular tachycardia was not inducible with programmed stimulation. 2. The summary does not mention the ini…	2	**Rating: 2** **Reasoning:** The summary is generally concise and captures the key points of the patient's history, diagnosis, and treatment. However, it could be slightly improved by mentioning the initial misdiagnosis and the fact that the family declined genetic testing, which are relevant details for an internal medicine physician. Here is a refined version: **Refined Summary:** This is a 15-…	2	**Rating: 1** **Reasoning:** The summary is concise and includes all the critical information relevant to an internal medicine physician. It mentions the patient's age, significant medical history, the presenting problem, the diagnostic findings, the treatment provided, and the follow-up recommendations. This summary effectively captures the essence of the clinical note in a clear and succinct ma…	1	Rating: 2 The summary is quite comprehensive and includes most of the critical information. However, it could be slightly more concise. For instance, the mention of the family history being unremarkable could be omitted as it is less critical compared to other details. Additionally, the summary could briefly mention the surgical correction of the RCA and the follow-up findings to provide a comple…	2
29	29	135652	A 9-year-old male child from a village of North India presented with complaints of inability to squat and sit cross-legged since the age of 2 years. The child had started walking at the age of 13 months before which he was able to crawl and sit on the floor. The mother (primary informant) also gives a history of febrile illness for which multiple injections were administered in both the buttocks …	Generate a clinical summary of the following note. The summary should be three sentences and include only pertinent information, first reporting the patient's demographics, then pertinent past medical history, chief complaint/presentation, and then a brief history of present illnesss. Only include information that a physician would find important. --------------- Example Note: A 74-year-old man w…	Doctor: Hi, what brings you here today? Patient: I am here because my son has some problems with his hips. Doctor: I see. Can you tell me more about his complaints? Patient: Yes, he has been unable to squat and sit cross-legged since he was two years old. Doctor: Hmm, I understand. Did he start walking normally before this problem started? Patient: Yes, he started walking at 13 months and he was …	{ "visit motivation": "Inability to squat and sit cross-legged since the age of 2 years", "admission": [ { "reason": "None", "date": "None", "duration": "None", "care center details": "None" } ], "patient information": { "age": "9 years", "sex": "Male", "ethnicity": "North Indian", "weight": "None", "height": "None", "family medical history": "None", "recent travels": "None", "socio economic cont…	Real Note A 9-year-old male child from a village of North India presented with complaints of inability to squat and sit cross-legged since the age of 2 years. The child had started walking at the age of 13 months before which he was able to crawl and sit on the floor. The mother (primary informant) also gives a history of febrile illness for which multiple injections were administered in both the…	Real Note A 9-year-old male child from a village of North India presented with complaints of inability to squat and sit cross-legged since the age of 2 years. The child had started walking at the age of 13 months before which he was able to crawl and sit on the floor. The mother (primary informant) also gives a history of febrile illness for which multiple injections were administered in both the…	Real Note A 9-year-old male child from a village of North India presented with complaints of inability to squat and sit cross-legged since the age of 2 years. The child had started walking at the age of 13 months before which he was able to crawl and sit on the floor. The mother (primary informant) also gives a history of febrile illness for which multiple injections were administered in both the…	Real Note A 9-year-old male child from a village of North India presented with complaints of inability to squat and sit cross-legged since the age of 2 years. The child had started walking at the age of 13 months before which he was able to crawl and sit on the floor. The mother (primary informant) also gives a history of febrile illness for which multiple injections were administered in both the…	Real Note A 9-year-old male child from a village of North India presented with complaints of inability to squat and sit cross-legged since the age of 2 years. The child had started walking at the age of 13 months before which he was able to crawl and sit on the floor. The mother (primary informant) also gives a history of febrile illness for which multiple injections were administered in both the…	Real Note A 9-year-old male child from a village of North India presented with complaints of inability to squat and sit cross-legged since the age of 2 years. The child had started walking at the age of 13 months before which he was able to crawl and sit on the floor. The mother (primary informant) also gives a history of febrile illness for which multiple injections were administered in both the…	Rating: 2 The summary is comprehensive and includes most of the critical information, such as the patient's history, diagnosis, treatment, and outcome. However, it could be more concise. A more succinct summary might look like this: "A 9-year-old boy from North India presented with a 7-year history of progressive difficulty in sitting cross-legged and squatting following a febrile illness and mul…	2	**Rating: 2** **Reasoning:** The summary is concise and captures the essential details of the patient's condition, history, examination findings, imaging results, surgical intervention, and post-operative outcome. However, it could be slightly improved by mentioning the specific surgical approach and the fact that the procedure was done in two separate settings. This would provide a more complete…	2	**Rating: 2** **Explanation:** The summary is quite comprehensive and includes most of the critical information. It mentions the patient's age, the onset and progression of symptoms, the key findings on examination and imaging, the surgical intervention, and the outcome. However, it could be slightly more concise and focus on the most pertinent details for an internal medicine physician. For inst…	2	**Rating: 2** **Reasoning:** The summary is concise and includes the key points: the patient's age, relevant medical history, presenting symptoms, diagnosis, treatment, and outcome. However, it could be slightly improved by mentioning the specific surgical interventions and the postoperative care, which are important details for an internal medicine physician.	2	Rating: 1 The summary is concise and includes all the critical information: the patient's age, presenting symptoms, likely cause, diagnosis, treatment, and outcome. This would be highly useful for an internal medicine physician to understand the case quickly.	1	Rating: 1 The summary is concise and includes all the critical information relevant to an internal medicine physician. It covers the patient's age, relevant medical history, the progression of symptoms, the diagnosis, the treatment performed, and the outcome at follow-up.	1
30	30	73983	A 50-year-old Native American female presented to the ER with a bladder infection, and a urine culture grew E. coli. She was treated with trimethoprim/sulfamethoxazole and developed a diffuse rash including the palms and soles. There was no lymphadenopathy present upon physical exam. One month later, she presented to the clinic with a month of severe pounding headaches, blurry vision in the right…	Generate a clinical summary of the following note. The summary should be three sentences and include only pertinent information, first reporting the patient's demographics, then pertinent past medical history, chief complaint/presentation, and then a brief history of present illnesss. Only include information that a physician would find important. --------------- Example Note: A 74-year-old man w…	Doctor: Hi, how are you feeling today? Patient: Not so good, doctor. I have been feeling very sick lately. Doctor: I see. Can you tell me what brought you in today? Patient: I have been having some severe headaches and blurry vision in my right eye. Doctor: Hmm, I see. Have you had these symptoms for a long time? Patient: Yes, I have had these symptoms for about a month now. Doctor: And have you …	{ "visit motivation": "Bladder infection; severe pounding headaches, blurry vision in the right eye, and pain over the temporal area; progressive blurry vision and floaters", "admission": [ { "reason": "Progressive blurry vision and floaters", "date": "Three months after initial presentation", "duration": "None", "care center details": "Emergency department" } ], "patient information": { "age": "…	Real Note A 50-year-old Native American female presented to the ER with a bladder infection, and a urine culture grew E. coli. She was treated with trimethoprim/sulfamethoxazole and developed a diffuse rash including the palms and soles. There was no lymphadenopathy present upon physical exam. One month later, she presented to the clinic with a month of severe pounding headaches, blurry vision in…	Real Note A 50-year-old Native American female presented to the ER with a bladder infection, and a urine culture grew E. coli. She was treated with trimethoprim/sulfamethoxazole and developed a diffuse rash including the palms and soles. There was no lymphadenopathy present upon physical exam. One month later, she presented to the clinic with a month of severe pounding headaches, blurry vision in…	Real Note A 50-year-old Native American female presented to the ER with a bladder infection, and a urine culture grew E. coli. She was treated with trimethoprim/sulfamethoxazole and developed a diffuse rash including the palms and soles. There was no lymphadenopathy present upon physical exam. One month later, she presented to the clinic with a month of severe pounding headaches, blurry vision in…	Real Note A 50-year-old Native American female presented to the ER with a bladder infection, and a urine culture grew E. coli. She was treated with trimethoprim/sulfamethoxazole and developed a diffuse rash including the palms and soles. There was no lymphadenopathy present upon physical exam. One month later, she presented to the clinic with a month of severe pounding headaches, blurry vision in…	Real Note A 50-year-old Native American female presented to the ER with a bladder infection, and a urine culture grew E. coli. She was treated with trimethoprim/sulfamethoxazole and developed a diffuse rash including the palms and soles. There was no lymphadenopathy present upon physical exam. One month later, she presented to the clinic with a month of severe pounding headaches, blurry vision in…	Real Note A 50-year-old Native American female presented to the ER with a bladder infection, and a urine culture grew E. coli. She was treated with trimethoprim/sulfamethoxazole and developed a diffuse rash including the palms and soles. There was no lymphadenopathy present upon physical exam. One month later, she presented to the clinic with a month of severe pounding headaches, blurry vision in…	**Rating: 2** **Reasoning:** The summary is generally well-constructed and includes most of the critical information. However, it could be slightly more concise and focused on the most pertinent details for an internal medicine physician. Here is a refined version: **Refined Summary:** A 50-year-old Native American woman initially presented with a UTI and developed a rash after antibiotic treatme…	2	Rating: 3 The summary captures the main points but lacks some critical details and could be more concise. It should emphasize the key aspects of the patient's presentation, diagnosis, and treatment more succinctly. Here's a revised version: "A 50-year-old Native American woman presented with a UTI and rash, later developing severe headaches and blurry vision. Initially suspected of giant cell art…	3	**Rating: 2** **Reasoning:** The summary is quite comprehensive and includes most of the critical information, such as the patient's initial presentation, the work-up and treatment for suspected giant cell arteritis, the eventual diagnosis of secondary neurosyphilis and uveitis, and the treatment and follow-up outcomes. However, it could be slightly more concise and focused on the most pertinent …	2	**Rating: 2** **Reasoning:** The summary is generally comprehensive and includes most of the critical information, such as the patient's initial presentation, diagnoses, treatments, and outcomes. However, it could be slightly more concise and structured to improve clarity. For instance, it could mention the initial misdiagnosis of giant cell arteritis and the subsequent correct diagnosis of neuro…	2	**Rating: 2** **Reasoning:** The summary is quite comprehensive and includes most of the critical information, such as the patient's initial presentation, the progression of symptoms, the diagnoses, and the treatments administered. However, it could be slightly more concise and focused on the most pertinent details for an internal medicine physician. For instance, the mention of the initial E. co…	2	**Rating: 2** **Reasoning:** The summary is generally concise and captures most of the critical information, including the patient's initial presentation, misdiagnosis, correct diagnosis, and treatment. However, it could be slightly improved by mentioning the key diagnostic tests that led to the final diagnosis of neurosyphilis and the follow-up results. This would provide a more complete picture…	2
31	31	80042	A 28-year-old African black male was referred to a hospital in Tanzania for an intraoral radiography. His major complaint was an acute, diffuse-patterned oral pain in the left mandibular area. The patient had no significant previous medical history. A clinical examination confirmed satisfactory dental hygiene without any apparently relevant findings. The patient explained that his mandibular left…	Generate a clinical summary of the following note. The summary should be three sentences and include only pertinent information, first reporting the patient's demographics, then pertinent past medical history, chief complaint/presentation, and then a brief history of present illnesss. Only include information that a physician would find important. --------------- Example Note: A 74-year-old man w…	Doctor: Good morning, what brings you here today? Patient: Good morning, doctor. I was referred here for an intraoral radiography. Doctor: Okay, I see. And what's your complaint? Patient: I have an acute, diffuse-patterned oral pain in my left mandibular area. Doctor: Hmm, I understand. Can you tell me a bit about your medical history? Patient: No, I don't have any significant previous medical hi…	{ "visit motivation": "Acute, diffuse-patterned oral pain in the left mandibular area", "admission": [ { "reason": "None", "date": "None", "duration": "None", "care center details": "A hospital in Tanzania" } ], "patient information": { "age": "28", "sex": "Male", "ethnicity": "African black", "weight": "None", "height": "None", "family medical history": "None", "recent travels": "None", "socio e…	Real Note A 28-year-old African black male was referred to a hospital in Tanzania for an intraoral radiography. His major complaint was an acute, diffuse-patterned oral pain in the left mandibular area. The patient had no significant previous medical history. A clinical examination confirmed satisfactory dental hygiene without any apparently relevant findings. The patient explained that his mandi…	Real Note A 28-year-old African black male was referred to a hospital in Tanzania for an intraoral radiography. His major complaint was an acute, diffuse-patterned oral pain in the left mandibular area. The patient had no significant previous medical history. A clinical examination confirmed satisfactory dental hygiene without any apparently relevant findings. The patient explained that his mandi…	Real Note A 28-year-old African black male was referred to a hospital in Tanzania for an intraoral radiography. His major complaint was an acute, diffuse-patterned oral pain in the left mandibular area. The patient had no significant previous medical history. A clinical examination confirmed satisfactory dental hygiene without any apparently relevant findings. The patient explained that his mandi…	Real Note A 28-year-old African black male was referred to a hospital in Tanzania for an intraoral radiography. His major complaint was an acute, diffuse-patterned oral pain in the left mandibular area. The patient had no significant previous medical history. A clinical examination confirmed satisfactory dental hygiene without any apparently relevant findings. The patient explained that his mandi…	Real Note A 28-year-old African black male was referred to a hospital in Tanzania for an intraoral radiography. His major complaint was an acute, diffuse-patterned oral pain in the left mandibular area. The patient had no significant previous medical history. A clinical examination confirmed satisfactory dental hygiene without any apparently relevant findings. The patient explained that his mandi…	Real Note A 28-year-old African black male was referred to a hospital in Tanzania for an intraoral radiography. His major complaint was an acute, diffuse-patterned oral pain in the left mandibular area. The patient had no significant previous medical history. A clinical examination confirmed satisfactory dental hygiene without any apparently relevant findings. The patient explained that his mandi…	Rating: 2 The summary is generally well-written and captures the key points of the clinical note, including the patient's presentation, the radiographic findings, and the subsequent management plan. However, it could be more concise and focused on the most critical information for an internal medicine physician. The last two sentences, while informative, are more general observations about dental…	2	Rating: 2 The summary is generally well-written and captures the key points of the case, including the patient's presentation, the radiographic findings, and the subsequent management plan. However, it could be more concise and focused on the most critical information for an internal medicine physician. The last two sentences, while informative, could be omitted to maintain brevity and relevance.	2	**Rating: 2** **Reasoning:** The summary is quite comprehensive and includes most of the critical information from the clinical note. However, it could be more concise. Here is a more concise version: **Revised Summary:** A 28-year-old African male with no significant past medical history presented with acute dental pain six months after a difficult extraction of the left third molar. Radiographi…	2	**Rating: 2** **Reasoning:** The summary is generally well-constructed and includes the key clinical details: the patient's presentation, the cause of the symptoms, the diagnostic findings, and the recommended treatment. However, it could be more concise by omitting some of the less critical information, such as the emphasis on communication between healthcare providers and patients, which, while…	2	**Rating: 2** **Reasoning:** The summary is generally well-written and captures the key points of the clinical note, including the patient's presentation, the findings, and the recommended treatment. However, it could be more concise by omitting some of the less critical details, such as the broader implications for instrument handling and communication, which, while important, are not immediatel…	2	**Rating: 2** **Reasoning:** The summary is generally well-constructed and includes most of the critical information. It mentions the patient's presentation, the key finding (fractured dental elevator tip), and the planned treatment. However, it could be slightly more concise and focused on the most pertinent clinical details. The mention of the importance of proper communication, while relevant,…	2
32	32	176589	The patient is a 15-year-old Caucasian female who was diagnosed with CRMO in 2007 at 5 years in the context of right thigh pain. provides a timeline of the patient's symptoms and course of disease. Magnetic resonance imaging (MRI) showed multifocal abnormal bone marrow signal in the right femur, the left femoral neck, and the proximal epiphysis and metaphysis of the right tibia, which was associa…	Generate a clinical summary of the following note. The summary should be three sentences and include only pertinent information, first reporting the patient's demographics, then pertinent past medical history, chief complaint/presentation, and then a brief history of present illnesss. Only include information that a physician would find important. --------------- Example Note: A 74-year-old man w…	Doctor: Hello, how are you feeling today? Patient: I'm feeling okay, thank you. Doctor: From your medical history, I see that you were diagnosed with CRMO at the age of 5 due to right thigh pain. Can you tell me more about your symptoms and the course of your disease? Patient: Well, the pain was pretty bad and it was in my right thigh. Over the years, I had surgery to fix my leg length discrepanc…	{ "visit motivation": "None", "admission": [ { "reason": "None", "date": "None", "duration": "None", "care center details": "None" } ], "patient information": { "age": "15 years", "sex": "Female", "ethnicity": "Caucasian", "weight": "Under the third percentile", "height": "Under the third percentile", "family medical history": "None", "recent travels": "None", "socio economic context": "None", "o…	Real Note The patient is a 15-year-old Caucasian female who was diagnosed with CRMO in 2007 at 5 years in the context of right thigh pain. provides a timeline of the patient's symptoms and course of disease. Magnetic resonance imaging (MRI) showed multifocal abnormal bone marrow signal in the right femur, the left femoral neck, and the proximal epiphysis and metaphysis of the right tibia, which w…	Real Note The patient is a 15-year-old Caucasian female who was diagnosed with CRMO in 2007 at 5 years in the context of right thigh pain. provides a timeline of the patient's symptoms and course of disease. Magnetic resonance imaging (MRI) showed multifocal abnormal bone marrow signal in the right femur, the left femoral neck, and the proximal epiphysis and metaphysis of the right tibia, which w…	Real Note The patient is a 15-year-old Caucasian female who was diagnosed with CRMO in 2007 at 5 years in the context of right thigh pain. provides a timeline of the patient's symptoms and course of disease. Magnetic resonance imaging (MRI) showed multifocal abnormal bone marrow signal in the right femur, the left femoral neck, and the proximal epiphysis and metaphysis of the right tibia, which w…	Real Note The patient is a 15-year-old Caucasian female who was diagnosed with CRMO in 2007 at 5 years in the context of right thigh pain. provides a timeline of the patient's symptoms and course of disease. Magnetic resonance imaging (MRI) showed multifocal abnormal bone marrow signal in the right femur, the left femoral neck, and the proximal epiphysis and metaphysis of the right tibia, which w…	Real Note The patient is a 15-year-old Caucasian female who was diagnosed with CRMO in 2007 at 5 years in the context of right thigh pain. provides a timeline of the patient's symptoms and course of disease. Magnetic resonance imaging (MRI) showed multifocal abnormal bone marrow signal in the right femur, the left femoral neck, and the proximal epiphysis and metaphysis of the right tibia, which w…	Real Note The patient is a 15-year-old Caucasian female who was diagnosed with CRMO in 2007 at 5 years in the context of right thigh pain. provides a timeline of the patient's symptoms and course of disease. Magnetic resonance imaging (MRI) showed multifocal abnormal bone marrow signal in the right femur, the left femoral neck, and the proximal epiphysis and metaphysis of the right tibia, which w…	**Rating: 2** **Rationale:** The summary is comprehensive and includes most of the critical information, such as the patient's initial diagnosis of CRMO, subsequent development of ulcerative colitis, hypertensive emergency, and middle aortic syndrome. It also details the treatments administered and the patient's current stable condition. However, it could be more concise and focus on the most per…	2	**Rating: 2** **Rationale:** The summary is comprehensive and includes most of the critical information, such as the patient's initial diagnosis of CRMO, subsequent development of ulcerative colitis, hypertensive emergency, and diagnosis of TA. It also covers the treatment regimens and the patient's current stable condition. However, it could be more concise and focus on the most pertinent detail…	2	Rating: 2 The summary is comprehensive and includes most of the critical information, but it could be more concise. It effectively captures the patient's history, treatment, and current status, but some details could be omitted to make it more succinct. For example, the mention of specific dosages and the detailed timeline of medication changes could be condensed. Here's a more concise version: "…	2	**Rating: 2** **Explanation:** The real summary is concise and captures the essential details of the patient's complex medical history and treatment course. It includes the patient's age, key diagnoses (CRMO, ulcerative colitis, Takayasu arteritis), the presentation of hypertensive emergency, and the treatment regimen (infliximab, prednisone, methotrexate). It also notes the stable clinical cours…	2	**Rating: 1** **Reasoning:** The summary is concise and effectively captures the essential details of the patient's complex medical history and current treatment regimen. It includes the patient's age, key diagnoses (CRMO, ulcerative colitis, Takayasu's arteritis with middle aortic syndrome), initial and adjusted treatments, and current stable condition. This provides an internal medicine physici…	1	**Rating: 1** **Reasoning:** The summary is concise and effectively captures the essential details of the patient's complex medical history and current treatment regimen. It includes the initial diagnosis of CRMO, the presentation and diagnosis of Takayasu's arteritis, the complications encountered, and the treatment adjustments that led to the stabilization of her condition. This information is …	1
33	33	117440	A 23-year-old man presented with sudden onset severe headache to a peripheral hospital followed by reduction of the level of consciousness. There was no history of trauma. His history indicated a minor psychological problem that was under medical treatment. Because of progressive reduction of the level of consciousness, he has been referred to our hospital for further investigation and treatment.…	Generate a clinical summary of the following note. The summary should be three sentences and include only pertinent information, first reporting the patient's demographics, then pertinent past medical history, chief complaint/presentation, and then a brief history of present illnesss. Only include information that a physician would find important. --------------- Example Note: A 74-year-old man w…	Doctor: Good morning, sir. I understand you came in with a severe headache and a reduction of consciousness. Can you tell me more about your symptoms? Patient: Yes, doctor. I suddenly got a severe headache and then I lost consciousness. Doctor: Hmm, I see. And did you have any history of trauma? Patient: No, I didn't have any history of trauma. Doctor: Okay. His history indicated a minor psycholo…	{ "visit motivation": "Sudden onset severe headache and reduction of the level of consciousness", "admission": [ { "reason": "Progressive reduction of the level of consciousness and need for further investigation and treatment", "date": "None", "duration": "None", "care center details": "Peripheral hospital initially, then referred to another hospital for emergency treatment" } ], "patient inform…	Real Note A 23-year-old man presented with sudden onset severe headache to a peripheral hospital followed by reduction of the level of consciousness. There was no history of trauma. His history indicated a minor psychological problem that was under medical treatment. Because of progressive reduction of the level of consciousness, he has been referred to our hospital for further investigation and …	Real Note A 23-year-old man presented with sudden onset severe headache to a peripheral hospital followed by reduction of the level of consciousness. There was no history of trauma. His history indicated a minor psychological problem that was under medical treatment. Because of progressive reduction of the level of consciousness, he has been referred to our hospital for further investigation and …	Real Note A 23-year-old man presented with sudden onset severe headache to a peripheral hospital followed by reduction of the level of consciousness. There was no history of trauma. His history indicated a minor psychological problem that was under medical treatment. Because of progressive reduction of the level of consciousness, he has been referred to our hospital for further investigation and …	Real Note A 23-year-old man presented with sudden onset severe headache to a peripheral hospital followed by reduction of the level of consciousness. There was no history of trauma. His history indicated a minor psychological problem that was under medical treatment. Because of progressive reduction of the level of consciousness, he has been referred to our hospital for further investigation and …	Real Note A 23-year-old man presented with sudden onset severe headache to a peripheral hospital followed by reduction of the level of consciousness. There was no history of trauma. His history indicated a minor psychological problem that was under medical treatment. Because of progressive reduction of the level of consciousness, he has been referred to our hospital for further investigation and …	Real Note A 23-year-old man presented with sudden onset severe headache to a peripheral hospital followed by reduction of the level of consciousness. There was no history of trauma. His history indicated a minor psychological problem that was under medical treatment. Because of progressive reduction of the level of consciousness, he has been referred to our hospital for further investigation and …	**Rating: 2** **Reasoning:** The summary is generally well-constructed and includes most of the critical information. It succinctly describes the patient's presentation, diagnosis, surgical intervention, and postoperative outcome. However, it could be slightly improved by mentioning the patient's initial state of deep coma and decerebrate rigidity, as well as the postoperative brain edema managem…	2	Rating: 2 The summary is concise and captures most of the critical information, including the patient's presentation, diagnosis, surgical intervention, and postoperative outcome. However, it could be slightly improved by mentioning the patient's initial condition upon arrival at the emergency ward (deep coma with decerebrate rigidity and pupil abnormalities) and the postoperative course (reductio…	2	**Rating: 2** **Reasoning:** The summary is quite comprehensive and includes most of the critical information. It mentions the patient's age, past medical history, presenting symptoms, diagnostic findings, surgical intervention, and postoperative outcomes. However, it could be slightly more concise and structured for clarity. For instance, the mention of "psychological treatment" could be more sp…	2	Rating: 2 The summary is concise and includes most of the critical information, such as the patient's presentation, diagnosis, surgical intervention, and outcome. However, it could be slightly improved by mentioning the initial coma state and the postoperative findings to provide a more comprehensive overview.	2	Rating: 1 The summary is concise and includes all the critical information relevant to an internal medicine physician. It covers the patient's presentation, diagnosis, treatment, and outcome effectively in a few sentences.	1	**Rating: 2** **Reasoning:** The summary is quite comprehensive and includes most of the critical information: the patient's age, medical history, presenting symptoms, diagnostic findings, surgical intervention, and outcome. However, it could be slightly more concise. For instance, the mention of "right pupil dilation" and "decerebrate rigidity" might be less critical for a high-level summary com…	2
34	34	65076	An 80-year-old woman was referred to our clinic with a history of chronic abdominal pain and weight loss of 10 kilograms in the past six months. The patient was postmenopausal for 30 years and had a free medical history. Physical examination revealed no tenderness, but a hard and mobile mass palpable in the right iliac fossa. Further investigation by means of transvaginal ultrasound revealed a cy…	Generate a clinical summary of the following note. The summary should be three sentences and include only pertinent information, first reporting the patient's demographics, then pertinent past medical history, chief complaint/presentation, and then a brief history of present illnesss. Only include information that a physician would find important. --------------- Example Note: A 74-year-old man w…	Doctor: Good morning, how can I help you today? Patient: I was referred to your clinic for chronic abdominal pain and weight loss. Doctor: I see. Can you tell me a little more about your symptoms? Patient: I've been having abdominal pain for the past six months and I've lost 10 kilograms. Doctor: Hmm, and have you noticed any other symptoms? Patient: No, just the pain and weight loss. Doctor: Alr…	{ "visit motivation": "Chronic abdominal pain and weight loss", "admission": [ { "reason": "Investigation and management of a pelvic mass", "date": "None", "duration": "None", "care center details": "None" } ], "patient information": { "age": "80 years old", "sex": "Female", "ethnicity": "None", "weight": "None", "height": "None", "family medical history": "None", "recent travels": "None", "socio…	Real Note An 80-year-old woman was referred to our clinic with a history of chronic abdominal pain and weight loss of 10 kilograms in the past six months. The patient was postmenopausal for 30 years and had a free medical history. Physical examination revealed no tenderness, but a hard and mobile mass palpable in the right iliac fossa. Further investigation by means of transvaginal ultrasound rev…	Real Note An 80-year-old woman was referred to our clinic with a history of chronic abdominal pain and weight loss of 10 kilograms in the past six months. The patient was postmenopausal for 30 years and had a free medical history. Physical examination revealed no tenderness, but a hard and mobile mass palpable in the right iliac fossa. Further investigation by means of transvaginal ultrasound rev…	Real Note An 80-year-old woman was referred to our clinic with a history of chronic abdominal pain and weight loss of 10 kilograms in the past six months. The patient was postmenopausal for 30 years and had a free medical history. Physical examination revealed no tenderness, but a hard and mobile mass palpable in the right iliac fossa. Further investigation by means of transvaginal ultrasound rev…	Real Note An 80-year-old woman was referred to our clinic with a history of chronic abdominal pain and weight loss of 10 kilograms in the past six months. The patient was postmenopausal for 30 years and had a free medical history. Physical examination revealed no tenderness, but a hard and mobile mass palpable in the right iliac fossa. Further investigation by means of transvaginal ultrasound rev…	Real Note An 80-year-old woman was referred to our clinic with a history of chronic abdominal pain and weight loss of 10 kilograms in the past six months. The patient was postmenopausal for 30 years and had a free medical history. Physical examination revealed no tenderness, but a hard and mobile mass palpable in the right iliac fossa. Further investigation by means of transvaginal ultrasound rev…	Real Note An 80-year-old woman was referred to our clinic with a history of chronic abdominal pain and weight loss of 10 kilograms in the past six months. The patient was postmenopausal for 30 years and had a free medical history. Physical examination revealed no tenderness, but a hard and mobile mass palpable in the right iliac fossa. Further investigation by means of transvaginal ultrasound rev…	**Rating: 2** **Reasoning:** The summary is generally well-written and captures the key points of the patient's presentation, diagnosis, and treatment. However, it could be slightly more concise and include a few more critical details for an internal medicine physician. For instance, it could mention the patient's elevated carcinoembryonic antigen (CEA) level, which is a significant finding. Addi…	2	**Rating: 2** **Reasoning:** The summary is quite comprehensive and includes most of the critical information, such as the patient's presentation, diagnostic findings, surgical intervention, and follow-up. However, it could be slightly more concise and focused on the most pertinent details for an internal medicine physician. For instance, the mention of the benign polyp in the sigmoid colon and t…	2	**Rating: 3** **Reasoning:** The summary captures most of the critical information but is somewhat lengthy and could be more concise. It includes the patient's age, symptoms, key findings from imaging and colonoscopy, surgical details, histopathology results, and follow-up status. However, it could be streamlined to focus on the most pertinent points for an internal medicine physician. For exampl…	3	Rating: 2 The summary is generally comprehensive and includes most of the critical information. However, it could be slightly more concise and focus on the most pertinent details for an internal medicine physician. For instance, the mention of the patient's uneventful recovery and current health status could be included to provide a complete picture of the patient's outcome. Here's a refined vers…	2	**Rating: 2** **Reasoning:** The summary is quite comprehensive and includes most of the critical information, such as the patient's presentation, diagnostic findings, surgical interventions, pathology results, and follow-up status. However, it could be slightly more concise. For instance, mentioning "past medical history of none" is less critical than focusing on the key clinical events and outc…	2	**Rating: 1** **Reasoning:** The summary is concise and includes all the critical information relevant to an internal medicine physician. It mentions the patient's age, lack of significant past medical history, presenting symptoms (chronic abdominal pain and weight loss), diagnostic findings (right adnexal mass on ultrasound and CT), final diagnosis (low-grade appendiceal mucinous neoplasm), and …	1
35	35	165439	A 48-years-old male presented with history of road traffic accident. He had sustained head injury, fracture of right femur and Gustillo type IIIc fracture of both bones right leg. He had anterior tibial artery injury and extensive crushing of anterior compartment muscles along with a soft tissue defect spanning across upper and middle thirds of leg and extending into the upper part of lower third…	Generate a clinical summary of the following note. The summary should be three sentences and include only pertinent information, first reporting the patient's demographics, then pertinent past medical history, chief complaint/presentation, and then a brief history of present illnesss. Only include information that a physician would find important. --------------- Example Note: A 74-year-old man w…	Doctor: Good morning, sir. I'm Dr. X. What brings you here today? Patient: I was in a road traffic accident. Doctor: I see. Can you tell me more about it? Patient: Yes, I had a head injury and a fracture in my right leg. Doctor: Hmm, I see. And what kind of fracture was it? Patient: It was a Gustillo type IIIc fracture of both bones in my right leg. Doctor: I see. And did you have any other injur…	{ "visit motivation": "History of road traffic accident", "admission": [ { "reason": "Sustained head injury, fracture of right femur, and Gustillo type IIIc fracture of both bones right leg with anterior tibial artery injury and extensive crushing of anterior compartment muscles", "date": "None", "duration": "None", "care center details": "None" } ], "patient information": { "age": "48", "sex": "…	Real Note A 48-years-old male presented with history of road traffic accident. He had sustained head injury, fracture of right femur and Gustillo type IIIc fracture of both bones right leg. He had anterior tibial artery injury and extensive crushing of anterior compartment muscles along with a soft tissue defect spanning across upper and middle thirds of leg and extending into the upper part of l…	Real Note A 48-years-old male presented with history of road traffic accident. He had sustained head injury, fracture of right femur and Gustillo type IIIc fracture of both bones right leg. He had anterior tibial artery injury and extensive crushing of anterior compartment muscles along with a soft tissue defect spanning across upper and middle thirds of leg and extending into the upper part of l…	Real Note A 48-years-old male presented with history of road traffic accident. He had sustained head injury, fracture of right femur and Gustillo type IIIc fracture of both bones right leg. He had anterior tibial artery injury and extensive crushing of anterior compartment muscles along with a soft tissue defect spanning across upper and middle thirds of leg and extending into the upper part of l…	Real Note A 48-years-old male presented with history of road traffic accident. He had sustained head injury, fracture of right femur and Gustillo type IIIc fracture of both bones right leg. He had anterior tibial artery injury and extensive crushing of anterior compartment muscles along with a soft tissue defect spanning across upper and middle thirds of leg and extending into the upper part of l…	Real Note A 48-years-old male presented with history of road traffic accident. He had sustained head injury, fracture of right femur and Gustillo type IIIc fracture of both bones right leg. He had anterior tibial artery injury and extensive crushing of anterior compartment muscles along with a soft tissue defect spanning across upper and middle thirds of leg and extending into the upper part of l…	Real Note A 48-years-old male presented with history of road traffic accident. He had sustained head injury, fracture of right femur and Gustillo type IIIc fracture of both bones right leg. He had anterior tibial artery injury and extensive crushing of anterior compartment muscles along with a soft tissue defect spanning across upper and middle thirds of leg and extending into the upper part of l…	Rating: 2 The summary is generally well-constructed and includes most of the critical information. However, it could be slightly more concise and focused on the key points relevant to an internal medicine physician. For instance, the mention of the specific technique used for venous drainage and auto-transfusion, while interesting, might be more detailed than necessary for a summary intended for …	2	**Rating: 2** **Reasoning:** The summary is quite comprehensive and captures most of the critical details of the patient's condition and treatment. However, it could be slightly more concise while still retaining all the essential information. For instance, the mention of the specific dimensions of the flap and the detailed description of the IV catheter setup could be condensed. Additionally, th…	2	**Rating: 1** **Rationale:** The summary is concise and effectively captures all the critical information relevant to an internal medicine physician. It includes the patient's age, the nature of the traumatic injuries, the initial instability, the surgical intervention with a specific flap used, the complication of venous congestion, the innovative management approach, and the final outcome of th…	1	**Rating: 2** **Reasoning:** The summary is quite comprehensive and captures most of the critical details, including the patient's injuries, the surgical interventions, and the novel approach used for venous drainage and autotransfusion. However, it could be slightly more concise while still retaining all the essential information. For instance, the mention of the patient's comfort and the specif…	2	Rating: 2 The summary is generally comprehensive and captures the key points of the patient's condition, the surgical procedure, and the postoperative complications and management. However, it could be slightly more concise and focused on the most critical aspects relevant to an internal medicine physician. For instance, the mention of the specific technique used for venous drainage and auto-tran…	2	Rating: 2 The summary is generally well-constructed and includes most of the critical information. However, it could be slightly more concise and include the final outcome of the treatment. Here's a refined version: "This is a 48-year-old man with head trauma, right femur fracture, and Gustillo type IIIc fractures of both bones in the right leg following a road traffic accident. He underwent micr…	2
36	36	81097	A 28-year-old female was admitted for deceased donor renal transplantation (DDRT). Her end-stage renal failure was secondary to reflux nephropathy. She had a previous deceased donor renal transplant at the age of five that had failed after 16 years. The initial transplant was straightforward and no difficulties were encountered with respect to recipient vascular anatomy (arterial and venous anast…	Generate a clinical summary of the following note. The summary should be three sentences and include only pertinent information, first reporting the patient's demographics, then pertinent past medical history, chief complaint/presentation, and then a brief history of present illnesss. Only include information that a physician would find important. --------------- Example Note: A 74-year-old man w…	Doctor: Hi, I'm Dr. X, I'll be taking care of you today. Can you tell me why you're here today? Patient: Yes, I'm here for a kidney transplant. Doctor: That's right. You were admitted for deceased donor renal transplantation. Can you tell me more about your health condition? Patient: I have end-stage renal failure, and it's secondary to reflux nephropathy. I had a transplant when I was five, but …	{ "visit motivation": "Renal transplantation", "admission": [ { "reason": "Deceased donor renal transplantation (DDRT)", "date": "None", "duration": "None", "care center details": "None" } ], "patient information": { "age": "28-year-old", "sex": "female", "ethnicity": "None", "weight": "None", "height": "None", "family medical history": "None", "recent travels": "None", "socio economic context": …	Real Note A 28-year-old female was admitted for deceased donor renal transplantation (DDRT). Her end-stage renal failure was secondary to reflux nephropathy. She had a previous deceased donor renal transplant at the age of five that had failed after 16 years. The initial transplant was straightforward and no difficulties were encountered with respect to recipient vascular anatomy (arterial and ve…	Real Note A 28-year-old female was admitted for deceased donor renal transplantation (DDRT). Her end-stage renal failure was secondary to reflux nephropathy. She had a previous deceased donor renal transplant at the age of five that had failed after 16 years. The initial transplant was straightforward and no difficulties were encountered with respect to recipient vascular anatomy (arterial and ve…	Real Note A 28-year-old female was admitted for deceased donor renal transplantation (DDRT). Her end-stage renal failure was secondary to reflux nephropathy. She had a previous deceased donor renal transplant at the age of five that had failed after 16 years. The initial transplant was straightforward and no difficulties were encountered with respect to recipient vascular anatomy (arterial and ve…	Real Note A 28-year-old female was admitted for deceased donor renal transplantation (DDRT). Her end-stage renal failure was secondary to reflux nephropathy. She had a previous deceased donor renal transplant at the age of five that had failed after 16 years. The initial transplant was straightforward and no difficulties were encountered with respect to recipient vascular anatomy (arterial and ve…	Real Note A 28-year-old female was admitted for deceased donor renal transplantation (DDRT). Her end-stage renal failure was secondary to reflux nephropathy. She had a previous deceased donor renal transplant at the age of five that had failed after 16 years. The initial transplant was straightforward and no difficulties were encountered with respect to recipient vascular anatomy (arterial and ve…	Real Note A 28-year-old female was admitted for deceased donor renal transplantation (DDRT). Her end-stage renal failure was secondary to reflux nephropathy. She had a previous deceased donor renal transplant at the age of five that had failed after 16 years. The initial transplant was straightforward and no difficulties were encountered with respect to recipient vascular anatomy (arterial and ve…	Rating: 2 The summary is fairly comprehensive and includes most of the critical information, such as the patient's medical history, the challenges encountered during the initial transplant attempt, and the successful second transplant. However, it could be slightly more concise and focus on the most pertinent details for an internal medicine physician. For example, the donor's age and cause of de…	2	Rating: 2 The summary is quite comprehensive and includes most of the critical information. However, it could be slightly more concise and focused on the key points relevant to an internal medicine physician. For instance, the details about the donor's renal vein and arteries, as well as the specific anatomical challenges, could be condensed. Additionally, the summary could emphasize the final ou…	2	Rating: 2 The summary is generally concise and captures most of the critical information, including the patient's medical history, the complications encountered during the initial transplant attempt, and the eventual successful transplant. However, it could be slightly improved by mentioning the specific anatomical challenges and the compassionate allocation of the second donor kidney, which are …	2	Rating: 2 The summary is generally comprehensive and captures the key points of the clinical note, including the patient's history, the complications encountered during the initial transplant attempt, and the successful second transplant. However, it could be slightly more concise and focus on the most critical aspects relevant to an internal medicine physician. For example, the mention of the do…	2	**Rating: 2** **Explanation:** The real summary is concise and captures the essential details of the patient's condition, the complications encountered during the initial transplant attempt, and the successful outcome of the second transplant. However, it could be slightly improved by mentioning the patient's history of severe kyphoscoliosis and previous surgical reconstruction for vaginal atresi…	2	**Rating: 2** **Reasoning:** The summary is quite comprehensive and includes most of the critical information, such as the patient's medical history, the reason for admission, the complications encountered during the initial transplant attempt, and the successful subsequent transplant. However, it could be slightly more concise and focus on the most pertinent details for an internal medicine phys…	2
37	37	25169	We are presenting a case of a 15-year-old male from a rural area living on a farm and raising livestock. He presented with six months history of easy fatigability, shortness of breath, and dull right upper abdominal pain. Physical examination revealed that the patient had tachycardia at rest and hepatomegaly and no other significant findings. Chest X-ray (CXR) showed clear lung fields and mildly …	Generate a clinical summary of the following note. The summary should be three sentences and include only pertinent information, first reporting the patient's demographics, then pertinent past medical history, chief complaint/presentation, and then a brief history of present illnesss. Only include information that a physician would find important. --------------- Example Note: A 74-year-old man w…	Doctor: Good morning, what brings you here today? Patient: Good morning, doctor. I have been feeling tired and short of breath for the past six months. Doctor: Hmm, okay. Have you been experiencing any pain? Patient: Yes, I have been having dull pain in my right upper stomach. Doctor: Alright, let's take a look. During the physical examination, I noticed that you have tachycardia at rest and hepa…	{ "visit motivation": "Easy fatigability, shortness of breath, and dull right upper abdominal pain", "admission": [ { "reason": "None", "date": "None", "duration": "None", "care center details": "None" } ], "patient information": { "age": "15", "sex": "male", "ethnicity": "None", "weight": "None", "height": "None", "family medical history": "None", "recent travels": "None", "socio economic contex…	Real Note We are presenting a case of a 15-year-old male from a rural area living on a farm and raising livestock. He presented with six months history of easy fatigability, shortness of breath, and dull right upper abdominal pain. Physical examination revealed that the patient had tachycardia at rest and hepatomegaly and no other significant findings. Chest X-ray (CXR) showed clear lung fields a…	Real Note We are presenting a case of a 15-year-old male from a rural area living on a farm and raising livestock. He presented with six months history of easy fatigability, shortness of breath, and dull right upper abdominal pain. Physical examination revealed that the patient had tachycardia at rest and hepatomegaly and no other significant findings. Chest X-ray (CXR) showed clear lung fields a…	Real Note We are presenting a case of a 15-year-old male from a rural area living on a farm and raising livestock. He presented with six months history of easy fatigability, shortness of breath, and dull right upper abdominal pain. Physical examination revealed that the patient had tachycardia at rest and hepatomegaly and no other significant findings. Chest X-ray (CXR) showed clear lung fields a…	Real Note We are presenting a case of a 15-year-old male from a rural area living on a farm and raising livestock. He presented with six months history of easy fatigability, shortness of breath, and dull right upper abdominal pain. Physical examination revealed that the patient had tachycardia at rest and hepatomegaly and no other significant findings. Chest X-ray (CXR) showed clear lung fields a…	Real Note We are presenting a case of a 15-year-old male from a rural area living on a farm and raising livestock. He presented with six months history of easy fatigability, shortness of breath, and dull right upper abdominal pain. Physical examination revealed that the patient had tachycardia at rest and hepatomegaly and no other significant findings. Chest X-ray (CXR) showed clear lung fields a…	Real Note We are presenting a case of a 15-year-old male from a rural area living on a farm and raising livestock. He presented with six months history of easy fatigability, shortness of breath, and dull right upper abdominal pain. Physical examination revealed that the patient had tachycardia at rest and hepatomegaly and no other significant findings. Chest X-ray (CXR) showed clear lung fields a…	**Rating: 2** **Reasoning:** The summary is generally well-written and captures most of the critical information. However, it could be slightly more concise and include a few more details that would be important to an internal medicine physician. For instance, it could mention the patient's stable condition post-surgery and the plan for future management of liver cysts. Here's a revised version: …	2	**Rating: 2** **Reasoning:** The summary is generally well-constructed and includes most of the critical information. However, it could be slightly more concise and focused on the key points relevant to an internal medicine physician. Here is a refined version: **Refined Summary:** A 15-year-old male from a rural area presented with a six-month history of easy fatigability, shortness of breath, a…	2	Rating: 3 Explanation: The summary captures the essential details of the patient's presentation, diagnosis, and treatment, but it lacks some critical specifics that would be important to an internal medicine physician. It does not mention the presence of liver cysts, the potential risk of cyst rupture, or the patient's referral for future management of liver cysts. Including these details would p…	3	**Rating: 2** **Reasoning:** The summary is concise and captures the essential details of the patient's presentation, diagnosis, and treatment. However, it could be slightly improved by mentioning the presence of liver cysts and the plan for future management, as this is relevant to the patient's overall condition and ongoing care. Including this information would provide a more comprehensive ove…	2	**Rating: 2** **Reasoning:** The summary is concise and includes most of the critical information, such as the patient's age, presenting symptoms, diagnosis of hydatid cysts, and the successful treatment with open-heart surgery. However, it could be slightly improved by mentioning the specific locations of the cysts (heart and liver) and the patient's stable condition post-surgery. Additionally, …	2	Rating: 3 The summary captures the essential details of the patient's presentation, diagnosis, and treatment but lacks some specificity and clarity. It could be improved by mentioning the patient's rural background and livestock exposure, which are relevant to the diagnosis of hydatid cysts. Additionally, it should highlight the specific findings from the imaging studies and the successful postop…	3
38	38	101951	A 3-year-old definitely negative behavior female child reported to the department of pediatric and preventive dentistry with a chief complaint of pain and fractured right primary maxillary central incisors. Her medical history was not significant and dental history revealed that discoloration of maxillary incisor was seen a few years ago, and chipping of the tooth has occurred progressively, lead…	Generate a clinical summary of the following note. The summary should be three sentences and include only pertinent information, first reporting the patient's demographics, then pertinent past medical history, chief complaint/presentation, and then a brief history of present illnesss. Only include information that a physician would find important. --------------- Example Note: A 74-year-old man w…	Doctor: Hi, how are you today? Patient: I'm okay. Just a little bit of pain in my tooth. Doctor: I see. Can you tell me more about your pain and what brings you here today? Patient: My tooth is hurting and it's fractured. Doctor: Okay. I understand. Can you tell me which tooth is causing you pain and is fractured? Patient: It's my right primary maxillary central incisor. Doctor: Hmm. Alright. Can…	{ "visit motivation": "Pain and fractured right primary maxillary central incisors", "admission": [ { "reason": "None", "date": "None", "duration": "None", "care center details": "Department of pediatric and preventive dentistry" } ], "patient information": { "age": "3 years old", "sex": "Female", "ethnicity": "None", "weight": "None", "height": "None", "family medical history": "None", "recent t…	Real Note A 3-year-old definitely negative behavior female child reported to the department of pediatric and preventive dentistry with a chief complaint of pain and fractured right primary maxillary central incisors. Her medical history was not significant and dental history revealed that discoloration of maxillary incisor was seen a few years ago, and chipping of the tooth has occurred progressi…	Real Note A 3-year-old definitely negative behavior female child reported to the department of pediatric and preventive dentistry with a chief complaint of pain and fractured right primary maxillary central incisors. Her medical history was not significant and dental history revealed that discoloration of maxillary incisor was seen a few years ago, and chipping of the tooth has occurred progressi…	Real Note A 3-year-old definitely negative behavior female child reported to the department of pediatric and preventive dentistry with a chief complaint of pain and fractured right primary maxillary central incisors. Her medical history was not significant and dental history revealed that discoloration of maxillary incisor was seen a few years ago, and chipping of the tooth has occurred progressi…	Real Note A 3-year-old definitely negative behavior female child reported to the department of pediatric and preventive dentistry with a chief complaint of pain and fractured right primary maxillary central incisors. Her medical history was not significant and dental history revealed that discoloration of maxillary incisor was seen a few years ago, and chipping of the tooth has occurred progressi…	Real Note A 3-year-old definitely negative behavior female child reported to the department of pediatric and preventive dentistry with a chief complaint of pain and fractured right primary maxillary central incisors. Her medical history was not significant and dental history revealed that discoloration of maxillary incisor was seen a few years ago, and chipping of the tooth has occurred progressi…	Real Note A 3-year-old definitely negative behavior female child reported to the department of pediatric and preventive dentistry with a chief complaint of pain and fractured right primary maxillary central incisors. Her medical history was not significant and dental history revealed that discoloration of maxillary incisor was seen a few years ago, and chipping of the tooth has occurred progressi…	**Rating: 2** **Reasoning:** The summary is quite comprehensive and includes most of the critical information, such as the patient's age, the primary complaint, the findings from the intraoral examination and orthopantomogram, and the planned treatment procedures. However, it could be slightly more concise and focused on the most pertinent details for an internal medicine physician. For instance,…	2	**Rating: 2** **Reasoning:** The summary is fairly comprehensive and captures most of the critical details, including the patient's age, chief complaint, intraoral findings, and the treatment plan. However, it could be slightly more concise and focus on the most pertinent information for an internal medicine physician. For instance, the detailed steps of the dental procedure and the preparation o…	2	**Rating: 2** **Explanation:** The summary is generally well-written and captures the key points of the clinical note, including the patient's age, chief complaint, diagnosis, and the treatment performed. However, it could be slightly more concise and omit some procedural details that may not be as critical for an internal medicine physician. For instance, the specific materials used (e.g., zinc …	2	**Rating: 2** **Reasoning:** The summary is concise and captures the essential details of the patient's condition and treatment plan. It mentions the chief complaint, relevant dental history, and the specific procedures performed and planned. However, it could be slightly improved by including the findings from the intraoral examination and orthopantomogram, which confirm the clinical findings an…	2	Rating: 3 The summary provides a detailed account of the patient's condition and treatment plan, but it is overly lengthy and includes excessive procedural details that are not essential for an internal medicine physician. A more concise summary focusing on the key points would be more effective.	3	Rating: 2 The summary is concise and captures the essential details of the patient's presentation, diagnosis, and treatment plan. However, it could be slightly improved by mentioning the other teeth involved and the specific procedures planned for them, as these details are also relevant to an internal medicine physician for a comprehensive understanding of the patient's dental health and treatme…	2
39	39	11298	A 61-year-old female presented with Gustilo-Anderson Grade 3C compound fractures of the distal femur and Shatzker five tibial plateau fracture. She underwent initial debridement and a spanning external fixator in the acute setting and subsequently definitive fixation with a retrograde femoral intramedullary nail and lateral and posteromedial proximal tibia plates, with a bipedicled gastrocnemius …	Generate a clinical summary of the following note. The summary should be three sentences and include only pertinent information, first reporting the patient's demographics, then pertinent past medical history, chief complaint/presentation, and then a brief history of present illnesss. Only include information that a physician would find important. --------------- Example Note: A 74-year-old man w…	Doctor: Good morning, how are you feeling today? Patient: I'm feeling okay, thank you. Doctor: Can you tell me what brought you in today? Patient: Yes, I had a surgery a while ago for my leg. Doctor: I see. Can you tell me a little bit more about your surgery? Patient: Sure. I had a compound fracture of my distal femur and a tibial plateau fracture. I had a few surgeries for it, including a bone …	{ "visit motivation": "Compound fractures and limited knee range of motion", "admission": [ { "reason": "Initial debridement and fixation of compound fractures; subsequent surgeries for complications and limited range of motion", "date": "None", "duration": "None", "care center details": "None" } ], "patient information": { "age": "61", "sex": "Female", "ethnicity": "None", "weight": "None", "hei…	Real Note A 61-year-old female presented with Gustilo-Anderson Grade 3C compound fractures of the distal femur and Shatzker five tibial plateau fracture. She underwent initial debridement and a spanning external fixator in the acute setting and subsequently definitive fixation with a retrograde femoral intramedullary nail and lateral and posteromedial proximal tibia plates, with a bipedicled gast…	Real Note A 61-year-old female presented with Gustilo-Anderson Grade 3C compound fractures of the distal femur and Shatzker five tibial plateau fracture. She underwent initial debridement and a spanning external fixator in the acute setting and subsequently definitive fixation with a retrograde femoral intramedullary nail and lateral and posteromedial proximal tibia plates, with a bipedicled gast…	Real Note A 61-year-old female presented with Gustilo-Anderson Grade 3C compound fractures of the distal femur and Shatzker five tibial plateau fracture. She underwent initial debridement and a spanning external fixator in the acute setting and subsequently definitive fixation with a retrograde femoral intramedullary nail and lateral and posteromedial proximal tibia plates, with a bipedicled gast…	Real Note A 61-year-old female presented with Gustilo-Anderson Grade 3C compound fractures of the distal femur and Shatzker five tibial plateau fracture. She underwent initial debridement and a spanning external fixator in the acute setting and subsequently definitive fixation with a retrograde femoral intramedullary nail and lateral and posteromedial proximal tibia plates, with a bipedicled gast…	Real Note A 61-year-old female presented with Gustilo-Anderson Grade 3C compound fractures of the distal femur and Shatzker five tibial plateau fracture. She underwent initial debridement and a spanning external fixator in the acute setting and subsequently definitive fixation with a retrograde femoral intramedullary nail and lateral and posteromedial proximal tibia plates, with a bipedicled gast…	Real Note A 61-year-old female presented with Gustilo-Anderson Grade 3C compound fractures of the distal femur and Shatzker five tibial plateau fracture. She underwent initial debridement and a spanning external fixator in the acute setting and subsequently definitive fixation with a retrograde femoral intramedullary nail and lateral and posteromedial proximal tibia plates, with a bipedicled gast…	Rating: 2 The summary is generally well-constructed and captures most of the critical points, including the patient's age, the nature of the injuries, the surgeries performed, complications, and the outcome. However, it could be slightly more concise and focus on the most pertinent details for an internal medicine physician. For instance, the mention of continuous epidural anesthesia and antibiot…	2	Rating: 3 The summary captures the key events and procedures but includes excessive detail that could be omitted for a more concise summary. It also misses some critical points such as the initial injury classification (Gustilo-Anderson Grade 3C) and the final range of motion achieved. Here's a more concise version: "A 61-year-old woman with Gustilo-Anderson Grade 3C compound fractures of the dis…	3	Rating: 2 The summary is fairly comprehensive and captures most of the critical points, including the patient's history of complex knee injuries, multiple surgeries, complications, and the final outcome. However, it could be slightly more concise and focused on the most pertinent details for an internal medicine physician. For instance, the mention of "infection requiring prolonged antibiotics an…	2	**Rating: 2** **Reasoning:** The summary is comprehensive and includes most of the critical information, such as the patient's initial presentation, surgical interventions, complications, and outcomes. However, it could be more concise. For instance, the details about the specific surgical techniques (e.g., "quadriceps muscle slide, fractional lengthening of the fascia lata") could be summarized …	2	**Rating: 2** **Reasoning:** The summary is quite comprehensive and includes most of the critical information, such as the patient's initial injuries, the surgical interventions, and the outcome. However, it could be slightly more concise and focus on the most pertinent details for an internal medicine physician. For instance, the mention of specific surgical techniques and the detailed descripti…	2	**Rating: 1** **Reasoning:** The summary is concise and effectively captures the key points of the patient's medical history, the surgical interventions, and the postoperative management and outcomes. It includes the patient's age, relevant medical history, the specific procedures performed, and the results of the treatment, which are all critical pieces of information for an internal medicine ph…	1
40	40	154200	A 17 year old male student was referred to the Federal Medical Centre Yola by his school teacher and stepfather because of breast enlargement and periodic perineum bleeding associated with school absence. The Teacher confirmed the story and noticed that the student had been walking with a stoop in an effort to hide the enlarged breasts. The patient first noticed the breasts enlargement at the age…	Generate a clinical summary of the following note. The summary should be three sentences and include only pertinent information, first reporting the patient's demographics, then pertinent past medical history, chief complaint/presentation, and then a brief history of present illnesss. Only include information that a physician would find important. --------------- Example Note: A 74-year-old man w…	1. Doctor: Hello, how are you today? 2. Patient: I'm good, thank you. 3. Doctor: I understand you were referred to us by your school teacher and stepfather because of breast enlargement and periodic perineum bleeding. 4. Patient: Yes, that's correct. 5. Doctor: Your teacher confirmed the story and noticed that you have been walking with a stoop in an effort to hide the enlarged breasts? 6. Patien…	{ "visit motivation": "Breast enlargement and periodic perineum bleeding associated with school absence", "admission": [ { "reason": "Breast enlargement and periodic perineum bleeding", "date": "None", "duration": "None", "care center details": "Federal Medical Centre Yola" } ], "patient information": { "age": "17", "sex": "Assigned female at birth, raised as male", "ethnicity": "None", "weight":…	Real Note A 17 year old male student was referred to the Federal Medical Centre Yola by his school teacher and stepfather because of breast enlargement and periodic perineum bleeding associated with school absence. The Teacher confirmed the story and noticed that the student had been walking with a stoop in an effort to hide the enlarged breasts.\nThe patient first noticed the breasts enlargement…	Real Note A 17 year old male student was referred to the Federal Medical Centre Yola by his school teacher and stepfather because of breast enlargement and periodic perineum bleeding associated with school absence. The Teacher confirmed the story and noticed that the student had been walking with a stoop in an effort to hide the enlarged breasts.\nThe patient first noticed the breasts enlargement…	Real Note A 17 year old male student was referred to the Federal Medical Centre Yola by his school teacher and stepfather because of breast enlargement and periodic perineum bleeding associated with school absence. The Teacher confirmed the story and noticed that the student had been walking with a stoop in an effort to hide the enlarged breasts.\nThe patient first noticed the breasts enlargement…	Real Note A 17 year old male student was referred to the Federal Medical Centre Yola by his school teacher and stepfather because of breast enlargement and periodic perineum bleeding associated with school absence. The Teacher confirmed the story and noticed that the student had been walking with a stoop in an effort to hide the enlarged breasts.\nThe patient first noticed the breasts enlargement…	Real Note A 17 year old male student was referred to the Federal Medical Centre Yola by his school teacher and stepfather because of breast enlargement and periodic perineum bleeding associated with school absence. The Teacher confirmed the story and noticed that the student had been walking with a stoop in an effort to hide the enlarged breasts.\nThe patient first noticed the breasts enlargement…	Real Note A 17 year old male student was referred to the Federal Medical Centre Yola by his school teacher and stepfather because of breast enlargement and periodic perineum bleeding associated with school absence. The Teacher confirmed the story and noticed that the student had been walking with a stoop in an effort to hide the enlarged breasts.\nThe patient first noticed the breasts enlargement…	**Rating: 2** **Reasoning:** The summary is comprehensive and captures most of the critical details, including the patient's initial presentation, medical history, diagnosis, and treatment. However, it could be more concise. For instance, it could omit some of the detailed descriptions of the physical examination and focus more on the key points relevant to an internal medicine physician. Here's …	2	**Rating: 2** **Reasoning:** The summary is generally well-constructed and captures the essential points of the case, including the patient's presentation, diagnosis, and treatment. However, it could be slightly more concise and focused on the most critical aspects relevant to an internal medicine physician. Here are a few suggestions for improvement: 1. **Conciseness:** The summary could be shor…	2	Rating: 2 The real summary is quite comprehensive and captures most of the critical points from the clinical note. However, it could be slightly more concise while still retaining the essential information. Here is a revised version: "A 17-year-old male with a history of ambiguous genitalia presented with breast development and menstruation. Despite being assigned male at birth, secondary female …	2	**Rating: 2** **Reasoning:** The summary is comprehensive and includes most of the critical information, such as the patient's initial presentation, diagnosis of congenital adrenal hyperplasia (CAH), and subsequent gender reassignment surgery. It also touches on the patient's history of female secondary sexual characteristics and the importance of early diagnosis and multidisciplinary management.…	2	**Rating: 3** **Reasoning:** The summary captures the essential points of the case, including the patient's initial presentation, diagnosis, and treatment. However, it could be more concise and focused on the most critical aspects relevant to an internal medicine physician. The mention of the patient's acceptance of gender reassignment and the involvement of the local Imam, while important, could…	3	Rating: 3 The summary captures the key points of the patient's medical history, diagnosis, and treatment. However, it contains inaccuracies and lacks clarity in some areas. Specifically, the patient was initially raised as a male, not female, and the successful transition was to a female gender role, not male. Additionally, the summary could be more concise while still including the essential det…	3
41	41	54849	A 76-year old man presented with a four month history of penile pain and erythema to the urology department. Symptom progression over the preceding months included burning with urination and difficulty retracting foreskin. Initial treatment with a two-week course of nystatin-triamcinolone cream was unsuccessful. Physical exam demonstrated a two-centimeter large fungating mass on the ventral surfa…	Generate a clinical summary of the following note. The summary should be three sentences and include only pertinent information, first reporting the patient's demographics, then pertinent past medical history, chief complaint/presentation, and then a brief history of present illnesss. Only include information that a physician would find important. --------------- Example Note: A 74-year-old man w…	Doctor: Hello, what brings you here today? Patient: I've been having some pain and redness on my penis for the past four months. Doctor: I see. Can you describe the pain you're feeling? Patient: It's been getting worse over the past few months. Now it burns when I urinate and I have difficulty retracting my foreskin. Doctor: Hmm, I see. Have you had any treatments for this before? Patient: Yes, I…	{ "visit motivation": "Penile pain and erythema", "admission": [ { "reason": "None", "date": "None", "duration": "None", "care center details": "Urology department" } ], "patient information": { "age": "76 years old", "sex": "Male", "ethnicity": "None", "weight": "None", "height": "None", "family medical history": "None", "recent travels": "None", "socio economic context": "None", "occupation": "…	Real Note A 76-year old man presented with a four month history of penile pain and erythema to the urology department. Symptom progression over the preceding months included burning with urination and difficulty retracting foreskin. Initial treatment with a two-week course of nystatin-triamcinolone cream was unsuccessful. Physical exam demonstrated a two-centimeter large fungating mass on the ven…	Real Note A 76-year old man presented with a four month history of penile pain and erythema to the urology department. Symptom progression over the preceding months included burning with urination and difficulty retracting foreskin. Initial treatment with a two-week course of nystatin-triamcinolone cream was unsuccessful. Physical exam demonstrated a two-centimeter large fungating mass on the ven…	Real Note A 76-year old man presented with a four month history of penile pain and erythema to the urology department. Symptom progression over the preceding months included burning with urination and difficulty retracting foreskin. Initial treatment with a two-week course of nystatin-triamcinolone cream was unsuccessful. Physical exam demonstrated a two-centimeter large fungating mass on the ven…	Real Note A 76-year old man presented with a four month history of penile pain and erythema to the urology department. Symptom progression over the preceding months included burning with urination and difficulty retracting foreskin. Initial treatment with a two-week course of nystatin-triamcinolone cream was unsuccessful. Physical exam demonstrated a two-centimeter large fungating mass on the ven…	Real Note A 76-year old man presented with a four month history of penile pain and erythema to the urology department. Symptom progression over the preceding months included burning with urination and difficulty retracting foreskin. Initial treatment with a two-week course of nystatin-triamcinolone cream was unsuccessful. Physical exam demonstrated a two-centimeter large fungating mass on the ven…	Real Note A 76-year old man presented with a four month history of penile pain and erythema to the urology department. Symptom progression over the preceding months included burning with urination and difficulty retracting foreskin. Initial treatment with a two-week course of nystatin-triamcinolone cream was unsuccessful. Physical exam demonstrated a two-centimeter large fungating mass on the ven…	Rating: 2 The summary is generally well-constructed and includes most of the critical information. However, it could be slightly more concise and better organized to enhance clarity. Here is a refined version: "A 76-year-old man with a history of Gleason 9 prostate cancer treated with radiation and ADT presented with a 4-month history of penile pain, erythema, and difficulty retracting the foresk…	2	**Rating: 2** **Reasoning:** The summary is generally concise and captures most of the critical information, including the patient's history of Gleason 9 prostate cancer, the presentation of penile pain and erythema, the discovery of a mass, the decision for partial penectomy, and the follow-up findings. However, it could be slightly improved by explicitly mentioning the initial unsuccessful trea…	2	**Rating: 2** **Reasoning:** The real summary is concise and captures most of the critical information, including the patient's past medical history, presenting symptoms, and the current clinical findings. However, it could be slightly improved by mentioning the surgical intervention (partial penectomy) and the fact that the patient tolerated the surgery well. This would provide a more complete p…	2	**Rating: 2** **Reasoning:** The summary is quite comprehensive and includes most of the critical information, such as the patient's history of Gleason 9 prostate cancer, the presentation of penile pain and erythema, the discovery of a fungating mass, the treatment with penectomy, and the resumption of hormonal therapy due to rising PSA levels. However, it could be slightly more concise and focus…	2	Rating: 2 The summary is concise and includes most of the critical information, such as the patient's history of Gleason 9 prostate cancer, previous treatments, presenting symptoms, and the recent diagnosis and treatment. However, it could be improved by mentioning the stable sclerotic lesion on the iliac bone and the absence of metastatic disease on the bone scan, which are important details for…	2	Rating: 2 The real summary captures the essential details of the patient's history and current presentation, including the past medical history of prostate cancer and the recent diagnosis of penile cancer. However, it could be slightly improved by mentioning the unsuccessful initial treatment with nystatin-triamcinolone cream and the findings from the physical exam and imaging studies, which prov…	2
42	42	89476	RH, a 21 year old female presented to a chiropractic teaching clinic with a chief complaint of neck and thoracic spinal pain which had been present for approximately 4 years since commencing her university studies and was aggravated by studying. RH experienced this pain about once per week and it lasted for 'a couple of days'. RH had a secondary complaint of headache, which began about the same t…	Generate a clinical summary of the following note. The summary should be three sentences and include only pertinent information, first reporting the patient's demographics, then pertinent past medical history, chief complaint/presentation, and then a brief history of present illnesss. Only include information that a physician would find important. --------------- Example Note: A 74-year-old man w…	Doctor: Good morning, how can I help you today? Patient: Hi, I have been experiencing neck and thoracic spinal pain for about 4 years now. Doctor: Hmm, I see. Can you tell me more about your pain? Patient: Yes, it started when I was studying in university and it gets worse when I study. I have this pain about once a week and it lasts for a couple of days. Doctor: Okay. Do you have any other sympt…	{ "visit motivation": "Neck and thoracic spinal pain aggravated by studying, and secondary complaint of headache", "admission": [ { "reason": "None", "date": "None", "duration": "None", "care center details": "chiropractic teaching clinic" } ], "patient information": { "age": "21", "sex": "female", "ethnicity": "None", "weight": "None", "height": "None", "family medical history": "None", "recent …	Real Note RH, a 21 year old female presented to a chiropractic teaching clinic with a chief complaint of neck and thoracic spinal pain which had been present for approximately 4 years since commencing her university studies and was aggravated by studying. RH experienced this pain about once per week and it lasted for 'a couple of days'. RH had a secondary complaint of headache, which began about …	Real Note RH, a 21 year old female presented to a chiropractic teaching clinic with a chief complaint of neck and thoracic spinal pain which had been present for approximately 4 years since commencing her university studies and was aggravated by studying. RH experienced this pain about once per week and it lasted for 'a couple of days'. RH had a secondary complaint of headache, which began about …	Real Note RH, a 21 year old female presented to a chiropractic teaching clinic with a chief complaint of neck and thoracic spinal pain which had been present for approximately 4 years since commencing her university studies and was aggravated by studying. RH experienced this pain about once per week and it lasted for 'a couple of days'. RH had a secondary complaint of headache, which began about …	Real Note RH, a 21 year old female presented to a chiropractic teaching clinic with a chief complaint of neck and thoracic spinal pain which had been present for approximately 4 years since commencing her university studies and was aggravated by studying. RH experienced this pain about once per week and it lasted for 'a couple of days'. RH had a secondary complaint of headache, which began about …	Real Note RH, a 21 year old female presented to a chiropractic teaching clinic with a chief complaint of neck and thoracic spinal pain which had been present for approximately 4 years since commencing her university studies and was aggravated by studying. RH experienced this pain about once per week and it lasted for 'a couple of days'. RH had a secondary complaint of headache, which began about …	Real Note RH, a 21 year old female presented to a chiropractic teaching clinic with a chief complaint of neck and thoracic spinal pain which had been present for approximately 4 years since commencing her university studies and was aggravated by studying. RH experienced this pain about once per week and it lasted for 'a couple of days'. RH had a secondary complaint of headache, which began about …	**Rating: 2** **Reasoning:** The summary is generally well-constructed and captures most of the essential details, but it could be slightly more concise. It includes the patient's age, presenting symptoms, relevant medical history, initial diagnosis, and treatment course. However, it could be improved by focusing more on the key points and omitting some of the less critical details. For example, …	2	Rating: 2 The summary is fairly comprehensive and captures most of the critical information, including the patient's presenting symptoms, past medical history, diagnosis, and treatment course. However, it could be more concise. Here is a more concise version: "A 21-year-old female presented with a 4-year history of neck and thoracic spinal pain and associated headaches, aggravated by studying. Sh…	2	**Rating: 2** **Reasoning:** The summary is generally well-written and captures most of the essential details, including the patient's primary complaints, relevant history, diagnostic considerations, and treatment outcomes. However, it could be slightly more concise and focused on the most critical aspects for an internal medicine physician. For instance, the mention of the patient's overseas tra…	2	**Rating: 2** **Reasoning:** The summary is concise and captures the essential details of the patient's presentation, diagnosis, and treatment. It includes the patient's age, relevant medical history, primary complaints, diagnosis of xiphodynia, and the treatment modalities used (LLLT and ultrasound). It also mentions the outcome of the treatment and the patient's current status. However, it coul…	2	**Rating: 2** **Reasoning:** The summary is generally well-constructed and includes most of the critical information. It mentions the patient's age, relevant medical history, primary complaints, diagnosis, and treatment outcomes. However, it could be slightly more concise and focus on the most pertinent details for an internal medicine physician. For instance, the mention of the patient's decisio…	2	Rating: 2 The summary is generally concise and captures most of the critical information, including the patient's age, past medical history, presenting symptoms, diagnosis, and treatment outcomes. However, it could be slightly improved for clarity and completeness. For instance, it could mention the initial chiropractic treatments and the patient's decision to continue conservative care. Here's a…	2
43	43	128474	An 8-year-old girl fell from a height of around 1.5 m and injured her left elbow. She was examined by a physician in her village and diagnosed as having an elbow sprain for which limb was immobilized in a plaster cast for 3 weeks. The child sustained another injury to the same elbow following fall on her outstretched hand 4 weeks after removal of the cast. Again the elbow was immobilized in a lon…	Generate a clinical summary of the following note. The summary should be three sentences and include only pertinent information, first reporting the patient's demographics, then pertinent past medical history, chief complaint/presentation, and then a brief history of present illnesss. Only include information that a physician would find important. --------------- Example Note: A 74-year-old man w…	Doctor: Good morning, how are you feeling today? Patient: Good morning, I'm feeling okay. Doctor: I understand you have been experiencing some pain and discomfort in your elbow. Can you tell me more about it? Patient: Yes, I fell from a height of around 1.5 m and injured my left elbow. I was examined in my village and diagnosed with an elbow sprain. I was in a plaster cast for 3 weeks. Doctor: Hm…	{ "visit motivation": "Persistent pain and discomfort in the elbow", "admission": [ { "reason": "Referred to hospital for persistent pain and discomfort in the elbow 3 months after initial injury", "date": "None", "duration": "None", "care center details": "None" } ], "patient information": { "age": "8 years old", "sex": "Female", "ethnicity": "None", "weight": "None", "height": "None", "family m…	Real Note An 8-year-old girl fell from a height of around 1.5 m and injured her left elbow. She was examined by a physician in her village and diagnosed as having an elbow sprain for which limb was immobilized in a plaster cast for 3 weeks. The child sustained another injury to the same elbow following fall on her outstretched hand 4 weeks after removal of the cast. Again the elbow was immobilize…	Real Note An 8-year-old girl fell from a height of around 1.5 m and injured her left elbow. She was examined by a physician in her village and diagnosed as having an elbow sprain for which limb was immobilized in a plaster cast for 3 weeks. The child sustained another injury to the same elbow following fall on her outstretched hand 4 weeks after removal of the cast. Again the elbow was immobilize…	Real Note An 8-year-old girl fell from a height of around 1.5 m and injured her left elbow. She was examined by a physician in her village and diagnosed as having an elbow sprain for which limb was immobilized in a plaster cast for 3 weeks. The child sustained another injury to the same elbow following fall on her outstretched hand 4 weeks after removal of the cast. Again the elbow was immobilize…	Real Note An 8-year-old girl fell from a height of around 1.5 m and injured her left elbow. She was examined by a physician in her village and diagnosed as having an elbow sprain for which limb was immobilized in a plaster cast for 3 weeks. The child sustained another injury to the same elbow following fall on her outstretched hand 4 weeks after removal of the cast. Again the elbow was immobilize…	Real Note An 8-year-old girl fell from a height of around 1.5 m and injured her left elbow. She was examined by a physician in her village and diagnosed as having an elbow sprain for which limb was immobilized in a plaster cast for 3 weeks. The child sustained another injury to the same elbow following fall on her outstretched hand 4 weeks after removal of the cast. Again the elbow was immobilize…	Real Note An 8-year-old girl fell from a height of around 1.5 m and injured her left elbow. She was examined by a physician in her village and diagnosed as having an elbow sprain for which limb was immobilized in a plaster cast for 3 weeks. The child sustained another injury to the same elbow following fall on her outstretched hand 4 weeks after removal of the cast. Again the elbow was immobilize…	Rating: 2 The summary is quite comprehensive and includes most of the critical information. However, it could be more concise while still retaining the essential details. Here's a slightly more concise version: "An 8-year-old girl sustained a displaced medial condyle fracture of the left elbow after two falls, initially misdiagnosed as a sprain. She underwent open reduction and fixation with Kirs…	2	Rating: 2 The summary is quite comprehensive and includes most of the critical information. However, it could be slightly more concise while still retaining the essential details. For instance, the mention of the specific degrees of motion regained could be summarized more briefly. Additionally, the summary could emphasize the key points of the patient's progress and outcome more clearly.	2	**Rating: 2** **Reasoning:** The summary is concise and captures the essential details of the patient's injury, treatment, and outcome. However, it could be slightly improved by mentioning the initial misdiagnosis and the subsequent complications that led to the delayed proper treatment. This would provide a more comprehensive understanding of the patient's clinical course.	2	Rating: 2 The summary is generally concise and captures the key points of the patient's history, treatment, and follow-up. However, it could be slightly more concise and focused on the most critical aspects relevant to an internal medicine physician. For example, the initial misdiagnosis and the specific details of the surgical procedure might be less relevant than the overall treatment course an…	2	Rating: 2 The summary is concise and captures the essential details of the patient's history, treatment, and outcome. However, it could be slightly improved by mentioning the initial misdiagnosis and the presence of valgus instability, which are relevant to understanding the full clinical picture.	2	**Rating: 2** **Rationale:** The summary is quite comprehensive and includes most of the critical information, such as the patient's age, history of elbow injuries, the nature of the current injury, the treatment performed, and the outcome. However, it could be slightly more concise. For instance, the details about the painless range of motion and valgus instability, while relevant, might be cond…	2
44	44	107245	A 5-year-old male patient reported to a general dental practitioner with a chief complaint of a pain and swelling in his left back teeth region for 10 days. His parents noticed mild swelling on the lower left side of the child's face for 1 week. Clinical examination revealed a diffuse firm tender swelling on the lower left side of the face and also intraorally in relation to mandibular posterior …	Generate a clinical summary of the following note. The summary should be three sentences and include only pertinent information, first reporting the patient's demographics, then pertinent past medical history, chief complaint/presentation, and then a brief history of present illnesss. Only include information that a physician would find important. --------------- Example Note: A 74-year-old man w…	Doctor: Good morning, what brings you here today? Patient: My son has a pain and swelling in his teeth for 10 days. Doctor: I see. Can you tell me more about the swelling and where it is located? Patient: It's on the lower left side of his face and in his back teeth. Doctor: Hmm, okay. I'll need to take a look. Can you have your son lie down on the examination table? [Clinical examination starts]…	{ "visit motivation": "Pain and swelling in the left back teeth region", "admission": [ { "reason": "None", "date": "None", "duration": "None", "care center details": "None" } ], "patient information": { "age": "5 years old", "sex": "Male", "ethnicity": "None", "weight": "None", "height": "None", "family medical history": "None", "recent travels": "None", "socio economic context": "None", "occupa…	Real Note A 5-year-old male patient reported to a general dental practitioner with a chief complaint of a pain and swelling in his left back teeth region for 10 days. His parents noticed mild swelling on the lower left side of the child's face for 1 week. Clinical examination revealed a diffuse firm tender swelling on the lower left side of the face and also intraorally in relation to mandibular …	Real Note A 5-year-old male patient reported to a general dental practitioner with a chief complaint of a pain and swelling in his left back teeth region for 10 days. His parents noticed mild swelling on the lower left side of the child's face for 1 week. Clinical examination revealed a diffuse firm tender swelling on the lower left side of the face and also intraorally in relation to mandibular …	Real Note A 5-year-old male patient reported to a general dental practitioner with a chief complaint of a pain and swelling in his left back teeth region for 10 days. His parents noticed mild swelling on the lower left side of the child's face for 1 week. Clinical examination revealed a diffuse firm tender swelling on the lower left side of the face and also intraorally in relation to mandibular …	Real Note A 5-year-old male patient reported to a general dental practitioner with a chief complaint of a pain and swelling in his left back teeth region for 10 days. His parents noticed mild swelling on the lower left side of the child's face for 1 week. Clinical examination revealed a diffuse firm tender swelling on the lower left side of the face and also intraorally in relation to mandibular …	Real Note A 5-year-old male patient reported to a general dental practitioner with a chief complaint of a pain and swelling in his left back teeth region for 10 days. His parents noticed mild swelling on the lower left side of the child's face for 1 week. Clinical examination revealed a diffuse firm tender swelling on the lower left side of the face and also intraorally in relation to mandibular …	Real Note A 5-year-old male patient reported to a general dental practitioner with a chief complaint of a pain and swelling in his left back teeth region for 10 days. His parents noticed mild swelling on the lower left side of the child's face for 1 week. Clinical examination revealed a diffuse firm tender swelling on the lower left side of the face and also intraorally in relation to mandibular …	**Rating: 2** **Reasoning:** The summary is concise and captures the essential details of the patient's presentation, clinical findings, radiographic diagnosis, and histopathological confirmation. However, it could be slightly improved by including the specific tooth involved (deciduous mandibular left second molar) and the fact that the tumor mass was attached to the tooth root, which are import…	2	**Rating: 2** **Reasoning:** The summary is concise and captures the essential details of the case, including the patient's age, presenting symptoms, clinical findings, radiographic diagnosis, and histopathological confirmation. However, it could be slightly improved by mentioning the specific tooth involved (deciduous mandibular left second molar) and the treatment performed (extraction under lo…	2	Rating: 2 The summary is concise and includes the key points: the patient's age, the duration and location of symptoms, the radiographic findings, the diagnosis, the surgical intervention, and the postoperative outcome. However, it could be slightly improved by mentioning the specific tooth involved (deciduous mandibular left second molar) and the fact that the mass displaced the second premolar …	2	Rating: 2 The summary is concise and includes the key points: the patient's age, presenting symptoms, diagnosis, and the outcome of the treatment. However, it could be slightly improved by mentioning the specific tooth involved and the diagnostic process, which would be important for an internal medicine physician to understand the context and thoroughness of the evaluation.	2	Rating: 2 The summary is concise and includes the key information about the patient's presentation, diagnosis, and treatment. However, it could be slightly improved by mentioning the uneventful postoperative period, which is relevant for an internal medicine physician to know the outcome of the treatment.	2	Rating: 2 The summary is generally well-constructed and includes most of the critical information. However, it could be slightly more concise and focused on the key points relevant to an internal medicine physician. For instance, the detailed description of the radiographic findings and the histopathological examination might be more pertinent to a dental or oral pathology specialist rather than …	2
45	45	114920	A 81-year-old female patient, living with her nephew, who is absent most of the time. One of her primary caregivers is her neighbor, who looks after her daily and makes sure that she is in good health and that she does not need anything. The neighbor and the patient, upon being interviewed, indicated that the patient usually has a good cognitive level, and that there are no major difficulties wit…	Generate a clinical summary of the following note. The summary should be three sentences and include only pertinent information, first reporting the patient's demographics, then pertinent past medical history, chief complaint/presentation, and then a brief history of present illnesss. Only include information that a physician would find important. --------------- Example Note: A 74-year-old man w…	Doctor: Good morning, how can I help you today? Patient: Hi, I came here because I think I might be developing early symptoms of dementia. Doctor: Okay, I see. Can you tell me a little bit more about your symptoms? Patient: Well, a month ago, I suffered an episode of Senile Dementia that lasted for 3 days. I was having cognitive impairments and alterations of consciousness. Doctor: I see. Can you…	{ "visit motivation": "Concerns about developing early symptoms of dementia", "admission": [ { "reason": "None", "date": "None", "duration": "None", "care center details": "None" } ], "patient information": { "age": "81", "sex": "Female", "ethnicity": "None", "weight": "None", "height": "None", "family medical history": "Denies having a family history of psychiatric illness", "recent travels": "N…	Real Note A 81-year-old female patient, living with her nephew, who is absent most of the time. One of her primary caregivers is her neighbor, who looks after her daily and makes sure that she is in good health and that she does not need anything. The neighbor and the patient, upon being interviewed, indicated that the patient usually has a good cognitive level, and that there are no major diffic…	Real Note A 81-year-old female patient, living with her nephew, who is absent most of the time. One of her primary caregivers is her neighbor, who looks after her daily and makes sure that she is in good health and that she does not need anything. The neighbor and the patient, upon being interviewed, indicated that the patient usually has a good cognitive level, and that there are no major diffic…	Real Note A 81-year-old female patient, living with her nephew, who is absent most of the time. One of her primary caregivers is her neighbor, who looks after her daily and makes sure that she is in good health and that she does not need anything. The neighbor and the patient, upon being interviewed, indicated that the patient usually has a good cognitive level, and that there are no major diffic…	Real Note A 81-year-old female patient, living with her nephew, who is absent most of the time. One of her primary caregivers is her neighbor, who looks after her daily and makes sure that she is in good health and that she does not need anything. The neighbor and the patient, upon being interviewed, indicated that the patient usually has a good cognitive level, and that there are no major diffic…	Real Note A 81-year-old female patient, living with her nephew, who is absent most of the time. One of her primary caregivers is her neighbor, who looks after her daily and makes sure that she is in good health and that she does not need anything. The neighbor and the patient, upon being interviewed, indicated that the patient usually has a good cognitive level, and that there are no major diffic…	Real Note A 81-year-old female patient, living with her nephew, who is absent most of the time. One of her primary caregivers is her neighbor, who looks after her daily and makes sure that she is in good health and that she does not need anything. The neighbor and the patient, upon being interviewed, indicated that the patient usually has a good cognitive level, and that there are no major diffic…	**Rating: 2** **Reasoning:** The summary is concise and captures most of the critical information, including the patient's age, medical history, recent episode of cognitive impairment, and the resolution of symptoms with medication resumption. It also mentions the MMSE score and the patient's concern about dementia. However, it could be slightly improved by explicitly stating the patient's living…	2	**Rating: 2** **Reasoning:** The summary is quite comprehensive and includes most of the critical information, such as the patient's age, medical history, recent episode of suspected dementia, and the resolution of symptoms after resuming medication. However, it could be slightly more concise and focused on the most pertinent details for an internal medicine physician. For instance, the mention o…	2	**Rating: 2** **Reasoning:** The summary is concise and captures most of the critical information, including the patient's age, medical history, the episode of cognitive impairment, and the resolution with levothyroxine therapy. However, it could be slightly improved by mentioning the patient's living situation and the role of her neighbor in her care, which provides context for her support syste…	2	**Rating: 2** **Reasoning:** The summary is concise and captures the essential details of the patient's medical history, recent episode of cognitive impairment, and current status. However, it could be slightly improved by mentioning the patient's living situation and the role of her neighbor in her care, as these are relevant to her overall health management and social support system. Additional…	2	**Rating: 2** **Reasoning:** The real summary is quite comprehensive and includes most of the critical information, such as the patient's age, medical history, recent episode of cognitive impairment, resolution of symptoms after restarting medication, and current mental status. However, it could be slightly more concise and focus on the most pertinent details for an internal medicine physician. F…	2	**Rating: 2** **Reasoning:** The summary is concise and captures the essential details of the patient's medical history, recent episode of cognitive impairment, and current evaluation for potential early dementia. However, it could be slightly improved by mentioning the patient's living situation and the role of her neighbor in her care, as these social factors are relevant to her overall health …	2
46	46	70831	A man aged 56 was included in the study. He complained about brief stabbing pain in the innervated right areas of the infraorbital nerve that had lasted for five years, and the pain was defined to be aggravated by the stimuli of eating, laughing, and being touched. The intensity of the pain was 5 out of 10 on the visual analog scale (VAS, with 0 indicating no pain and 10 the worst pain imaginable…	Generate a clinical summary of the following note. The summary should be three sentences and include only pertinent information, first reporting the patient's demographics, then pertinent past medical history, chief complaint/presentation, and then a brief history of present illnesss. Only include information that a physician would find important. --------------- Example Note: A 74-year-old man w…	Doctor: Good morning, sir. How are you today? Patient: Good morning, doctor. I am feeling okay. Doctor: That's good to hear. Can you tell me what brings you here today? Patient: I have been suffering from stabbing pain in my right side for the past five years. Doctor: I see. Can you describe the pain for me? Patient: It's a brief stabbing pain that gets worse when I eat, laugh, or get touched. Do…	{ "visit motivation": "Complained about brief stabbing pain in the innervated right areas of the infraorbital nerve", "admission": [ { "reason": "None", "date": "None", "duration": "None", "care center details": "None" } ], "patient information": { "age": "56", "sex": "Male", "ethnicity": "None", "weight": "None", "height": "None", "family medical history": "None", "recent travels": "None", "soci…	Real Note A man aged 56 was included in the study. He complained about brief stabbing pain in the innervated right areas of the infraorbital nerve that had lasted for five years, and the pain was defined to be aggravated by the stimuli of eating, laughing, and being touched. The intensity of the pain was 5 out of 10 on the visual analog scale (VAS, with 0 indicating no pain and 10 the worst pain …	Real Note A man aged 56 was included in the study. He complained about brief stabbing pain in the innervated right areas of the infraorbital nerve that had lasted for five years, and the pain was defined to be aggravated by the stimuli of eating, laughing, and being touched. The intensity of the pain was 5 out of 10 on the visual analog scale (VAS, with 0 indicating no pain and 10 the worst pain …	Real Note A man aged 56 was included in the study. He complained about brief stabbing pain in the innervated right areas of the infraorbital nerve that had lasted for five years, and the pain was defined to be aggravated by the stimuli of eating, laughing, and being touched. The intensity of the pain was 5 out of 10 on the visual analog scale (VAS, with 0 indicating no pain and 10 the worst pain …	Real Note A man aged 56 was included in the study. He complained about brief stabbing pain in the innervated right areas of the infraorbital nerve that had lasted for five years, and the pain was defined to be aggravated by the stimuli of eating, laughing, and being touched. The intensity of the pain was 5 out of 10 on the visual analog scale (VAS, with 0 indicating no pain and 10 the worst pain …	Real Note A man aged 56 was included in the study. He complained about brief stabbing pain in the innervated right areas of the infraorbital nerve that had lasted for five years, and the pain was defined to be aggravated by the stimuli of eating, laughing, and being touched. The intensity of the pain was 5 out of 10 on the visual analog scale (VAS, with 0 indicating no pain and 10 the worst pain …	Real Note A man aged 56 was included in the study. He complained about brief stabbing pain in the innervated right areas of the infraorbital nerve that had lasted for five years, and the pain was defined to be aggravated by the stimuli of eating, laughing, and being touched. The intensity of the pain was 5 out of 10 on the visual analog scale (VAS, with 0 indicating no pain and 10 the worst pain …	Rating: 2 The summary is generally well-constructed and includes most of the critical information. However, it could be slightly more concise and focused on the key points relevant to an internal medicine physician. Here is a refined version: "A 56-year-old man with a 5-year history of stabbing pain in the right infraorbital nerve region, aggravated by eating, laughing, and touch, with pain inten…	2	Rating: 2 The summary is concise and captures the essential details of the patient's condition, diagnostic evaluations, and treatment. However, it could be slightly improved by mentioning the specific medications that were ineffective and the follow-up duration to provide a more comprehensive overview.	2	Rating: 2 The summary is concise and captures the essential details of the patient's condition, treatment, and outcome. However, it could be slightly improved by mentioning the duration of the patient's symptoms and the specific medications that were ineffective, which would provide a more comprehensive overview for an internal medicine physician.	2	Rating: 2 The summary is concise and includes the key points: the patient's age, medical history, presenting symptoms, lack of response to previous treatments, and the final treatment with its outcome. However, it could be slightly improved by mentioning the duration of the pain and the specific pharmacological treatments that were ineffective, which are relevant details for an internal medicine …	2	Rating: 2 The summary is generally concise and captures the essential details of the patient's condition, diagnostic journey, and treatment outcome. However, it could be slightly improved by mentioning the specific medications that were ineffective and the fact that the patient had multiple neurolysis procedures. This would provide a more comprehensive overview of the patient's treatment course.	2	**Rating: 2** **Reasoning:** The summary is generally concise and captures the key points of the patient's presentation, diagnosis, and treatment. However, it could be slightly more focused on the most critical aspects relevant to an internal medicine physician. For instance, the mention of the patient's past medical history being unknown is not particularly useful in this context and could be om…	2
47	47	16205	A 65-year-old woman with severe, symptomatic aortic stenosis was admitted to a hospital for a TAVI. Her past medical history included type 2 diabetes mellitus, hypertension, diabetic chronic kidney disease, and dyslipidemia. The patient was well known to have a bicuspid aortic valve and had been followed up by echocardiography for 20 years. She complained of exertional dyspnea for the last three …	Generate a clinical summary of the following note. The summary should be three sentences and include only pertinent information, first reporting the patient's demographics, then pertinent past medical history, chief complaint/presentation, and then a brief history of present illnesss. Only include information that a physician would find important. --------------- Example Note: A 74-year-old man w…	Doctor: Good morning, how are you feeling today? Patient: Good morning, I'm feeling okay. Doctor: I understand you've been admitted to the hospital for severe, symptomatic aortic stenosis. Can you tell me more about your past medical history? Patient: Yes, I have type 2 diabetes mellitus, hypertension, diabetic chronic kidney disease, and dyslipidemia. Doctor: That's a lot to manage. Have you bee…	{ "visit motivation": "Severe, symptomatic aortic stenosis", "admission": [ { "reason": "TAVI (Transcatheter Aortic Valve Implantation)", "date": "None", "duration": "None", "care center details": "None" } ], "patient information": { "age": "65", "sex": "Woman", "ethnicity": "None", "weight": "None", "height": "None", "family medical history": "None", "recent travels": "None", "socio economic con…	Real Note A 65-year-old woman with severe, symptomatic aortic stenosis was admitted to a hospital for a TAVI. Her past medical history included type 2 diabetes mellitus, hypertension, diabetic chronic kidney disease, and dyslipidemia. The patient was well known to have a bicuspid aortic valve and had been followed up by echocardiography for 20 years. She complained of exertional dyspnea for the l…	Real Note A 65-year-old woman with severe, symptomatic aortic stenosis was admitted to a hospital for a TAVI. Her past medical history included type 2 diabetes mellitus, hypertension, diabetic chronic kidney disease, and dyslipidemia. The patient was well known to have a bicuspid aortic valve and had been followed up by echocardiography for 20 years. She complained of exertional dyspnea for the l…	Real Note A 65-year-old woman with severe, symptomatic aortic stenosis was admitted to a hospital for a TAVI. Her past medical history included type 2 diabetes mellitus, hypertension, diabetic chronic kidney disease, and dyslipidemia. The patient was well known to have a bicuspid aortic valve and had been followed up by echocardiography for 20 years. She complained of exertional dyspnea for the l…	Real Note A 65-year-old woman with severe, symptomatic aortic stenosis was admitted to a hospital for a TAVI. Her past medical history included type 2 diabetes mellitus, hypertension, diabetic chronic kidney disease, and dyslipidemia. The patient was well known to have a bicuspid aortic valve and had been followed up by echocardiography for 20 years. She complained of exertional dyspnea for the l…	Real Note A 65-year-old woman with severe, symptomatic aortic stenosis was admitted to a hospital for a TAVI. Her past medical history included type 2 diabetes mellitus, hypertension, diabetic chronic kidney disease, and dyslipidemia. The patient was well known to have a bicuspid aortic valve and had been followed up by echocardiography for 20 years. She complained of exertional dyspnea for the l…	Real Note A 65-year-old woman with severe, symptomatic aortic stenosis was admitted to a hospital for a TAVI. Her past medical history included type 2 diabetes mellitus, hypertension, diabetic chronic kidney disease, and dyslipidemia. The patient was well known to have a bicuspid aortic valve and had been followed up by echocardiography for 20 years. She complained of exertional dyspnea for the l…	Rating: 2 The summary is quite comprehensive and includes most of the critical information. However, it could be slightly more concise and focused on the most pertinent details for an internal medicine physician. Here's a refined version: "A 65-year-old woman with type 2 diabetes, hypertension, chronic kidney disease, and dyslipidemia was admitted for severe aortic stenosis and underwent a succes…	2	Rating: 2 The summary is concise and includes most of the critical information, such as the patient's past medical history, the severity of her aortic stenosis, the TAVI procedure, and the rare congenital malformation of a single coronary artery. However, it could be improved by mentioning the patient's initial symptoms (exertional dyspnea and severe pulmonary edema) and the specific details of t…	2	Rating: 2 The summary is quite comprehensive and includes most of the critical information. However, it could be slightly more concise and better structured for clarity. Here is a refined version: "A 65-year-old woman with a history of type 2 diabetes, hypertension, chronic kidney disease, and dyslipidemia, known to have a bicuspid aortic valve, underwent a successful TAVI procedure with an Evolu…	2	Rating: 2 The summary is generally well-written and includes most of the critical information. However, it could be slightly more concise and could emphasize the patient's initial presentation with severe pulmonary edema, which is a significant detail. Additionally, the mention of the patient's asymptomatic status at follow-up could be more succinctly integrated.	2	**Rating: 2** **Reasoning:** The summary is generally well-constructed and includes most of the critical information, such as the patient's age, relevant medical history, the reason for admission, the specific procedure performed, and the outcome. However, it could be slightly more concise and include the fact that the patient had severe pulmonary edema upon admission, which is a significant deta…	2	Rating: 2 The summary is quite comprehensive and includes most of the critical information, such as the patient's past medical history, the reason for admission, the treatment performed, and the outcome. However, it could be slightly more concise. For instance, the mention of the rare congenital anomaly could be shortened, and the focus could be more on the immediate clinical outcomes and follow-…	2
48	48	78508	Our second patient was a 45-year-old right-handed Caucasian man with a history of traumatic brain injury in 2008 resulting in moderate cognitive impairment and left temporal partial epilepsy. He also has history of depression since he had traumatic brain injury. He was seen in our epilepsy clinic because of an increased frequency of seizures. The patient was on high doses of three anticonvulsants…	Generate a clinical summary of the following note. The summary should be three sentences and include only pertinent information, first reporting the patient's demographics, then pertinent past medical history, chief complaint/presentation, and then a brief history of present illnesss. Only include information that a physician would find important. --------------- Example Note: A 74-year-old man w…	Doctor: Good morning, how are you feeling today? Patient: I'm feeling okay, thank you. Doctor: Can you tell me about your medical history? Patient: I had a traumatic brain injury in 2008 and I have moderate cognitive impairment and partial epilepsy on my left side. Doctor: I see. And do you have any history of depression? Patient: Yes, I've had depression since my brain injury. Doctor: Okay. And …	{ "visit motivation": "Increased frequency of seizures", "admission": [ { "reason": "Localization and characterization of seizures, PNES", "date": "None", "duration": "None", "care center details": "Epilepsy monitoring unit" } ], "patient information": { "age": "45", "sex": "Male", "ethnicity": "Caucasian", "weight": "None", "height": "None", "family medical history": "None", "recent travels": "N…	Real Note Our second patient was a 45-year-old right-handed Caucasian man with a history of traumatic brain injury in 2008 resulting in moderate cognitive impairment and left temporal partial epilepsy. He also has history of depression since he had traumatic brain injury. He was seen in our epilepsy clinic because of an increased frequency of seizures. The patient was on high doses of three antic…	Real Note Our second patient was a 45-year-old right-handed Caucasian man with a history of traumatic brain injury in 2008 resulting in moderate cognitive impairment and left temporal partial epilepsy. He also has history of depression since he had traumatic brain injury. He was seen in our epilepsy clinic because of an increased frequency of seizures. The patient was on high doses of three antic…	Real Note Our second patient was a 45-year-old right-handed Caucasian man with a history of traumatic brain injury in 2008 resulting in moderate cognitive impairment and left temporal partial epilepsy. He also has history of depression since he had traumatic brain injury. He was seen in our epilepsy clinic because of an increased frequency of seizures. The patient was on high doses of three antic…	Real Note Our second patient was a 45-year-old right-handed Caucasian man with a history of traumatic brain injury in 2008 resulting in moderate cognitive impairment and left temporal partial epilepsy. He also has history of depression since he had traumatic brain injury. He was seen in our epilepsy clinic because of an increased frequency of seizures. The patient was on high doses of three antic…	Real Note Our second patient was a 45-year-old right-handed Caucasian man with a history of traumatic brain injury in 2008 resulting in moderate cognitive impairment and left temporal partial epilepsy. He also has history of depression since he had traumatic brain injury. He was seen in our epilepsy clinic because of an increased frequency of seizures. The patient was on high doses of three antic…	Real Note Our second patient was a 45-year-old right-handed Caucasian man with a history of traumatic brain injury in 2008 resulting in moderate cognitive impairment and left temporal partial epilepsy. He also has history of depression since he had traumatic brain injury. He was seen in our epilepsy clinic because of an increased frequency of seizures. The patient was on high doses of three antic…	**Rating: 2** **Explanation:** The real summary is concise and captures most of the critical information, including the patient's history, the nature of his seizures, the diagnostic process, and the treatment plan. However, it could be improved by including the specific details of the patient's seizure episodes and the fact that his EEG showed no significant epileptiform abnormalities, which led …	2	**Rating: 2** **Reasoning:** The summary is quite comprehensive and includes most of the critical information, such as the patient's history of traumatic brain injury, epilepsy, the nature of his spells, the diagnosis of PNES, and the treatment plan. However, it could be slightly more concise. For instance, the mention of "high doses of three anticonvulsants" could be omitted as it doesn't signif…	2	**Rating: 2** **Reasoning:** The real summary is concise and includes most of the critical information, such as the patient's history, the nature of his seizures, the findings from the epilepsy monitoring unit, and the changes in his medication. However, it could be slightly improved by mentioning the specific nature of the psychogenic non-epileptic seizures (PNES) and the role of the patient's m…	2	**Rating: 2** **Explanation:** The summary is concise and captures most of the critical information, including the patient's history, the reason for admission, the diagnosis of pseudoseizures (PNES), and the treatment plan. However, it could be slightly improved by mentioning the discontinuation of Keppra and the follow-up with psychiatry, which were significant aspects of the patient's managemen…	2	**Rating: 1** **Explanation:** The provided summary is concise and includes all the critical information relevant to an internal medicine physician. It mentions the patient's age, significant medical history (traumatic brain injury, depression, intractable epilepsy), the reason for admission (localization and characterization of seizures and spells), the diagnosis (PNES), and the treatment adjust…	1	Rating: 2 The summary is quite comprehensive and includes most of the critical information, such as the patient's history, the nature of his spells, the findings from the epilepsy monitoring unit, and the diagnosis of psychogenic nonepileptic seizures (PNES). However, it could be slightly more concise and mention the change in medication and the follow-up with psychiatry, which significantly redu…	2
49	49	77614	A 72-year-old man presenting with groin pain irradiated to the thigh with a history of an intersubtrochanteric left hip fracture treated with a long dynamic condylar screw at another institution 8 years before being referred to us. Six years after the index operation the patient started with symptoms that were not able to respond to oral analgesics. Medical history included hypertension, coronary…	Generate a clinical summary of the following note. The summary should be three sentences and include only pertinent information, first reporting the patient's demographics, then pertinent past medical history, chief complaint/presentation, and then a brief history of present illnesss. Only include information that a physician would find important. --------------- Example Note: A 74-year-old man w…	Doctor: Hello, how are you feeling today? Patient: Not good, I have been having some pain in my groin that has been radiating to my thigh. Doctor: I see. Can you tell me a little bit about your medical history? Patient: Well, I had a fracture in my left hip 8 years ago and it was treated with a screw at another institution. But the pain started 6 years after the operation and I couldn't respond t…	{ "visit motivation": "Groin pain irradiated to the thigh", "admission": [ { "reason": "Treatment of a previous intersubtrochanteric left hip fracture and associated complications", "date": "None", "duration": "None", "care center details": "Another institution where the initial treatment with a long dynamic condylar screw was performed 8 years prior" } ], "patient information": { "age": "72", "s…	Real Note A 72-year-old man presenting with groin pain irradiated to the thigh with a history of an intersubtrochanteric left hip fracture treated with a long dynamic condylar screw at another institution 8 years before being referred to us. Six years after the index operation the patient started with symptoms that were not able to respond to oral analgesics. Medical history included hypertension…	Real Note A 72-year-old man presenting with groin pain irradiated to the thigh with a history of an intersubtrochanteric left hip fracture treated with a long dynamic condylar screw at another institution 8 years before being referred to us. Six years after the index operation the patient started with symptoms that were not able to respond to oral analgesics. Medical history included hypertension…	Real Note A 72-year-old man presenting with groin pain irradiated to the thigh with a history of an intersubtrochanteric left hip fracture treated with a long dynamic condylar screw at another institution 8 years before being referred to us. Six years after the index operation the patient started with symptoms that were not able to respond to oral analgesics. Medical history included hypertension…	Real Note A 72-year-old man presenting with groin pain irradiated to the thigh with a history of an intersubtrochanteric left hip fracture treated with a long dynamic condylar screw at another institution 8 years before being referred to us. Six years after the index operation the patient started with symptoms that were not able to respond to oral analgesics. Medical history included hypertension…	Real Note A 72-year-old man presenting with groin pain irradiated to the thigh with a history of an intersubtrochanteric left hip fracture treated with a long dynamic condylar screw at another institution 8 years before being referred to us. Six years after the index operation the patient started with symptoms that were not able to respond to oral analgesics. Medical history included hypertension…	Real Note A 72-year-old man presenting with groin pain irradiated to the thigh with a history of an intersubtrochanteric left hip fracture treated with a long dynamic condylar screw at another institution 8 years before being referred to us. Six years after the index operation the patient started with symptoms that were not able to respond to oral analgesics. Medical history included hypertension…	Rating: 3 The summary provided is detailed and includes many relevant points, but it could be more concise. It captures the patient's medical history, the surgical procedure, and the postoperative course, but it includes some procedural details that might not be essential for a high-level summary. A more concise version could focus on the key aspects of the patient's presentation, the surgical in…	3	**Rating: 2** **Reasoning:** The summary is quite comprehensive and includes most of the critical information, such as the patient's medical history, the nature of the surgery, and the postoperative course. However, it could be more concise. For instance, details about the specific components used in the surgery (e.g., "58 mm external diameter Trinity cup and a 40 mm ceramic liner") might be less…	2	Rating: 2 The summary is generally well-written and includes most of the critical information, such as the patient's history, the reason for the surgery, the surgical procedure performed, and the postoperative outcome. However, it could be slightly more concise and focused on the most pertinent details for an internal medicine physician. For instance, the specific details of the surgical hardware…	2	Rating: 2 The summary is generally well-constructed and includes most of the critical information. However, it could be slightly more concise and emphasize the key points more clearly. For instance, the detail about the patient's death and the widow's report, while relevant, could be condensed to maintain focus on the clinical aspects. Here's a refined version: "A 72-year-old man with a history o…	2	Rating: 2 The summary is generally concise and includes most of the critical information, such as the patient's medical history, the reason for the referral, the type of surgery performed, and the follow-up results. However, it could be slightly improved by mentioning the patient's postoperative course and the lack of clinical complications, which are relevant to an internal medicine physician.	2	**Rating: 2** **Reasoning:** The summary is generally well-constructed and includes most of the critical information, such as the patient's medical history, presenting symptoms, surgical intervention, and postoperative outcome. However, it could be slightly more concise and focus more on the key points relevant to an internal medicine physician. For instance, the mention of the specific type of p…	2
50	50	168496	A 37-year old homeless male, with a past medical history of peripheral vascular disease, type 1 diabetes mellitus, hypertension, and depression, presented to the emergency department with intermittent chest pain and progressive shortness of breath for a few weeks. The patient denied intravenous drug use, although admitted to the use of recreational marijuana. The patient’s vitals on admission wer…	Generate a clinical summary of the following note. The summary should be three sentences and include only pertinent information, first reporting the patient's demographics, then pertinent past medical history, chief complaint/presentation, and then a brief history of present illnesss. Only include information that a physician would find important. --------------- Example Note: A 74-year-old man w…	Doctor: Hi there, how are you feeling today? Patient: I'm not doing too well, doctor. I've been having intermittent chest pain and shortness of breath for a few weeks now. Doctor: I see. Can you tell me a bit more about your medical history? Patient: Well, I've had peripheral vascular disease, type 1 diabetes mellitus, hypertension, and depression in the past. Doctor: Okay, thank you. Have you be…	{ "visit motivation": "Intermittent chest pain and progressive shortness of breath for a few weeks", "admission": [ { "reason": "Persistent hypoxia and differential diagnosis of military tuberculosis versus fungal infection", "date": "None", "duration": "None", "care center details": "None" } ], "patient information": { "age": "37", "sex": "Male", "ethnicity": "None", "weight": "None", "height": …	Real Note A 37-year old homeless male, with a past medical history of peripheral vascular disease, type 1 diabetes mellitus, hypertension, and depression, presented to the emergency department with intermittent chest pain and progressive shortness of breath for a few weeks. The patient denied intravenous drug use, although admitted to the use of recreational marijuana. The patient’s vitals on adm…	Real Note A 37-year old homeless male, with a past medical history of peripheral vascular disease, type 1 diabetes mellitus, hypertension, and depression, presented to the emergency department with intermittent chest pain and progressive shortness of breath for a few weeks. The patient denied intravenous drug use, although admitted to the use of recreational marijuana. The patient’s vitals on adm…	Real Note A 37-year old homeless male, with a past medical history of peripheral vascular disease, type 1 diabetes mellitus, hypertension, and depression, presented to the emergency department with intermittent chest pain and progressive shortness of breath for a few weeks. The patient denied intravenous drug use, although admitted to the use of recreational marijuana. The patient’s vitals on adm…	Real Note A 37-year old homeless male, with a past medical history of peripheral vascular disease, type 1 diabetes mellitus, hypertension, and depression, presented to the emergency department with intermittent chest pain and progressive shortness of breath for a few weeks. The patient denied intravenous drug use, although admitted to the use of recreational marijuana. The patient’s vitals on adm…	Real Note A 37-year old homeless male, with a past medical history of peripheral vascular disease, type 1 diabetes mellitus, hypertension, and depression, presented to the emergency department with intermittent chest pain and progressive shortness of breath for a few weeks. The patient denied intravenous drug use, although admitted to the use of recreational marijuana. The patient’s vitals on adm…	Real Note A 37-year old homeless male, with a past medical history of peripheral vascular disease, type 1 diabetes mellitus, hypertension, and depression, presented to the emergency department with intermittent chest pain and progressive shortness of breath for a few weeks. The patient denied intravenous drug use, although admitted to the use of recreational marijuana. The patient’s vitals on adm…	Rating: 2 The summary is comprehensive and includes most of the critical information, such as the patient's medical history, presenting symptoms, initial workup, differential diagnosis, and eventual outcome. However, it could be more concise. For instance, some details about the negative tests and the specific treatments could be omitted or summarized more briefly to make it more succinct while s…	2	**Rating: 3** **Reasoning:** The summary provided is detailed and captures most of the critical information from the clinical note. However, it is somewhat lengthy and could be more concise. A more concise summary would still convey the essential details without being overly verbose. Here is a revised version: **Revised Summary:** A 37-year-old homeless man with a history of peripheral vascular d…	3	**Rating: 1** **Reasoning:** The summary is concise and includes all the critical information relevant to an internal medicine physician. It covers the patient's demographics, past medical history, presenting symptoms, key diagnostic findings, the etiology of the condition, the treatment provided, and the ultimate outcome. This provides a comprehensive yet succinct overview of the case.	1	**Rating: 1** **Rationale:** The summary is concise and includes all the critical information relevant to an internal medicine physician. It mentions the patient's demographics, significant past medical history, presenting symptoms, the diagnostic process, the final diagnosis, and the outcome. This provides a clear and comprehensive overview of the case.	1	**Rating: 1** **Reasoning:** The summary is concise and includes all the critical information relevant to an internal medicine physician. It mentions the patient's demographics, significant past medical history, presenting symptoms, the ultimate diagnosis, the treatment provided, and the unfortunate outcome. This summary effectively captures the essential details of the clinical case.	1	Rating: 2 The summary is quite comprehensive and captures the essential details of the patient's presentation, diagnostic workup, and ultimate diagnosis. However, it could be slightly more concise. For instance, mentioning the negative results for HIV, fungal, and Quantiferron testing might be unnecessary in such a brief summary. Additionally, the term "military tuberculosis" should be corrected …	2
51	51	30048	A 63-year-old female presented to the emergency department with throat pain following ingestion of a fish bone. Unbeknownst to any of the hospital staff, the patient was assuming the identity of another 57-year-old female. There was no suspicious behaviour at the time to suggest that the patient was committing identity fraud. She spoke an uncommon Chinese dialect and was accompanied by her niece …	Generate a clinical summary of the following note. The summary should be three sentences and include only pertinent information, first reporting the patient's demographics, then pertinent past medical history, chief complaint/presentation, and then a brief history of present illnesss. Only include information that a physician would find important. --------------- Example Note: A 74-year-old man w…	Doctor: Good morning, can you tell me what brings you to the emergency department today? Patient: Good morning, doctor. I have throat pain. I accidentally swallowed a fishbone. Doctor: Hmm, I see. Did you experience any pain when you swallowed the fishbone? Patient: Yes, I started to feel odynophagia right after I swallowed it. Doctor: Okay, I understand. Before you came to the hospital, did you …	{ "visit motivation": "Throat pain following ingestion of a fish bone", "admission": [ { "reason": "Throat pain and suspected oesophageal perforation due to fishbone ingestion", "date": "None", "duration": "None", "care center details": "Emergency department" } ], "patient information": { "age": "63", "sex": "Female", "ethnicity": "Chinese", "weight": "None", "height": "None", "family medical his…	Real Note A 63-year-old female presented to the emergency department with throat pain following ingestion of a fish bone. Unbeknownst to any of the hospital staff, the patient was assuming the identity of another 57-year-old female. There was no suspicious behaviour at the time to suggest that the patient was committing identity fraud. She spoke an uncommon Chinese dialect and was accompanied by …	Real Note A 63-year-old female presented to the emergency department with throat pain following ingestion of a fish bone. Unbeknownst to any of the hospital staff, the patient was assuming the identity of another 57-year-old female. There was no suspicious behaviour at the time to suggest that the patient was committing identity fraud. She spoke an uncommon Chinese dialect and was accompanied by …	Real Note A 63-year-old female presented to the emergency department with throat pain following ingestion of a fish bone. Unbeknownst to any of the hospital staff, the patient was assuming the identity of another 57-year-old female. There was no suspicious behaviour at the time to suggest that the patient was committing identity fraud. She spoke an uncommon Chinese dialect and was accompanied by …	Real Note A 63-year-old female presented to the emergency department with throat pain following ingestion of a fish bone. Unbeknownst to any of the hospital staff, the patient was assuming the identity of another 57-year-old female. There was no suspicious behaviour at the time to suggest that the patient was committing identity fraud. She spoke an uncommon Chinese dialect and was accompanied by …	Real Note A 63-year-old female presented to the emergency department with throat pain following ingestion of a fish bone. Unbeknownst to any of the hospital staff, the patient was assuming the identity of another 57-year-old female. There was no suspicious behaviour at the time to suggest that the patient was committing identity fraud. She spoke an uncommon Chinese dialect and was accompanied by …	Real Note A 63-year-old female presented to the emergency department with throat pain following ingestion of a fish bone. Unbeknownst to any of the hospital staff, the patient was assuming the identity of another 57-year-old female. There was no suspicious behaviour at the time to suggest that the patient was committing identity fraud. She spoke an uncommon Chinese dialect and was accompanied by …	**Rating: 2** **Reasoning:** The summary is generally concise and captures the key points of the clinical note, including the patient's presentation, the procedure performed, the discovery of medical identity fraud, and the patient's follow-up status. However, it could be slightly improved by mentioning the patient's chronic hepatitis B and the initial CT findings, which are relevant to her medic…	2	**Rating: 2** **Reasoning:** The summary is generally concise and captures most of the critical information, including the patient's presentation, the procedure performed, the complication, and the resolution of the medical identity fraud. However, it could be slightly more focused on the medical aspects relevant to an internal medicine physician. For instance, the mention of the patient's chroni…	2	Rating: 3 Explanation: The summary captures the key points of the patient's presentation, medical history, procedure, and the outcome of the identity fraud. However, it could be more concise and clearer. The mention of the healed esophageal perforation and previous laparotomy is somewhat redundant and could be streamlined. Additionally, the summary could better emphasize the clinical stability an…	3	**Rating: 2** **Reasoning:** The summary is concise and captures the key points of the clinical note, including the patient's presentation, the medical procedure performed, the discovery of identity fraud, and the follow-up. However, it could be slightly improved by mentioning the patient's chronic hepatitis B and the absence of significant history, which are relevant to an internal medicine phys…	2	**Rating: 2** **Reasoning:** The summary is mostly comprehensive and captures the key points of the clinical note, including the patient's presentation, the discovery of the foreign body, the treatment, and the revelation of identity fraud. However, it could be slightly more concise and clearer in its structure. For instance, the mention of the patient's age and the identity fraud could be stream…	2	**Rating: 2** **Reasoning:** The summary is generally well-constructed and includes most of the critical information. It mentions the patient's age, relevant medical history, presenting symptoms, diagnostic findings, and the key procedures performed. It also addresses the significant issue of medical identity fraud. However, it could be slightly more concise and focus more on the clinical aspects…	2
52	52	125328	A 41-year-old man presented with a 1-month history of abdominal pain. His previous medical and familial histories were unremarkable. Unenhanced transverse CT scan of the abdomen revealed an ill defined, lobulated mass that measured about 13 × 12 × 7 cm in size and it appeared as a heterogeneously low attenuated mass with numerous areas of coarse calcification. It was located in the left side of t…	Generate a clinical summary of the following note. The summary should be three sentences and include only pertinent information, first reporting the patient's demographics, then pertinent past medical history, chief complaint/presentation, and then a brief history of present illnesss. Only include information that a physician would find important. --------------- Example Note: A 74-year-old man w…	Doctor: Hi, I am Dr. X, How can I help you today? Patient: Hi, I am having abdominal pain for the past 1 month. Doctor: Hmm, I see. Can you describe the pain you are feeling? Patient: It's a dull ache and it's mostly located in my left side. Doctor: I understand. Have you had any abdominal pain before? Patient: No, this is the first time. Doctor: Alright. Let me have a look at your medical histor…	{ "visit motivation": "Abdominal pain", "admission": [ { "reason": "None", "date": "None", "duration": "None", "care center details": "None" } ], "patient information": { "age": "41", "sex": "Male", "ethnicity": "None", "weight": "None", "height": "None", "family medical history": "Unremarkable", "recent travels": "None", "socio economic context": "None", "occupation": "None" }, "patient medical …	Real Note A 41-year-old man presented with a 1-month history of abdominal pain. His previous medical and familial histories were unremarkable. Unenhanced transverse CT scan of the abdomen revealed an ill defined, lobulated mass that measured about 13 × 12 × 7 cm in size and it appeared as a heterogeneously low attenuated mass with numerous areas of coarse calcification. It was located in the left…	Real Note A 41-year-old man presented with a 1-month history of abdominal pain. His previous medical and familial histories were unremarkable. Unenhanced transverse CT scan of the abdomen revealed an ill defined, lobulated mass that measured about 13 × 12 × 7 cm in size and it appeared as a heterogeneously low attenuated mass with numerous areas of coarse calcification. It was located in the left…	Real Note A 41-year-old man presented with a 1-month history of abdominal pain. His previous medical and familial histories were unremarkable. Unenhanced transverse CT scan of the abdomen revealed an ill defined, lobulated mass that measured about 13 × 12 × 7 cm in size and it appeared as a heterogeneously low attenuated mass with numerous areas of coarse calcification. It was located in the left…	Real Note A 41-year-old man presented with a 1-month history of abdominal pain. His previous medical and familial histories were unremarkable. Unenhanced transverse CT scan of the abdomen revealed an ill defined, lobulated mass that measured about 13 × 12 × 7 cm in size and it appeared as a heterogeneously low attenuated mass with numerous areas of coarse calcification. It was located in the left…	Real Note A 41-year-old man presented with a 1-month history of abdominal pain. His previous medical and familial histories were unremarkable. Unenhanced transverse CT scan of the abdomen revealed an ill defined, lobulated mass that measured about 13 × 12 × 7 cm in size and it appeared as a heterogeneously low attenuated mass with numerous areas of coarse calcification. It was located in the left…	Real Note A 41-year-old man presented with a 1-month history of abdominal pain. His previous medical and familial histories were unremarkable. Unenhanced transverse CT scan of the abdomen revealed an ill defined, lobulated mass that measured about 13 × 12 × 7 cm in size and it appeared as a heterogeneously low attenuated mass with numerous areas of coarse calcification. It was located in the left…	**Rating: 2** **Reasoning:** The real summary is concise and includes most of the critical information: the patient's age, presenting symptom, imaging findings, surgical intervention, and pathological diagnosis. However, it could be slightly improved by mentioning the absence of significant past medical and familial history, which is relevant for an internal medicine physician to understand the p…	2	**Rating: 2** **Reasoning:** The real summary is concise and includes most of the critical information: the patient's presentation, imaging findings, surgical intervention, and pathological diagnosis. However, it could be slightly improved by mentioning the size of the mass and the development of collateral veins, which are relevant details for an internal medicine physician.	2	**Rating: 1** **Reasoning:** The summary is concise and includes all the critical information that an internal medicine physician would need: 1. Patient's age and unremarkable past medical and familial history. 2. Duration and nature of the presenting symptom (abdominal pain for 1 month). 3. Imaging findings (large, heterogeneously low attenuated, calcified mass in the left retroperitoneal space …	1	**Rating: 1** **Explanation:** The real summary is concise and includes all the critical information that an internal medicine physician would need: 1. The patient's age and presenting symptom (41-year-old man with a 1-month history of abdominal pain). 2. The location and characteristics of the mass (large, ill-defined, lobulated mass in the left retroperitoneal space involving the body and tail …	1	Rating: 1 The summary is concise and includes all the critical information: the patient's age, presenting symptom, imaging findings, surgical intervention, and final pathological diagnosis. This would be highly useful for an internal medicine physician.	1	Rating: 1 The summary is concise and includes all the critical information: the patient's age, lack of significant past medical or familial history, presenting symptom (abdominal pain), the location and nature of the mass, and the final pathological diagnosis after surgical excision. This provides a clear and comprehensive overview for an internal medicine physician.	1
53	53	95184	The index case is a 12-year-old female child with history of delayed walking and convulsions from 4 years of age, now presenting with progressive neck swelling and fever of one month duration. History of recurrent respiratory tract infection requiring hospital admission is present. Further history reveals that her youngest brother and maternal uncle had similar illness. Her maternal uncle had con…	Generate a clinical summary of the following note. The summary should be three sentences and include only pertinent information, first reporting the patient's demographics, then pertinent past medical history, chief complaint/presentation, and then a brief history of present illnesss. Only include information that a physician would find important. --------------- Example Note: A 74-year-old man w…	Doctor: Hello, how are you today? Patient: I'm okay, thank you. Doctor: Can you tell me about your symptoms? Patient: Yes, I have a history of delayed walking and convulsions from 4 years of age. And now I have a progressive neck swelling and a fever that has been going on for one month. Doctor: Hmm, I see. And have you had any respiratory tract infections before? Patient: Yes, I have had recurre…	{ "visit motivation": "Progressive neck swelling and fever of one month duration", "admission": [ { "reason": "Recurrent respiratory tract infection", "date": "None", "duration": "None", "care center details": "None" } ], "patient information": { "age": "12 years", "sex": "Female", "ethnicity": "None", "weight": "None", "height": "None", "family medical history": "Youngest brother and maternal un…	Real Note The index case is a 12-year-old female child with history of delayed walking and convulsions from 4 years of age, now presenting with progressive neck swelling and fever of one month duration. History of recurrent respiratory tract infection requiring hospital admission is present. Further history reveals that her youngest brother and maternal uncle had similar illness. Her maternal unc…	Real Note The index case is a 12-year-old female child with history of delayed walking and convulsions from 4 years of age, now presenting with progressive neck swelling and fever of one month duration. History of recurrent respiratory tract infection requiring hospital admission is present. Further history reveals that her youngest brother and maternal uncle had similar illness. Her maternal unc…	Real Note The index case is a 12-year-old female child with history of delayed walking and convulsions from 4 years of age, now presenting with progressive neck swelling and fever of one month duration. History of recurrent respiratory tract infection requiring hospital admission is present. Further history reveals that her youngest brother and maternal uncle had similar illness. Her maternal unc…	Real Note The index case is a 12-year-old female child with history of delayed walking and convulsions from 4 years of age, now presenting with progressive neck swelling and fever of one month duration. History of recurrent respiratory tract infection requiring hospital admission is present. Further history reveals that her youngest brother and maternal uncle had similar illness. Her maternal unc…	Real Note The index case is a 12-year-old female child with history of delayed walking and convulsions from 4 years of age, now presenting with progressive neck swelling and fever of one month duration. History of recurrent respiratory tract infection requiring hospital admission is present. Further history reveals that her youngest brother and maternal uncle had similar illness. Her maternal unc…	Real Note The index case is a 12-year-old female child with history of delayed walking and convulsions from 4 years of age, now presenting with progressive neck swelling and fever of one month duration. History of recurrent respiratory tract infection requiring hospital admission is present. Further history reveals that her youngest brother and maternal uncle had similar illness. Her maternal unc…	Rating: 2 The summary is quite comprehensive and captures most of the critical information, including the patient's history, family history, clinical presentation, and key diagnostic findings. However, it could be slightly more concise and focused on the most pertinent details for an internal medicine physician. For instance, the mention of consanguinity and specific family history details could …	2	Rating: 3 The summary captures many key points but lacks conciseness and some critical details. It could be improved by focusing on the most pertinent information for an internal medicine physician, such as the patient's primary symptoms, significant family history, and key diagnostic findings. Here's a revised version: "A 12-year-old girl with a history of delayed walking and convulsions present…	3	Rating: 2 The summary is quite comprehensive and captures most of the critical information, including the patient's age, medical history, presenting symptoms, family history, and key diagnostic findings. However, it could be slightly more concise and might benefit from explicitly mentioning the suspected diagnosis of Ataxia-Telangiectasia (A-T), given the clinical and laboratory findings. This wo…	2	**Rating: 2** **Reasoning:** The summary is quite comprehensive and includes most of the critical information, such as the patient's age, presenting symptoms, family history, and diagnosis of ataxia-telangiectasia. However, it could be slightly more concise and focus on the most pertinent details for an internal medicine physician. For instance, the mention of the biopsy-proven anaplastic large c…	2	Rating: 2 The summary is quite comprehensive and includes most of the critical information, such as the patient's age, presenting symptoms, family history, and key diagnostic findings. However, it could be slightly more concise and focused on the most pertinent details for an internal medicine physician. For instance, the mention of the brother's biopsy results might be less relevant compared to …	2	**Rating: 2** **Reasoning:** The summary is quite comprehensive and includes most of the critical information, such as the patient's age, past medical history, family history, presenting symptoms, and key diagnostic findings. However, it could be slightly more concise and focused on the most pertinent details for an internal medicine physician. For instance, the mention of specific neurodegenerat…	2
54	54	3754	We present a 64-year-old Hispanic male with Rai Stage II, IgH mutated, and trisomy 12 positive CLL, diagnosed 13 years prior to admission. He was initially observed for 3 years and then received first-line fludarabine, cyclophosphamide, and rituximab (FCR) for 3 cycles with good response. He remained on observation for 4 additional years and then received an additional 4 cycles of FCR followed by…	Generate a clinical summary of the following note. The summary should be three sentences and include only pertinent information, first reporting the patient's demographics, then pertinent past medical history, chief complaint/presentation, and then a brief history of present illnesss. Only include information that a physician would find important. --------------- Example Note: A 74-year-old man w…	Doctor: Good morning, Sir. I'm Dr. X, your treating physician. How are you feeling today? Patient: Not so good, doctor. I've been feeling confused and disoriented lately. Doctor: I see. Well, let's take a look at your medical history. You were diagnosed with CLL 13 years ago, is that correct? Patient: Yes, that's right. Doctor: And you received fludarabine, cyclophosphamide, and rituximab (FCR) f…	{ "visit motivation": "acute onset altered mental status", "admission": [ { "reason": "acute onset altered mental status after stopping ibrutinib", "date": "None", "duration": "None", "care center details": "outside facility" } ], "patient information": { "age": "64", "sex": "male", "ethnicity": "Hispanic", "weight": "None", "height": "None", "family medical history": "None", "recent travels": "N…	Real Note We present a 64-year-old Hispanic male with Rai Stage II, IgH mutated, and trisomy 12 positive CLL, diagnosed 13 years prior to admission. He was initially observed for 3 years and then received first-line fludarabine, cyclophosphamide, and rituximab (FCR) for 3 cycles with good response. He remained on observation for 4 additional years and then received an additional 4 cycles of FCR f…	Real Note We present a 64-year-old Hispanic male with Rai Stage II, IgH mutated, and trisomy 12 positive CLL, diagnosed 13 years prior to admission. He was initially observed for 3 years and then received first-line fludarabine, cyclophosphamide, and rituximab (FCR) for 3 cycles with good response. He remained on observation for 4 additional years and then received an additional 4 cycles of FCR f…	Real Note We present a 64-year-old Hispanic male with Rai Stage II, IgH mutated, and trisomy 12 positive CLL, diagnosed 13 years prior to admission. He was initially observed for 3 years and then received first-line fludarabine, cyclophosphamide, and rituximab (FCR) for 3 cycles with good response. He remained on observation for 4 additional years and then received an additional 4 cycles of FCR f…	Real Note We present a 64-year-old Hispanic male with Rai Stage II, IgH mutated, and trisomy 12 positive CLL, diagnosed 13 years prior to admission. He was initially observed for 3 years and then received first-line fludarabine, cyclophosphamide, and rituximab (FCR) for 3 cycles with good response. He remained on observation for 4 additional years and then received an additional 4 cycles of FCR f…	Real Note We present a 64-year-old Hispanic male with Rai Stage II, IgH mutated, and trisomy 12 positive CLL, diagnosed 13 years prior to admission. He was initially observed for 3 years and then received first-line fludarabine, cyclophosphamide, and rituximab (FCR) for 3 cycles with good response. He remained on observation for 4 additional years and then received an additional 4 cycles of FCR f…	Real Note We present a 64-year-old Hispanic male with Rai Stage II, IgH mutated, and trisomy 12 positive CLL, diagnosed 13 years prior to admission. He was initially observed for 3 years and then received first-line fludarabine, cyclophosphamide, and rituximab (FCR) for 3 cycles with good response. He remained on observation for 4 additional years and then received an additional 4 cycles of FCR f…	**Rating: 2** **Reasoning:** The summary is comprehensive and includes most of the critical information, such as the patient's history of CLL, initial treatments, presentation with altered mental status, findings from CSF analysis, and subsequent treatment. However, it could be more concise. Some details, such as the specific markers found in the CSF and the exact treatments administered before t…	2	**Rating: 2** **Reasoning:** The real summary is comprehensive and includes most of the critical information, but it is somewhat lengthy and could be more concise. It effectively captures the patient's history, the initial presentation, the diagnostic findings, and the treatment course. However, it could be streamlined to focus on the most pertinent details for an internal medicine physician. Her…	2	**Rating: 2** **Reasoning:** The summary is quite comprehensive and captures most of the critical information, including the patient's history, the initial concern for CLL infiltration, the eventual diagnosis of West Nile virus infection, and the subsequent clinical course. However, it could be slightly more concise and focus on the most pertinent details for an internal medicine physician. For i…	2	Rating: 2 The summary captures the essential details of the patient's history, presentation, and treatment course. However, it could be slightly more concise and focused on the most critical points. For instance, mentioning the initial misdiagnosis of CNS involvement by CLL and the subsequent identification of West Nile virus infection is crucial, but the detailed treatment history with FCR and i…	2	**Rating: 2** **Reasoning:** The summary is generally well-constructed and captures most of the critical points, including the patient's presentation, initial findings, subsequent testing, and treatment outcomes. However, it could be slightly more concise and focused on the most pertinent details for an internal medicine physician. For instance, the mention of "positive cerebrospinal fluid (CSF) …	2	Rating: 2 The summary is concise and captures the essential details of the patient's history, presentation, initial suspicion, final diagnosis, treatment, and outcome. However, it could be slightly improved by mentioning the patient's thrombocytopenia and the supportive care received during hospitalization, which are relevant to an internal medicine physician.	2
55	55	14465	The patient was a 49-year-old Caucasian male with body mass index of 27 kg/m2. He complained about pain on his right knee in the last 8 months. The pain was gradually increased and still could be relieved by rest. He had the history of fixed lateral patellar dislocation since 25 years before. The dislocation happened after he got slipped and his right knee hit the floor with the body on top/kneel…	Generate a clinical summary of the following note. The summary should be three sentences and include only pertinent information, first reporting the patient's demographics, then pertinent past medical history, chief complaint/presentation, and then a brief history of present illnesss. Only include information that a physician would find important. --------------- Example Note: A 74-year-old man w…	Doctor: Good morning, what brings you in today? Patient: Hi, I've been experiencing pain on my right knee for the last 8 months. Doctor: I see. Can you tell me more about the pain? How did it start? Patient: It started gradually and still could be relieved by rest. Doctor: I understand. Do you have any history of injury or trauma to your right knee? Patient: Yes, I had a fixed lateral patellar di…	{ "visit motivation": "Complaints of pain on his right knee for the last 8 months", "admission": [ { "reason": "None", "date": "None", "duration": "None", "care center details": "None" } ], "patient information": { "age": "49", "sex": "male", "ethnicity": "Caucasian", "weight": "None", "height": "None", "family medical history": "no family with the same symptom", "recent travels": "None", "socio …	Real Note The patient was a 49-year-old Caucasian male with body mass index of 27 kg/m2. He complained about pain on his right knee in the last 8 months. The pain was gradually increased and still could be relieved by rest. He had the history of fixed lateral patellar dislocation since 25 years before. The dislocation happened after he got slipped and his right knee hit the floor with the body on…	Real Note The patient was a 49-year-old Caucasian male with body mass index of 27 kg/m2. He complained about pain on his right knee in the last 8 months. The pain was gradually increased and still could be relieved by rest. He had the history of fixed lateral patellar dislocation since 25 years before. The dislocation happened after he got slipped and his right knee hit the floor with the body on…	Real Note The patient was a 49-year-old Caucasian male with body mass index of 27 kg/m2. He complained about pain on his right knee in the last 8 months. The pain was gradually increased and still could be relieved by rest. He had the history of fixed lateral patellar dislocation since 25 years before. The dislocation happened after he got slipped and his right knee hit the floor with the body on…	Real Note The patient was a 49-year-old Caucasian male with body mass index of 27 kg/m2. He complained about pain on his right knee in the last 8 months. The pain was gradually increased and still could be relieved by rest. He had the history of fixed lateral patellar dislocation since 25 years before. The dislocation happened after he got slipped and his right knee hit the floor with the body on…	Real Note The patient was a 49-year-old Caucasian male with body mass index of 27 kg/m2. He complained about pain on his right knee in the last 8 months. The pain was gradually increased and still could be relieved by rest. He had the history of fixed lateral patellar dislocation since 25 years before. The dislocation happened after he got slipped and his right knee hit the floor with the body on…	Real Note The patient was a 49-year-old Caucasian male with body mass index of 27 kg/m2. He complained about pain on his right knee in the last 8 months. The pain was gradually increased and still could be relieved by rest. He had the history of fixed lateral patellar dislocation since 25 years before. The dislocation happened after he got slipped and his right knee hit the floor with the body on…	**Rating: 2** **Reasoning:** The real summary is quite detailed and captures most of the essential information, including the patient's history, physical examination findings, imaging results, surgical procedure, and rehabilitation plan. However, it could be more concise. For an internal medicine physician, the focus should be on the key clinical findings, diagnosis, and the main aspects of the t…	2	**Rating: 2** **Reasoning:** The summary is generally well-written and captures most of the essential details, including the patient's presentation, physical examination findings, imaging results, surgical procedure, and postoperative care. However, it could be slightly more concise and focus on the most critical aspects relevant to an internal medicine physician. For instance, the specific detai…	2	Rating: 2 The summary is concise and captures the essential details of the patient's condition, diagnosis, and treatment. However, it could be slightly improved by mentioning the patient's antalgic gait and muscle atrophy, which are relevant clinical findings. Additionally, specifying the absence of other trauma and the patient's lack of significant medical history could provide a more comprehens…	2	**Rating: 2** **Reasoning:** The summary is concise and captures the essential details of the patient's condition, diagnosis, and treatment. However, it could be slightly improved by mentioning the patient's current status post-surgery and any immediate postoperative findings or complications. This would provide a more comprehensive overview for an internal medicine physician.	2	**Rating: 2** **Reasoning:** The summary is concise and captures the essential details of the patient's condition, history, diagnosis, treatment, and current rehabilitation status. However, it could be slightly improved by mentioning the absence of secondary osteoarthritis and the specific surgical techniques used, which might be relevant to an internal medicine physician. Overall, it is a well-c…	2	Rating: 2 The summary is concise and captures the key points of the patient's presentation, diagnosis, and treatment. However, it could be slightly improved by mentioning the patient's antalgic gait and muscle atrophy, which are relevant clinical findings. Additionally, specifying that the patient had no significant past medical history or family history could provide a more complete picture.	2
56	56	185941	A 46-year-old female presented in 2017 with symptomatic right leg pain and aesthetic complaints relating to the right calf. Medical history showed a previous head trauma (car accident) with brain hematoma drainage and a saphenous vein operation. Physical examination revealed edema in the perimalleolar area and painful varicose veins, in the right calf (with considerable aesthetic impact) and left…	Generate a clinical summary of the following note. The summary should be three sentences and include only pertinent information, first reporting the patient's demographics, then pertinent past medical history, chief complaint/presentation, and then a brief history of present illnesss. Only include information that a physician would find important. --------------- Example Note: A 74-year-old man w…	Doctor: Hello, how are you feeling today? Can you tell me what brought you in? Patient: I've been having some pain in my right leg. Doctor: Okay, can you describe the pain for me? Patient: It's a constant ache, and it's been going on for a while. Doctor: When did you first notice the pain? Patient: It started in 2017. Doctor: Did you have any other symptoms at that time? Patient: Yes, I had some …	{ "visit motivation": "Symptomatic right leg pain and aesthetic complaints relating to the right calf", "admission": [ { "reason": "None", "date": "None", "duration": "None", "care center details": "None" } ], "patient information": { "age": "46", "sex": "female", "ethnicity": "None", "weight": "None", "height": "None", "family medical history": "None", "recent travels": "None", "socio economic c…	Real Note A 46-year-old female presented in 2017 with symptomatic right leg pain and aesthetic complaints relating to the right calf. Medical history showed a previous head trauma (car accident) with brain hematoma drainage and a saphenous vein operation. Physical examination revealed edema in the perimalleolar area and painful varicose veins, in the right calf (with considerable aesthetic impact…	Real Note A 46-year-old female presented in 2017 with symptomatic right leg pain and aesthetic complaints relating to the right calf. Medical history showed a previous head trauma (car accident) with brain hematoma drainage and a saphenous vein operation. Physical examination revealed edema in the perimalleolar area and painful varicose veins, in the right calf (with considerable aesthetic impact…	Real Note A 46-year-old female presented in 2017 with symptomatic right leg pain and aesthetic complaints relating to the right calf. Medical history showed a previous head trauma (car accident) with brain hematoma drainage and a saphenous vein operation. Physical examination revealed edema in the perimalleolar area and painful varicose veins, in the right calf (with considerable aesthetic impact…	Real Note A 46-year-old female presented in 2017 with symptomatic right leg pain and aesthetic complaints relating to the right calf. Medical history showed a previous head trauma (car accident) with brain hematoma drainage and a saphenous vein operation. Physical examination revealed edema in the perimalleolar area and painful varicose veins, in the right calf (with considerable aesthetic impact…	Real Note A 46-year-old female presented in 2017 with symptomatic right leg pain and aesthetic complaints relating to the right calf. Medical history showed a previous head trauma (car accident) with brain hematoma drainage and a saphenous vein operation. Physical examination revealed edema in the perimalleolar area and painful varicose veins, in the right calf (with considerable aesthetic impact…	Real Note A 46-year-old female presented in 2017 with symptomatic right leg pain and aesthetic complaints relating to the right calf. Medical history showed a previous head trauma (car accident) with brain hematoma drainage and a saphenous vein operation. Physical examination revealed edema in the perimalleolar area and painful varicose veins, in the right calf (with considerable aesthetic impact…	**Rating: 2** **Reasoning:** The summary is generally well-constructed and includes most of the critical information. It mentions the patient's history, the CHIVA procedure performed, the use of local anesthesia, the postoperative findings, and the discovery of the wrong-site surgery. However, it could be slightly more concise and focused on the most pertinent details for an internal medicine phy…	2	**Rating: 2** **Reasoning:** The summary is generally well-constructed and includes most of the critical information, such as the patient's history, the findings from the duplex scan, the CHIVA procedure, and the postoperative outcomes. However, it could be slightly more concise and focused on the most pertinent details for an internal medicine physician. The mention of the wrong-site surgery is …	2	**Rating: 2** **Reasoning:** The summary is generally concise and captures most of the critical information, including the patient's medical history, the presenting symptoms, the CHIVA procedure performed, and the outcome. However, it could be slightly improved for clarity and completeness. Specifically, it should mention the aesthetic concerns, the specific findings from the duplex scan, and the…	2	Rating: 2 The summary is generally well-written and captures most of the essential details, including the patient's medical history, the procedure performed, and the postoperative outcomes. However, it could be slightly more concise and focus on the most critical aspects relevant to an internal medicine physician. For instance, the mention of the wrong-site surgery and the specific details of the…	2	**Rating: 2** **Reasoning:** The summary is concise and captures the main points of the patient's presentation, previous incorrect procedure, and the successful CHIVA technique treatment. However, it could be slightly improved by including the patient's medical history of head trauma and the specific details of the duplex scan findings and postoperative care, which are relevant to an internal med…	2	**Rating: 2** **Reasoning:** The summary is generally well-constructed and includes most of the critical information. It mentions the patient's past medical history, the presenting symptoms, the treatment performed, and the postoperative outcomes. However, it could be slightly more concise and focus on the most pertinent details for an internal medicine physician. The mention of the wrong-site su…	2
57	57	200817	We present the case of a 77-year-old ambulatory man with hypertension, sarcoidosis, complete atrioventricular block status post-pacemaker implantation, chronic kidney disease due to FSGS, and right facial nerve paralysis, who presented with sporadic gait and right face numbness. He was diagnosed with sarcoidosis by biopsy of a tumor in front of the right tibia 14 years before presentation. Since …	Generate a clinical summary of the following note. The summary should be three sentences and include only pertinent information, first reporting the patient's demographics, then pertinent past medical history, chief complaint/presentation, and then a brief history of present illnesss. Only include information that a physician would find important. --------------- Example Note: A 74-year-old man w…	Doctor: Good morning, how are you feeling today? Patient: Not so good, doctor. I've been having sporadic gait and right face numbness. Doctor: When did these symptoms start to present? Patient: It's been going on for a few weeks now. Doctor: Okay, have you had any previous medical conditions? Patient: Yes, I have hypertension, sarcoidosis, complete atrioventricular block status post-pacemaker imp…	{ "visit motivation": "Sporadic gait and right face numbness", "admission": [ { "reason": "Transient ischemic attack (TIA) was suspected", "date": "None", "duration": "None", "care center details": "None" } ], "patient information": { "age": "77", "sex": "Male", "ethnicity": "None", "weight": "None", "height": "None", "family medical history": "None", "recent travels": "None", "socio economic con…	Real Note We present the case of a 77-year-old ambulatory man with hypertension, sarcoidosis, complete atrioventricular block status post-pacemaker implantation, chronic kidney disease due to FSGS, and right facial nerve paralysis, who presented with sporadic gait and right face numbness. He was diagnosed with sarcoidosis by biopsy of a tumor in front of the right tibia 14 years before presentati…	Real Note We present the case of a 77-year-old ambulatory man with hypertension, sarcoidosis, complete atrioventricular block status post-pacemaker implantation, chronic kidney disease due to FSGS, and right facial nerve paralysis, who presented with sporadic gait and right face numbness. He was diagnosed with sarcoidosis by biopsy of a tumor in front of the right tibia 14 years before presentati…	Real Note We present the case of a 77-year-old ambulatory man with hypertension, sarcoidosis, complete atrioventricular block status post-pacemaker implantation, chronic kidney disease due to FSGS, and right facial nerve paralysis, who presented with sporadic gait and right face numbness. He was diagnosed with sarcoidosis by biopsy of a tumor in front of the right tibia 14 years before presentati…	Real Note We present the case of a 77-year-old ambulatory man with hypertension, sarcoidosis, complete atrioventricular block status post-pacemaker implantation, chronic kidney disease due to FSGS, and right facial nerve paralysis, who presented with sporadic gait and right face numbness. He was diagnosed with sarcoidosis by biopsy of a tumor in front of the right tibia 14 years before presentati…	Real Note We present the case of a 77-year-old ambulatory man with hypertension, sarcoidosis, complete atrioventricular block status post-pacemaker implantation, chronic kidney disease due to FSGS, and right facial nerve paralysis, who presented with sporadic gait and right face numbness. He was diagnosed with sarcoidosis by biopsy of a tumor in front of the right tibia 14 years before presentati…	Real Note We present the case of a 77-year-old ambulatory man with hypertension, sarcoidosis, complete atrioventricular block status post-pacemaker implantation, chronic kidney disease due to FSGS, and right facial nerve paralysis, who presented with sporadic gait and right face numbness. He was diagnosed with sarcoidosis by biopsy of a tumor in front of the right tibia 14 years before presentati…	**Rating: 2** **Reasoning:** The summary is concise and captures most of the critical information, including the patient's significant past medical history, presenting symptoms, key findings, and the final diagnosis. However, it could be improved by mentioning the transient ischemic attack (TIA) and the initial treatment with edoxaban, which are relevant to understanding the progression of the pa…	2	**Rating: 2** **Reasoning:** The summary is comprehensive and includes most of the critical information, such as the patient's past medical history, the sequence of events leading to the diagnosis of large B-cell lymphoma, and the final outcome. However, it could be more concise. For instance, some details about the patient's stable periods and specific lab findings could be omitted to streamline…	2	Rating: 2 The summary is comprehensive and includes most of the critical information, such as the patient's past medical history, initial presentation, diagnostic workup, and eventual diagnosis of large B-cell lymphoma with intravascular proliferation. However, it could be more concise and focus on the most pertinent details for an internal medicine physician. For instance, the summary could omit…	2	**Rating: 2** **Reasoning:** The summary is concise and includes most of the critical information, such as the patient's past medical history, presenting symptoms, key diagnoses, and ultimate outcome. However, it could be slightly improved by mentioning the significant events leading up to the final diagnosis and death, such as the findings from the pathology of the arterial emboli and the compli…	2	**Rating: 1** **Reasoning:** The summary is concise and includes all the critical information relevant to an internal medicine physician. It covers the patient's significant past medical history, the presenting symptoms, the diagnostic findings, and the ultimate diagnosis of large B-cell lymphoma with intravascular proliferation. It also notes the rapid progression of symptoms and the cause of de…	1	**Rating: 1** **Reasoning:** The summary is concise and includes all the critical information relevant to an internal medicine physician. It mentions the patient's significant past medical history, the presenting symptoms, the key diagnostic findings, the ultimate diagnosis of large B-cell lymphoma, and the patient's unfortunate outcome due to sepsis and cardiac arrest. This summary effectively c…	1
58	58	118605	A 67-year-old man underwent bioprosthetic aortic valve replacement and coronary artery bypass grafting with a saphenous vein graft to a diagonal artery in 2012 for severe aortic stenosis with coronary artery disease. He had done well until October 2016 when he presented with a five day history of fevers, chills and abdominal pain. On physical examination, a new 2/6 early-mid peaking systolic murm…	Generate a clinical summary of the following note. The summary should be three sentences and include only pertinent information, first reporting the patient's demographics, then pertinent past medical history, chief complaint/presentation, and then a brief history of present illnesss. Only include information that a physician would find important. --------------- Example Note: A 74-year-old man w…	Doctor: Good morning, sir. How are you feeling today? Patient: Not so good, doctor. I have been feeling unwell for the past few days. Doctor: Can you tell me more about your symptoms? Patient: Yes, I have been having fevers, chills, and abdominal pain. Doctor: Hmm, I see. And have you had these symptoms before? Patient: No, this is the first time. Doctor: Alright. I understand that you underwent …	{ "visit motivation": "fevers, chills and abdominal pain", "admission": [ { "reason": "endocarditis", "date": "October 2016", "duration": "None", "care center details": "None" } ], "patient information": { "age": "67", "sex": "man", "ethnicity": "None", "weight": "None", "height": "None", "family medical history": "None", "recent travels": "None", "socio economic context": "None", "occupation": "…	Real Note A 67-year-old man underwent bioprosthetic aortic valve replacement and coronary artery bypass grafting with a saphenous vein graft to a diagonal artery in 2012 for severe aortic stenosis with coronary artery disease. He had done well until October 2016 when he presented with a five day history of fevers, chills and abdominal pain. On physical examination, a new 2/6 early-mid peaking sys…	Real Note A 67-year-old man underwent bioprosthetic aortic valve replacement and coronary artery bypass grafting with a saphenous vein graft to a diagonal artery in 2012 for severe aortic stenosis with coronary artery disease. He had done well until October 2016 when he presented with a five day history of fevers, chills and abdominal pain. On physical examination, a new 2/6 early-mid peaking sys…	Real Note A 67-year-old man underwent bioprosthetic aortic valve replacement and coronary artery bypass grafting with a saphenous vein graft to a diagonal artery in 2012 for severe aortic stenosis with coronary artery disease. He had done well until October 2016 when he presented with a five day history of fevers, chills and abdominal pain. On physical examination, a new 2/6 early-mid peaking sys…	Real Note A 67-year-old man underwent bioprosthetic aortic valve replacement and coronary artery bypass grafting with a saphenous vein graft to a diagonal artery in 2012 for severe aortic stenosis with coronary artery disease. He had done well until October 2016 when he presented with a five day history of fevers, chills and abdominal pain. On physical examination, a new 2/6 early-mid peaking sys…	Real Note A 67-year-old man underwent bioprosthetic aortic valve replacement and coronary artery bypass grafting with a saphenous vein graft to a diagonal artery in 2012 for severe aortic stenosis with coronary artery disease. He had done well until October 2016 when he presented with a five day history of fevers, chills and abdominal pain. On physical examination, a new 2/6 early-mid peaking sys…	Real Note A 67-year-old man underwent bioprosthetic aortic valve replacement and coronary artery bypass grafting with a saphenous vein graft to a diagonal artery in 2012 for severe aortic stenosis with coronary artery disease. He had done well until October 2016 when he presented with a five day history of fevers, chills and abdominal pain. On physical examination, a new 2/6 early-mid peaking sys…	**Rating: 1** **Reasoning:** The summary is concise and effectively captures all the critical information that would be important to an internal medicine physician. It includes the patient's relevant medical history, the presenting symptoms, the diagnosis of endocarditis with associated complications, the interventions performed (including the hybrid strategy of percutaneous coronary intervention…	2	**Rating: 2** **Rationale:** The summary is quite comprehensive and includes most of the critical information, such as the patient's past medical history, the presentation of symptoms, the diagnosis of endocarditis with a large aortic root abscess, the emergent coronary angiography findings, the hybrid treatment strategy, and the postoperative complications. However, it could be slightly more con…	2	Rating: 1 The summary is concise and includes all the critical information relevant to an internal medicine physician. It covers the patient's past medical history, the presentation and diagnosis of endocarditis, the complications that arose, the interventions performed, and the post-operative course, including the drug reaction and subsequent treatment.	1	**Rating: 2** **Reasoning:** The summary is generally well-constructed and includes most of the critical information. It mentions the patient's past medical history, the initial presentation, the diagnosis of prosthetic valve endocarditis, the emergent coronary angiography, the hybrid strategy of intervention, and the discharge plan. However, it could be slightly more concise and include the comp…	2	Rating: 2 The summary is generally well-constructed and includes most of the critical information. However, it could be slightly more concise and include the post-operative complication and treatment. Here is a refined version: "A 67-year-old man with a history of aortic stenosis and coronary artery disease, status post bioprosthetic aortic valve replacement and CABG in 2012, presented with endoc…	2	**Rating: 1** **Reasoning:** The summary is concise and includes all critical information relevant to an internal medicine physician. It covers the patient's past medical history, the presenting symptoms, the diagnosis of prosthetic valve endocarditis, and the complications (splenic infarct, aortic root abscess, and acute coronary syndrome). It also mentions the treatments performed (percutaneous…	1
59	59	172584	The patient was a 66-year-old male with advanced malignant prostate cancer, bone metastases, and kidney failure requiring dialysis. While an inpatient at a cancer hospital, he was transported to the intensive care unit (ICU) for catheter placement and a hemodialysis session. The professional on duty chose a left subclavian vein access, using anatomic landmarks. The blood aspirate at puncture appe…	Generate a clinical summary of the following note. The summary should be three sentences and include only pertinent information, first reporting the patient's demographics, then pertinent past medical history, chief complaint/presentation, and then a brief history of present illnesss. Only include information that a physician would find important. --------------- Example Note: A 74-year-old man w…	Doctor: Good morning, how are you feeling today? Patient: Hmm, not too good, doctor. Doctor: I understand. According to your clinical note, you have advanced malignant prostate cancer, bone metastases, and kidney failure requiring dialysis. Is that correct? Patient: Yes, unfortunately. Doctor: I see that you were transported to the ICU for catheter placement and a hemodialysis session. Can you te…	{ "visit motivation": "Catheter placement and a hemodialysis session", "admission": [ { "reason": "Advanced malignant prostate cancer, bone metastases, and kidney failure requiring dialysis", "date": "None", "duration": "None", "care center details": "Cancer hospital" } ], "patient information": { "age": "66", "sex": "male", "ethnicity": "None", "weight": "None", "height": "None", "family medical…	Real Note The patient was a 66-year-old male with advanced malignant prostate cancer, bone metastases, and kidney failure requiring dialysis. While an inpatient at a cancer hospital, he was transported to the intensive care unit (ICU) for catheter placement and a hemodialysis session. The professional on duty chose a left subclavian vein access, using anatomic landmarks. The blood aspirate at pun…	Real Note The patient was a 66-year-old male with advanced malignant prostate cancer, bone metastases, and kidney failure requiring dialysis. While an inpatient at a cancer hospital, he was transported to the intensive care unit (ICU) for catheter placement and a hemodialysis session. The professional on duty chose a left subclavian vein access, using anatomic landmarks. The blood aspirate at pun…	Real Note The patient was a 66-year-old male with advanced malignant prostate cancer, bone metastases, and kidney failure requiring dialysis. While an inpatient at a cancer hospital, he was transported to the intensive care unit (ICU) for catheter placement and a hemodialysis session. The professional on duty chose a left subclavian vein access, using anatomic landmarks. The blood aspirate at pun…	Real Note The patient was a 66-year-old male with advanced malignant prostate cancer, bone metastases, and kidney failure requiring dialysis. While an inpatient at a cancer hospital, he was transported to the intensive care unit (ICU) for catheter placement and a hemodialysis session. The professional on duty chose a left subclavian vein access, using anatomic landmarks. The blood aspirate at pun…	Real Note The patient was a 66-year-old male with advanced malignant prostate cancer, bone metastases, and kidney failure requiring dialysis. While an inpatient at a cancer hospital, he was transported to the intensive care unit (ICU) for catheter placement and a hemodialysis session. The professional on duty chose a left subclavian vein access, using anatomic landmarks. The blood aspirate at pun…	Real Note The patient was a 66-year-old male with advanced malignant prostate cancer, bone metastases, and kidney failure requiring dialysis. While an inpatient at a cancer hospital, he was transported to the intensive care unit (ICU) for catheter placement and a hemodialysis session. The professional on duty chose a left subclavian vein access, using anatomic landmarks. The blood aspirate at pun…	**Rating: 2** **Reasoning:** The summary is generally comprehensive and captures most of the critical points from the clinical note. It includes the patient's primary conditions (advanced malignant prostate cancer, bone metastases, and kidney failure requiring dialysis), the key event (inadvertent catheter placement in the left subclavian artery), the diagnostic confirmation (blood gas analysis a…	2	**Rating: 2** **Reasoning:** The summary is generally concise and captures the key points of the patient's condition and the complications that arose during the hospitalization. However, it could be slightly improved by including the rationale for the conservative management approach and the patient's overall prognosis. This would provide a more comprehensive understanding for an internal medicin…	2	Rating: 2 The summary is generally well-written and captures most of the critical information. However, it could be slightly more concise and focused on the key points relevant to an internal medicine physician. Here is a revised version: "A 66-year-old male with advanced malignant prostate cancer, bone metastases, and end-stage kidney disease on dialysis was admitted to the ICU for catheter plac…	2	Rating: 2 The summary is fairly comprehensive and includes most of the critical information, such as the patient's underlying conditions, the complication during catheterization, the subsequent management, and the final outcome. However, it could be more concise and focused on the key points. For example, it could omit some of the procedural details and focus more on the clinical decisions and ou…	2	Rating: 1 The summary is concise and includes all the critical information relevant to an internal medicine physician. It mentions the patient's age, significant medical history, the complication of inadvertent left subclavian artery catheter placement, the formation of a thrombus, the diagnostic findings, the management approach, and the final disposition for palliative care.	1	**Rating: 1** **Reasoning:** The summary is concise and includes all the critical information relevant to an internal medicine physician. It mentions the patient's significant medical history, the reason for ICU admission, the complication that occurred (inadvertent arterial catheter placement and subsequent thrombus), the management decision, and the patient's discharge plan. This summary effect…	1
60	60	4224	This is a case of a 25 years old Malay girl with learning disability and no significant past medical history, who started noticing a sacral mass since August 2015. The mass was painless and gradually increasing in size. The family members of this patient brought her to a traditional healer. They did not seek any medical treatment until late 2017. By this time, the mass over the sacrum was extreme…	Generate a clinical summary of the following note. The summary should be three sentences and include only pertinent information, first reporting the patient's demographics, then pertinent past medical history, chief complaint/presentation, and then a brief history of present illnesss. Only include information that a physician would find important. --------------- Example Note: A 74-year-old man w…	Doctor: Good morning, what brings you here today? Patient: Good morning, doctor. I have this mass on my sacrum that has been increasing in size. Doctor: Hmm, okay. Can you tell me more about the mass? Does it cause you any pain? Patient: No, it's painless. But it's getting bigger and bigger, and it's making it difficult for me to sit on a wheelchair or even lie down flat. Doctor: I see. And how l…	{ "visit motivation": "Increasing size of a sacral mass", "admission": [ { "reason": "Extremely large sacral mass preventing the patient from lying down flat supine and ambulation", "date": "None", "duration": "None", "care center details": "Southern Region referral centre for Orthopaedic Oncology in Malaysia" } ], "patient information": { "age": "25 years old", "sex": "Female", "ethnicity": "Mal…	Real Note This is a case of a 25 years old Malay girl with learning disability and no significant past medical history, who started noticing a sacral mass since August 2015. The mass was painless and gradually increasing in size. The family members of this patient brought her to a traditional healer. They did not seek any medical treatment until late 2017. By this time, the mass over the sacrum w…	Real Note This is a case of a 25 years old Malay girl with learning disability and no significant past medical history, who started noticing a sacral mass since August 2015. The mass was painless and gradually increasing in size. The family members of this patient brought her to a traditional healer. They did not seek any medical treatment until late 2017. By this time, the mass over the sacrum w…	Real Note This is a case of a 25 years old Malay girl with learning disability and no significant past medical history, who started noticing a sacral mass since August 2015. The mass was painless and gradually increasing in size. The family members of this patient brought her to a traditional healer. They did not seek any medical treatment until late 2017. By this time, the mass over the sacrum w…	Real Note This is a case of a 25 years old Malay girl with learning disability and no significant past medical history, who started noticing a sacral mass since August 2015. The mass was painless and gradually increasing in size. The family members of this patient brought her to a traditional healer. They did not seek any medical treatment until late 2017. By this time, the mass over the sacrum w…	Real Note This is a case of a 25 years old Malay girl with learning disability and no significant past medical history, who started noticing a sacral mass since August 2015. The mass was painless and gradually increasing in size. The family members of this patient brought her to a traditional healer. They did not seek any medical treatment until late 2017. By this time, the mass over the sacrum w…	Real Note This is a case of a 25 years old Malay girl with learning disability and no significant past medical history, who started noticing a sacral mass since August 2015. The mass was painless and gradually increasing in size. The family members of this patient brought her to a traditional healer. They did not seek any medical treatment until late 2017. By this time, the mass over the sacrum w…	**Rating: 2** **Reasoning:** The summary is comprehensive and includes most of the critical information, such as the patient's history, diagnosis, surgical intervention, and post-operative complications. However, it could be slightly more concise. For instance, the details about the specific nerve roots (S2-S5) and the exact nature of the rehabilitation could be summarized more briefly to enhance…	2	Rating: 2 The summary is concise and captures most of the critical information, including the patient's presentation, diagnosis, surgical intervention, and postoperative complications. However, it could be improved by mentioning the patient's cachexia and the multidisciplinary team involvement, which are significant aspects of her care. Additionally, the summary could briefly note the patient's s…	2	**Rating: 2** **Reasoning:** The summary is quite comprehensive and includes most of the critical information, such as the patient's age, medical history, presentation, diagnostic findings, treatment, and current status. However, it could be slightly more concise. For instance, the mention of the exact date ("since August 2015") and some details about the surgical procedure could be omitted to ma…	2	**Rating: 2** **Rationale:** The summary is concise and captures the essential details of the patient's condition, diagnosis, treatment, and post-operative course. However, it could be slightly improved by including the patient's learning disability, which is a significant aspect of her medical and rehabilitation challenges. Additionally, mentioning the size and impact of the mass on her daily li…	2	**Rating: 1** **Rationale:** The summary is concise and includes all the critical information that an internal medicine physician would need to know. It covers the patient's relevant medical history, the nature and impact of the sacral mass, the diagnosis, the surgical intervention, and the post-operative complications and current status. This provides a clear and comprehensive overview of the pa…	1	**Rating: 2** **Reasoning:** The summary is quite comprehensive and includes most of the critical information, such as the patient's age, medical history, the nature and duration of the sacral mass, the diagnosis of sacral chordoma, the surgical treatment, and the postoperative complications. However, it could be slightly more concise. For instance, the mention of the patient's ethnicity and the …	2
[truncated: 240 more rows]

## Sheet: M2 P value
t-Test: Paired Two Sample for Means
	Variable 1	Variable 2
Mean	2.02	1.91667
Variance	0.106622	0.150223
Observations	300	300
Pearson Correlation	0.145345
Hypothesized Mean Difference	0
df	299
t Stat	3.81535
P(T<=t) one-tail	8.26229e-05
t Critical one-tail	1.64997
P(T<=t) two-tail	0.000165246
t Critical two-tail	1.96793

## Sheet: L3 P value
t-Test: Paired Two Sample for Means
	Variable 1	Variable 2
Mean	1.79333	1.65667
Variance	0.25146	0.266343
Observations	300	300
Pearson Correlation	0.293531
Hypothesized Mean Difference	0
df	299
t Stat	3.91342
P(T<=t) one-tail	5.63606e-05
t Critical one-tail	1.64997
P(T<=t) two-tail	0.000112721
t Critical two-tail	1.96793

## Sheet: M2 base v SFT
t-Test: Paired Two Sample for Means
	Variable 1	Variable 2
Mean	2.02	2.06667
Variance	0.106622	0.109253
Observations	300	300
Pearson Correlation	0.266494
Hypothesized Mean Difference	0
df	299
t Stat	-2.03123
P(T<=t) one-tail	0.0215582
t Critical one-tail	1.64997
P(T<=t) two-tail	0.0431164
t Critical two-tail	1.96793

## Sheet: L3 base v SFT
t-Test: Paired Two Sample for Means
	Variable 1	Variable 2
Mean	1.88667	1.79333
Variance	0.227915	0.25146
Observations	300	300
Pearson Correlation	0.334916
Hypothesized Mean Difference	0
df	299
t Stat	2.86213
P(T<=t) one-tail	0.00225257
t Critical one-tail	1.64997
P(T<=t) two-tail	0.00450513
t Critical two-tail	1.96793

## Sheet: dev
idx	note	full_note	conversation	summary
156447	A 44-year-old man, who had a medical history of panic disorder, visited another hospital due to dyspnea on mild exertion. Computed tomography was performed and revealed a coronary anomaly (). The patient was then transferred to our hospital for further evaluation and treatment. A coronary angiography showed a single coronary artery originating from the right coronary ostium. A single coronary art…	A 44-year-old man, who had a medical history of panic disorder, visited another hospital due to dyspnea on mild exertion. Computed tomography was performed and revealed a coronary anomaly (). The patient was then transferred to our hospital for further evaluation and treatment. A coronary angiography showed a single coronary artery originating from the right coronary ostium. A single coronary art…	Doctor: Good morning, what brings you here today? Patient: Good morning, I was referred to you by another hospital. I have been having some trouble with my heart. Doctor: I see. Can you tell me more about your symptoms? Patient: Yes, I have been having dyspnea on mild exertion and panic attacks. Doctor: I understand. Can you tell me a little about your medical history? Patient: I have a history o…	{ "visit motivation": "Dyspnea on mild exertion", "admission": [ { "reason": "Further evaluation and treatment of a coronary anomaly", "date": "None", "duration": "None", "care center details": "None" } ], "patient information": { "age": "44", "sex": "Male", "ethnicity": "None", "weight": "None", "height": "None", "family medical history": "None", "recent travels": "None", "socio economic context…
23051	A 45 years old male patient presented with a history of resection surgery of the right side of the body of the mandible for the extirpation of lower buccal right side squamous cell carcinoma lesion along with functional neck dissection two years back. The defect was reconstructed by a vascularized free fibula graft with the skin island covering the intra oral defect successfully along with tumor …	A 45 years old male patient presented with a history of resection surgery of the right side of the body of the mandible for the extirpation of lower buccal right side squamous cell carcinoma lesion along with functional neck dissection two years back. The defect was reconstructed by a vascularized free fibula graft with the skin island covering the intra oral defect successfully along with tumor …	Doctor: Good morning! How are you feeling today? Patient: Good morning, I'm feeling okay, thank you. Doctor: That's good to hear. Can you tell me what brought you here today? Patient: I had a history of resection surgery on my right side mandible two years ago for a squamous cell carcinoma lesion. Doctor: Yes, I see that in your history. Can you tell me more about the surgery you had? Patient: It…	{ "visit motivation": "Prosthetic rehabilitation", "admission": [ { "reason": "None", "date": "None", "duration": "None", "care center details": "None" } ], "patient information": { "age": "45", "sex": "male", "ethnicity": "None", "weight": "None", "height": "None", "family medical history": "None", "recent travels": "None", "socio economic context": "None", "occupation": "None" }, "patient medic…
[truncated: 148 more rows]

## Sheet: eval
idx	note	full_note	conversation	summary
[truncated: 300 more rows]

## Sheet: train
idx	note	full_note	conversation	summary
[truncated: 4,500 more rows]
